# Supplementary material for: Influence of microbial cell morphology and composition on radio frequency heating of simple media at different frequencies
Source: Sci Rep. 2023 Jul 5;13:10839. doi: 10.1038/s41598-023-35705-4 (PMC10322992; doi:10.1038/s41598-023-35705-4)
Supplement: Supplementary file 1 — Supplementary Information 1. [file 41598_2023_35705_MOESM1_ESM.xlsx]

## Sheet: MQW
27MHz						3MHZ
	N=4	N=8					N=3	N=7
Listeria	N0	Naf				Listeria	N0	Naf
MQW	8.74036	8.68425				MQW	8.69897	8.39794
	8.60206	8.75333					8.65321	8.8653
	8.60206	8.75333					8.63682	8.61979
	8.60206	8.58358						8.60206
		8.63682						8.63682
		8.4523						8.49136
		8.63682						8.65321
		8.5141
Average	8.63664	8.62682				Average	8.663	8.6095
SV	0.0691513	0.107264				SV	0.0322096	0.145469
	N=4	N=8					N=2	N=8
Salmonella	N0	Naf				Salmonella	N0	Naf
MQW	8.65321	8.33579				MQW	8.69897	8.52288
	8.66901	8.727					8.65321	8.56427
	8.71321	8.71321						8.66901
		8.68425						8.58358
		8.4523						8.61979
		8.63682						8.65321
		8.71321						8.69897
		8.68425						8.68425
Average	8.67848	8.61835				Average	8.67609	8.62449
SV	0.0310998	0.144539				SV	0.0323554	0.0627603
	N=2	N=7					N=2	N=7
S. C	N0	Naf				S. C	N0	Naf
MQW	7.76592	7.54407				MQW	7.76592	7.56427
	7.65321	7.52288					7.65321	7.66901
		7.56427						7.60206
		7.58358						7.5006
		7.52288						7.60206
		7.63682						7.61979
		7.47712						7.60206
Average	7.70956	7.55023				Average	7.70956	7.59426
SV	0.079694	0.0511312				SV	0.079694	0.0517887

## Sheet: NaCl
27MHz						3MHZ
	N=2	N=7					N=2	N=7
Listeria	N0	Naf				Listeria	N0	Naf
NaCl	8.69897	8.63682				NaCl	8.69897	8.60206
	8.68425	8.66901					8.68425	8.52288
		8.56427						8.68425
		8.52288						8.68425
		8.4523						8.60206
		8.66901						8.5006
		8.58358						8.54407
Average	8.69161	8.58541				Average	8.69161	8.59145
SV	0.0104109	0.0803112				SV	0.0104109	0.0737654
	N=2	N=7					N=2	N=6
Salmonella	N0	Naf				Salmonella	N0	Naf
NaCl	8.65321	8.61979				NaCl	8.65321	8.56427
	8.69897	8.63682					8.69897	8.54407
		8.54407						8.65321
		8.56427						8.63682
		8.5006						8.56427
		8.58358						8.60206
		8.61979
Average	8.67609	8.58127				Average	8.67609	8.59412
SV	0.0323554	0.0487151				SV	0.0323554	0.0439671
	N=2	N=6					N=2	N=6
S. C	N0	Naf				S. C	N0	Naf
NaCl	7.83463	7.727				NaCl	7.83463	7.65321
	7.69897	7.66901					7.69897	7.65321
		7.58358						7.69897
		7.66667						7.63682
		7.63682						7.60206
		7.71321						7.56427
Average	7.7668	7.66605				Average	7.7668	7.63476
SV	0.0959279	0.0521615				SV	0.0959279	0.0465749

## Sheet: Table
Medium and medium-microorganism combinations	Setup 27.0 ± 0.5 MHz		Setup 3.0 ± 0.1 MHz
	No	Naf	No	Naf
MQW	-	-	-	-
MQW- L. monocytogenes	8.64 ± 0.07a	8.63 ± 0.11a	8.66 ± 0.03a	8.61 ± 0.15a
MQW- S. Typhimurium	8.68 ± 0.03a	8.62 ± 0.14a	8.68 ± 0.03a	8.62 ± 0.06a
MQW- S. cerevisiae	7.71 ± 0.08a	7.55 ± 0.05b	7.71 ± 0.08a	7.59 ± 0.05b
NaCl	-	-	-	-
NaCl - L. monocytogenes	8.69 ± 0.01a	8.59 ± 0.08a	8.69 ± 0.01a	8.59 ± 0.07a
NaCl - S. Typhimurium	8.68 ± 0.03a	8.58 ± 0.05b	8.68 ± 0.03a	8.59 ± 0.04b
NaCl - S. cerevisiae	7.77 ± 0.10a	7.67 ± 0.05a	7.77 ± 0.10a	7.63 ± 0.05b
