# Supplementary material for: Influence of microbial cell morphology and composition on radio frequency heating of simple media at different frequencies
Source: Sci Rep. 2023 Jul 5;13:10839. doi: 10.1038/s41598-023-35705-4 (PMC10322992; doi:10.1038/s41598-023-35705-4)
Supplement: Supplementary file 2 — Supplementary Information 2. [file 41598_2023_35705_MOESM2_ESM.xlsx]

## Sheet: NaCl 3MHz
NaCl (30 min) 3MHz
Min	Sample 1	Sample 2	Sample 3	Sample 4	Sample 5	Sample 6	Sample 7	Sample 8	Sample 9	Sample 10	Average	SD
0	20.8	20.4	20.2	20.2	20.2	20.7	20.8	20.6	20.6	20.6	20.51	0.242441	Average T + SD
0.0169167	20.8	20.4	20.2	20.2	20.2	20.7	20.9	20.6	20.6	20.6	20.52	0.257336		Temp	SD
0.0338333	20.8	20.4	20.2	20.3	20.3	20.7	20.9	20.6	20.6	20.6	20.54	0.2319	5 min	23	0.349603				HR + SD										Avg	SD
0.05075	20.8	20.4	20.2	20.3	20.2	20.7	20.9	20.6	20.6	20.6	20.53	0.245175	10 min	24.55	0.263523			0-5	0.54	0.46	0.46	0.54	0.52	0.5	0.5	0.58	0.44	0.44	0.498	0.0475628
0.0676667	20.8	20.4	20.3	20.3	20.3	20.7	20.9	20.6	20.6	20.6	20.55	0.217307	15 min	25.44	0.309839			5-10	0.28	0.34	0.3	0.32	0.32	0.26	0.28	0.28	0.36	0.36	0.31	0.0355903
0.0845833	20.8	20.4	20.3	20.3	20.3	20.7	20.9	20.6	20.6	20.6	20.55	0.217307	20 min	26.09	0.324722			10-15	0.18	0.2	0.18	0.18	0.14	0.14	0.16	0.2	0.2	0.2	0.178	0.0239443
0.1015	20.8	20.4	20.3	20.3	20.3	20.7	20.9	20.6	20.7	20.7	20.57	0.226324	25 min	26.62	0.39101			15-20	0.12	0.14	0.14	0.14	0.14	0.12	0.0599998	0.12	0.16	0.16	0.13	0.0286744
0.118417	20.8	20.4	20.3	20.3	20.3	20.7	20.9	20.6	20.7	20.7	20.57	0.226324	30 min	27.09	0.481779			20-25	0.1	0.12	0.1	0.1	0.0800003	0.0800003	0.12	0.16	0.1	0.1	0.106	0.0231899
0.135333	20.8	20.5	20.2	20.3	20.4	20.7	20.9	20.6	20.7	20.7	20.58	0.225093						25-30	0.12	0.0799999	0.0799999	0.0799999	0.0799999	0.0599998	0.0799999	0.0800003	0.14	0.14	0.094	0.0283628
0.15225	20.8	20.5	20.2	20.4	20.4	20.7	21	20.6	20.7	20.7	20.6	0.23094
0.169167	20.8	20.5	20.3	20.4	20.4	20.7	21	20.6	20.7	20.7	20.61	0.213177
0.186083	20.8	20.5	20.3	20.4	20.4	20.8	21	20.6	20.7	20.7	20.62	0.220101
0.203	20.8	20.5	20.3	20.4	20.4	20.8	21	20.6	20.7	20.7	20.62	0.220101
0.219917	20.9	20.6	20.3	20.4	20.4	20.8	21	20.6	20.7	20.7	20.64	0.227059
0.236833	20.9	20.6	20.3	20.4	20.5	20.8	21	20.6	20.7	20.7	20.65	0.217307
0.25375	20.9	20.6	20.3	20.4	20.5	20.8	21	20.7	20.7	20.7	20.66	0.217051
0.270667	20.9	20.6	20.3	20.4	20.6	20.8	21	20.7	20.7	20.7	20.67	0.211082
0.287583	20.9	20.6	20.4	20.4	20.6	20.8	21	20.7	20.8	20.8	20.7	0.2
0.3045	20.9	20.6	20.4	20.5	20.6	20.8	21.1	20.7	20.8	20.8	20.72	0.204396
0.321417	20.9	20.6	20.4	20.5	20.6	20.8	21.1	20.7	20.8	20.8	20.72	0.204396
0.338333	20.9	20.6	20.4	20.5	20.6	20.8	21.1	20.7	20.8	20.8	20.72	0.204396
0.35525	20.9	20.7	20.4	20.5	20.6	20.8	21.1	20.7	20.8	20.8	20.73	0.200278
0.372167	20.9	20.7	20.4	20.5	20.6	20.8	21.1	20.7	20.8	20.8	20.73	0.200278
0.389083	20.9	20.7	20.4	20.5	20.7	20.8	21.1	20.7	20.8	20.8	20.74	0.195505
0.406	20.9	20.7	20.4	20.5	20.7	20.8	21.1	20.8	20.8	20.8	20.75	0.195789
0.422917	21	20.7	20.4	20.5	20.7	20.9	21.1	20.8	20.8	20.8	20.77	0.211082
0.439833	21	20.7	20.4	20.5	20.7	20.9	21.1	20.8	20.8	20.8	20.77	0.211082
0.45675	21	20.7	20.4	20.5	20.8	20.9	21.1	20.8	20.8	20.8	20.78	0.209762
0.473667	21	20.7	20.4	20.5	20.8	20.9	21.2	20.8	20.8	20.8	20.79	0.228279
0.490583	21	20.8	20.4	20.5	20.8	20.9	21.2	20.8	20.8	20.8	20.8	0.226078
0.5075	21	20.8	20.4	20.6	20.8	21	21.2	20.8	20.8	20.8	20.82	0.220101
0.524417	21	20.8	20.4	20.6	20.8	21	21.2	20.8	20.8	20.8	20.82	0.220101
0.541333	21	20.8	20.4	20.6	20.8	21	21.2	20.8	20.8	20.8	20.82	0.220101
0.55825	21	20.8	20.5	20.6	20.8	21	21.2	20.8	20.8	20.8	20.83	0.200278
0.575167	21	20.8	20.5	20.6	20.8	21	21.2	20.8	20.9	20.9	20.85	0.201384
0.592083	21	20.8	20.5	20.6	20.8	21	21.2	20.8	20.9	20.9	20.85	0.201384
0.609	21	20.8	20.5	20.6	20.8	21	21.2	20.8	20.9	20.9	20.85	0.201384
0.625917	21	20.8	20.5	20.6	20.8	21	21.2	20.8	20.9	20.9	20.85	0.201384
0.642833	21.1	20.8	20.5	20.6	20.8	21	21.2	20.9	20.9	20.9	20.87	0.211082
0.65975	21.1	20.8	20.5	20.6	20.8	21	21.2	20.9	20.9	20.9	20.87	0.211082
0.676667	21.1	20.8	20.5	20.6	20.8	21	21.3	20.9	20.9	20.9	20.88	0.229976
0.693583	21.1	20.8	20.5	20.6	20.9	21	21.3	20.9	20.9	20.9	20.89	0.228278
0.7105	21.1	20.8	20.5	20.6	20.9	21	21.3	20.9	20.9	20.9	20.89	0.228278
0.727417	21.1	20.8	20.5	20.6	20.9	21.1	21.3	20.9	20.9	20.9	20.9	0.235702
0.744333	21.1	20.8	20.5	20.6	20.9	21.1	21.3	20.9	21	21	20.92	0.239444
0.76125	21.1	20.8	20.5	20.6	20.9	21.1	21.3	20.9	21	21	20.92	0.239444
0.778167	21.1	20.8	20.5	20.6	20.9	21.1	21.3	20.9	21	21	20.92	0.239444
0.795083	21.1	20.8	20.5	20.6	20.9	21.1	21.3	21	21	21	20.93	0.240601
0.812	21.1	20.8	20.6	20.7	20.9	21.1	21.3	21	21	21	20.95	0.206828
0.828917	21.1	20.8	20.6	20.7	21	21.1	21.3	21	21	21	20.96	0.206559
0.845833	21.1	20.9	20.6	20.7	21	21.1	21.3	21	21	21	20.97	0.200277
0.86275	21.1	20.9	20.6	20.7	21	21.1	21.3	21	21	21	20.97	0.200277
0.879667	21.1	20.9	20.6	20.7	21	21.1	21.3	21	21	21	20.97	0.200277
0.896583	21.1	20.9	20.6	20.7	21	21.1	21.3	21	21	21	20.97	0.200277
0.9135	21.1	20.9	20.6	20.7	21	21.1	21.3	21	21.1	21.1	20.99	0.207899
0.930417	21.1	20.9	20.6	20.8	21	21.1	21.3	21	21.1	21.1	21	0.194365
0.947333	21.1	20.9	20.6	20.8	21	21.1	21.3	21	21.1	21.1	21	0.194365
0.96425	21.1	20.9	20.6	20.8	21	21.1	21.3	21	21.1	21.1	21	0.194365
0.981167	21.1	20.9	20.6	20.8	21	21.1	21.3	21.1	21.1	21.1	21.01	0.196921
0.998083	21.1	21	20.6	20.8	21	21.1	21.3	21.1	21.1	21.1	21.02	0.193218
1.015	21.1	21	20.6	20.8	21	21.1	21.3	21.1	21.1	21.1	21.02	0.193218
1.03192	21.2	21	20.6	20.8	21.1	21.1	21.3	21.1	21.1	21.1	21.04	0.201108
1.04883	21.2	21	20.7	20.8	21.1	21.1	21.3	21.1	21.1	21.1	21.05	0.177951
1.06575	21.2	21	20.7	20.9	21.1	21.1	21.3	21.1	21.1	21.1	21.06	0.164654
1.08267	21.2	21	20.7	20.9	21.1	21.2	21.3	21.1	21.1	21.1	21.07	0.170294
1.09958	21.2	21	20.7	20.9	21.1	21.2	21.3	21.1	21.1	21.1	21.07	0.170294
1.1165	21.2	21	20.7	21	21.1	21.2	21.3	21.1	21.1	21.1	21.08	0.161933
1.13342	21.3	21.1	20.7	21	21.1	21.2	21.3	21.1	21.1	21.1	21.1	0.169967
1.15033	21.3	21.1	20.7	21	21.1	21.2	21.3	21.1	21.1	21.1	21.1	0.169967
1.16725	21.3	21.1	20.8	21	21.2	21.2	21.4	21.1	21.2	21.2	21.15	0.164992
1.18417	21.3	21.1	20.8	21	21.2	21.2	21.4	21.1	21.2	21.2	21.15	0.164992
1.20108	21.3	21.1	20.8	21	21.2	21.3	21.4	21.1	21.2	21.2	21.16	0.17127
1.218	21.3	21.1	20.8	21	21.2	21.3	21.4	21.1	21.2	21.2	21.16	0.17127
1.23492	21.3	21.1	20.8	21	21.2	21.3	21.4	21.1	21.2	21.2	21.16	0.17127
1.25183	21.3	21.1	20.8	21	21.2	21.3	21.4	21.2	21.2	21.2	21.17	0.170294
1.26875	21.3	21.1	20.8	21	21.2	21.3	21.4	21.2	21.2	21.2	21.17	0.170294
1.28567	21.4	21.1	20.8	21.1	21.3	21.3	21.4	21.2	21.2	21.2	21.2	0.176383
1.30258	21.4	21.1	20.8	21.1	21.3	21.3	21.5	21.2	21.2	21.2	21.21	0.191195
1.3195	21.4	21.1	20.8	21.1	21.3	21.3	21.5	21.2	21.3	21.3	21.23	0.194651
1.33642	21.4	21.1	20.9	21.1	21.3	21.3	21.5	21.2	21.3	21.3	21.24	0.17127
1.35333	21.4	21.2	20.9	21.1	21.3	21.3	21.5	21.2	21.3	21.3	21.25	0.164991
1.37025	21.4	21.2	20.9	21.1	21.3	21.3	21.5	21.2	21.3	21.3	21.25	0.164991
1.38717	21.4	21.2	20.9	21.1	21.3	21.3	21.5	21.2	21.3	21.3	21.25	0.164991
1.40408	21.4	21.2	20.9	21.2	21.3	21.4	21.5	21.3	21.3	21.3	21.28	0.161933
1.421	21.4	21.2	20.9	21.2	21.3	21.4	21.5	21.3	21.3	21.3	21.28	0.161933
1.43792	21.4	21.2	20.9	21.2	21.3	21.4	21.5	21.3	21.3	21.3	21.28	0.161933
1.45483	21.4	21.2	20.9	21.2	21.3	21.4	21.5	21.3	21.3	21.3	21.28	0.161933
1.47175	21.4	21.2	20.9	21.2	21.3	21.4	21.6	21.3	21.3	21.3	21.29	0.179196
1.48867	21.4	21.2	21	21.2	21.3	21.4	21.6	21.3	21.3	21.3	21.3	0.156347
1.50558	21.5	21.3	21	21.2	21.3	21.4	21.6	21.4	21.3	21.3	21.33	0.163639
1.5225	21.5	21.3	21	21.3	21.3	21.4	21.6	21.4	21.3	21.3	21.34	0.157762
1.53942	21.5	21.3	21	21.3	21.4	21.4	21.6	21.4	21.3	21.3	21.35	0.158114
1.55633	21.5	21.3	21	21.3	21.4	21.5	21.6	21.4	21.3	21.3	21.36	0.164655
1.57325	21.5	21.3	21	21.3	21.4	21.5	21.6	21.4	21.4	21.4	21.38	0.161933
1.59017	21.5	21.3	21	21.3	21.4	21.5	21.6	21.4	21.4	21.4	21.38	0.161933
1.60708	21.5	21.3	21	21.3	21.4	21.5	21.6	21.4	21.4	21.4	21.38	0.161933
1.624	21.5	21.3	21.1	21.3	21.4	21.5	21.6	21.4	21.4	21.4	21.39	0.137032
1.64092	21.6	21.3	21.1	21.3	21.5	21.5	21.6	21.4	21.4	21.4	21.41	0.152389
1.65783	21.6	21.3	21.1	21.3	21.5	21.5	21.6	21.4	21.4	21.4	21.41	0.152389
1.67475	21.6	21.3	21.1	21.3	21.5	21.5	21.7	21.4	21.4	21.4	21.42	0.168655
1.69167	21.6	21.3	21.1	21.3	21.5	21.5	21.7	21.5	21.4	21.4	21.43	0.170294
1.70858	21.6	21.3	21.1	21.3	21.5	21.6	21.7	21.5	21.4	21.4	21.44	0.177639
1.7255	21.6	21.3	21.1	21.3	21.5	21.6	21.7	21.5	21.4	21.4	21.44	0.177639
1.74242	21.6	21.3	21.1	21.3	21.5	21.6	21.7	21.5	21.5	21.5	21.46	0.177639
1.75933	21.6	21.4	21.1	21.4	21.5	21.6	21.7	21.5	21.5	21.5	21.48	0.161933
1.77625	21.6	21.4	21.1	21.4	21.5	21.6	21.7	21.5	21.5	21.5	21.48	0.161933
1.79317	21.6	21.4	21.1	21.4	21.5	21.6	21.7	21.6	21.5	21.5	21.49	0.166333
1.81008	21.6	21.4	21.1	21.4	21.5	21.6	21.7	21.6	21.5	21.5	21.49	0.166333
1.827	21.7	21.4	21.2	21.5	21.5	21.6	21.7	21.6	21.5	21.5	21.52	0.147573
1.84392	21.7	21.4	21.2	21.5	21.5	21.6	21.7	21.6	21.5	21.5	21.52	0.147573
1.86083	21.7	21.4	21.2	21.5	21.5	21.6	21.8	21.6	21.5	21.5	21.53	0.163639
1.87775	21.7	21.5	21.2	21.5	21.6	21.6	21.8	21.6	21.5	21.5	21.55	0.158114
1.89467	21.7	21.5	21.2	21.5	21.6	21.7	21.8	21.6	21.5	21.5	21.56	0.164654
1.91158	21.7	21.5	21.2	21.5	21.6	21.7	21.8	21.6	21.5	21.5	21.56	0.164654
1.9285	21.8	21.5	21.2	21.5	21.6	21.7	21.8	21.6	21.5	21.5	21.57	0.176698
1.94542	21.8	21.5	21.2	21.5	21.6	21.7	21.8	21.6	21.6	21.6	21.59	0.172884
1.96233	21.8	21.5	21.2	21.5	21.6	21.7	21.8	21.6	21.6	21.6	21.59	0.172884
1.97925	21.8	21.5	21.2	21.6	21.6	21.7	21.8	21.6	21.6	21.6	21.6	0.169967
1.99617	21.8	21.5	21.2	21.6	21.6	21.7	21.8	21.6	21.6	21.6	21.6	0.169967
2.01308	21.8	21.5	21.3	21.6	21.6	21.7	21.9	21.6	21.6	21.6	21.62	0.161933
2.03	21.8	21.5	21.3	21.6	21.6	21.8	21.8	21.7	21.6	21.6	21.63	0.156702
2.04692	21.8	21.5	21.3	21.6	21.7	21.8	21.9	21.7	21.6	21.6	21.65	0.171594
2.06383	21.8	21.5	21.3	21.6	21.7	21.8	21.9	21.7	21.6	21.6	21.65	0.171594
2.08075	21.8	21.6	21.3	21.6	21.6	21.8	21.9	21.7	21.6	21.6	21.65	0.164992
2.09767	21.8	21.6	21.3	21.6	21.7	21.8	21.9	21.7	21.6	21.6	21.66	0.164654
2.11458	21.8	21.6	21.3	21.6	21.7	21.8	21.9	21.7	21.6	21.6	21.66	0.164654
2.1315	21.8	21.6	21.3	21.6	21.7	21.8	21.9	21.7	21.6	21.6	21.66	0.164654
2.14842	21.8	21.6	21.3	21.6	21.7	21.8	21.9	21.7	21.7	21.7	21.68	0.161933
2.16533	21.8	21.6	21.3	21.6	21.7	21.8	21.9	21.7	21.7	21.7	21.68	0.161933
2.18225	21.9	21.6	21.3	21.6	21.7	21.8	21.9	21.8	21.7	21.7	21.7	0.176383
2.19917	21.9	21.6	21.3	21.6	21.7	21.8	21.9	21.8	21.7	21.7	21.7	0.176383
2.21608	21.9	21.6	21.3	21.7	21.7	21.8	21.9	21.8	21.7	21.7	21.71	0.172884
2.233	21.9	21.6	21.3	21.7	21.7	21.8	21.9	21.8	21.7	21.7	21.71	0.172884
2.24992	21.9	21.6	21.3	21.7	21.7	21.8	22	21.8	21.7	21.7	21.72	0.18738
2.26683	21.9	21.6	21.3	21.7	21.7	21.8	22	21.8	21.7	21.7	21.72	0.18738
2.28375	22	21.6	21.4	21.7	21.7	21.8	22	21.8	21.7	21.7	21.74	0.177639
2.30067	22	21.6	21.4	21.8	21.7	21.8	22	21.8	21.7	21.7	21.75	0.177951
2.31758	22	21.6	21.4	21.8	21.8	21.8	22	21.8	21.7	21.7	21.76	0.177639
2.3345	22	21.6	21.4	21.8	21.8	21.8	22	21.9	21.7	21.7	21.77	0.182878
2.35142	22	21.6	21.4	21.8	21.8	21.9	22	21.9	21.7	21.7	21.78	0.187379
2.36833	22	21.6	21.4	21.8	21.8	21.9	22	21.9	21.7	21.7	21.78	0.187379
2.38525	22	21.7	21.4	21.8	21.8	21.9	22	21.9	21.7	21.7	21.79	0.179196
2.40217	22	21.7	21.4	21.8	21.8	21.9	22	21.9	21.7	21.7	21.79	0.179196
2.41908	22.1	21.7	21.4	21.8	21.8	21.9	22	21.9	21.7	21.7	21.8	0.194365
2.436	22.1	21.7	21.5	21.8	21.8	21.9	22	21.9	21.8	21.8	21.83	0.163639
2.45292	22.1	21.7	21.5	21.8	21.8	21.9	22	21.9	21.8	21.8	21.83	0.163639
2.46983	22.1	21.7	21.5	21.8	21.8	21.9	22	21.9	21.8	21.8	21.83	0.163639
2.48675	22.1	21.7	21.5	21.8	21.8	21.9	22.1	21.9	21.8	21.8	21.84	0.177639
2.50367	22.1	21.7	21.5	21.8	21.8	22	22.1	22	21.8	21.8	21.86	0.189737
2.52058	22.1	21.7	21.5	21.9	21.8	22	22.1	22	21.8	21.8	21.87	0.188856
2.5375	22.1	21.7	21.5	21.9	21.8	22	22.1	22	21.8	21.8	21.87	0.188856
2.55442	22.1	21.8	21.5	21.9	21.9	22	22.1	22	21.8	21.8	21.89	0.179196
2.57133	22.1	21.8	21.5	21.9	21.9	22	22.1	22	21.8	21.8	21.89	0.179196
2.58825	22.1	21.8	21.5	21.9	21.9	22.1	22.1	22	21.8	21.8	21.9	0.188562
2.60517	22.1	21.8	21.5	21.9	21.9	22.1	22.1	22	21.8	21.8	21.9	0.188562
2.62208	22.1	21.8	21.5	21.9	21.9	22.1	22.1	22.1	21.8	21.8	21.91	0.196921
2.639	22.1	21.8	21.5	21.9	21.9	22.1	22.1	22.1	21.8	21.8	21.91	0.196921
2.65592	22.2	21.8	21.6	21.9	21.9	22.1	22.1	22.1	21.8	21.8	21.93	0.188857
2.67283	22.2	21.8	21.6	21.9	21.9	22.1	22.1	22.1	21.8	21.8	21.93	0.188857
2.68975	22.2	21.8	21.6	21.9	21.9	22.1	22.2	22.1	21.9	21.9	21.96	0.189737
2.70667	22.2	21.8	21.6	21.9	21.9	22.1	22.2	22.1	21.9	21.9	21.96	0.189737
2.72358	22.2	21.8	21.6	21.9	21.9	22.1	22.2	22.1	21.9	21.9	21.96	0.189737
2.7405	22.2	21.8	21.6	21.9	21.9	22.1	22.2	22.1	21.9	21.9	21.96	0.189737
2.75742	22.2	21.8	21.6	22	21.9	22.1	22.2	22.1	21.9	21.9	21.97	0.188857
2.77433	22.3	21.8	21.6	22	22	22.1	22.2	22.1	21.9	21.9	21.99	0.202485
2.79125	22.3	21.8	21.6	22	22	22.1	22.2	22.1	21.9	21.9	21.99	0.202485
2.80817	22.3	21.8	21.6	22	22	22.1	22.2	22.1	21.9	21.9	21.99	0.202485
2.82508	22.3	21.8	21.6	22	22	22.1	22.2	22.1	21.9	21.9	21.99	0.202485
2.842	22.3	21.8	21.6	22	22	22.1	22.3	22.2	22	22	22.03	0.216282
2.85892	22.3	21.9	21.6	22.1	22	22.1	22.3	22.2	22	22	22.05	0.206828
2.87583	22.3	21.9	21.6	22.1	22	22.1	22.3	22.2	22	22	22.05	0.206828
2.89275	22.3	21.9	21.6	22.1	22	22.2	22.3	22.2	22	22	22.06	0.21187
2.90967	22.3	21.9	21.6	22.1	22	22.2	22.3	22.2	22	22	22.06	0.21187
2.92658	22.3	21.9	21.6	22.1	22	22.2	22.3	22.2	22	22	22.06	0.21187
2.9435	22.3	21.9	21.7	22.1	22	22.2	22.3	22.2	22	22	22.07	0.188856
2.96042	22.3	21.9	21.7	22.1	22	22.2	22.3	22.2	22	22	22.07	0.188856
2.97733	22.3	21.9	21.7	22.1	22	22.2	22.3	22.2	22	22	22.07	0.188856
2.99425	22.3	21.9	21.7	22.1	22.1	22.2	22.3	22.2	22	22	22.08	0.187379
3.01117	22.4	22	21.7	22.1	22.1	22.2	22.3	22.2	22	22	22.1	0.194365
3.02808	22.4	21.9	21.7	22.1	22.1	22.2	22.3	22.3	22	22	22.1	0.210818
3.045	22.4	22	21.7	22.1	22.1	22.2	22.3	22.3	22	22	22.11	0.202484
3.06192	22.4	22	21.7	22.1	22.1	22.2	22.3	22.3	22.1	22.1	22.13	0.19465
3.07883	22.4	22	21.7	22.1	22.1	22.3	22.4	22.3	22.1	22.1	22.15	0.212132
3.09575	22.4	22	21.7	22.1	22.1	22.3	22.4	22.3	22.1	22.1	22.15	0.212132
3.11267	22.4	22	21.8	22.1	22.1	22.3	22.4	22.3	22.1	22.1	22.16	0.189737
3.12958	22.4	22	21.8	22.1	22.1	22.3	22.4	22.3	22.1	22.1	22.16	0.189737
3.1465	22.4	22	21.8	22.2	22.1	22.3	22.4	22.3	22.1	22.1	22.17	0.188856
3.16342	22.4	22	21.8	22.2	22.1	22.3	22.4	22.3	22.1	22.1	22.17	0.188856
3.18033	22.4	22	21.8	22.2	22.1	22.3	22.4	22.3	22.1	22.1	22.17	0.188856
3.19725	22.5	22.1	21.7	22.2	22.1	22.3	22.4	22.3	22.1	22.1	22.18	0.220101
3.21417	22.5	22.1	21.7	22.2	22.1	22.3	22.4	22.3	22.1	22.1	22.18	0.220101
3.23108	22.5	22.1	21.7	22.2	22.1	22.3	22.4	22.3	22.1	22.1	22.18	0.220101
3.248	22.5	22.1	21.8	22.2	22.1	22.3	22.4	22.3	22.1	22.1	22.19	0.196921
3.26492	22.5	22.1	21.8	22.3	22.2	22.3	22.4	22.4	22.1	22.1	22.22	0.204396
3.28183	22.5	22.1	21.8	22.3	22.2	22.3	22.5	22.4	22.1	22.1	22.23	0.216282
3.29875	22.5	22.1	21.8	22.3	22.2	22.3	22.5	22.4	22.1	22.1	22.23	0.216282
3.31567	22.5	22.1	21.8	22.3	22.1	22.3	22.5	22.4	22.1	22.1	22.22	0.220101
3.33258	22.5	22.1	21.8	22.3	22.1	22.3	22.5	22.5	22.1	22.1	22.23	0.231181
3.3495	22.5	22.1	21.8	22.3	22.1	22.4	22.5	22.5	22.1	22.1	22.24	0.236643
3.36642	22.5	22.1	21.8	22.3	22.2	22.4	22.5	22.4	22.1	22.1	22.24	0.222111
3.38333	22.5	22.1	21.8	22.3	22.2	22.4	22.5	22.5	22.2	22.2	22.27	0.221359
3.40025	22.6	22.1	21.8	22.3	22.2	22.4	22.5	22.4	22.2	22.2	22.27	0.226323
3.41717	22.6	22.1	21.8	22.3	22.2	22.4	22.5	22.5	22.2	22.2	22.28	0.234758
3.43408	22.6	22.1	21.8	22.3	22.2	22.4	22.5	22.5	22.2	22.2	22.28	0.234758
3.451	22.6	22.1	21.8	22.3	22.2	22.4	22.5	22.5	22.2	22.2	22.28	0.234758
3.46792	22.6	22.1	21.8	22.3	22.2	22.4	22.5	22.5	22.2	22.2	22.28	0.234758
3.48483	22.6	22.2	21.9	22.3	22.3	22.4	22.5	22.5	22.2	22.2	22.31	0.202485
3.50175	22.6	22.2	21.9	22.3	22.3	22.4	22.6	22.5	22.2	22.2	22.32	0.214994
3.51867	22.6	22.2	21.9	22.3	22.3	22.4	22.6	22.6	22.2	22.2	22.33	0.226323
3.53558	22.6	22.2	21.9	22.3	22.3	22.4	22.6	22.6	22.2	22.2	22.33	0.226323
3.5525	22.6	22.2	21.9	22.4	22.3	22.4	22.6	22.6	22.3	22.3	22.36	0.217051
3.56942	22.6	22.2	21.9	22.4	22.3	22.5	22.6	22.6	22.3	22.3	22.37	0.22136
3.58633	22.6	22.2	21.9	22.4	22.3	22.5	22.6	22.6	22.3	22.3	22.37	0.22136
3.60325	22.7	22.2	21.9	22.4	22.3	22.5	22.6	22.6	22.3	22.3	22.38	0.234758
3.62017	22.7	22.2	21.9	22.4	22.3	22.5	22.6	22.6	22.3	22.3	22.38	0.234758
3.63708	22.7	22.2	21.9	22.4	22.3	22.5	22.6	22.6	22.3	22.3	22.38	0.234758
3.654	22.7	22.2	21.9	22.4	22.3	22.5	22.6	22.6	22.3	22.3	22.38	0.234758
3.67092	22.7	22.2	22	22.4	22.3	22.6	22.6	22.6	22.3	22.3	22.4	0.221109
3.68783	22.7	22.2	22	22.4	22.3	22.6	22.6	22.6	22.3	22.3	22.4	0.221109
3.70475	22.7	22.2	22	22.4	22.3	22.6	22.6	22.6	22.3	22.3	22.4	0.221109
3.72167	22.7	22.3	22	22.4	22.3	22.6	22.6	22.6	22.3	22.3	22.41	0.213177
3.73858	22.8	22.3	22	22.4	22.3	22.6	22.6	22.6	22.3	22.3	22.42	0.229976
3.7555	22.8	22.3	22	22.4	22.3	22.6	22.6	22.6	22.3	22.3	22.42	0.229976
3.77242	22.8	22.3	22	22.5	22.3	22.6	22.6	22.7	22.3	22.3	22.44	0.241293
3.78933	22.8	22.3	22	22.5	22.3	22.6	22.6	22.7	22.3	22.3	22.44	0.241293
3.80625	22.8	22.3	22	22.5	22.3	22.6	22.7	22.7	22.4	22.4	22.47	0.240601
3.82317	22.8	22.3	22	22.5	22.3	22.6	22.7	22.7	22.4	22.4	22.47	0.240601
3.84008	22.8	22.3	22	22.5	22.3	22.6	22.7	22.7	22.4	22.4	22.47	0.240601
3.857	22.8	22.3	22	22.5	22.4	22.6	22.7	22.7	22.4	22.4	22.48	0.234758
3.87392	22.9	22.3	22.1	22.5	22.4	22.6	22.7	22.7	22.4	22.4	22.5	0.23094
3.89083	22.9	22.3	22.1	22.5	22.4	22.6	22.7	22.7	22.4	22.4	22.5	0.23094
3.90775	22.9	22.3	22.1	22.5	22.4	22.6	22.7	22.7	22.4	22.4	22.5	0.23094
3.92467	22.9	22.3	22.1	22.5	22.4	22.6	22.7	22.7	22.4	22.4	22.5	0.23094
3.94158	23	22.3	22.1	22.5	22.4	22.6	22.7	22.7	22.4	22.4	22.51	0.25144
3.9585	23	22.3	22.1	22.5	22.4	22.6	22.7	22.7	22.4	22.4	22.51	0.25144
3.97542	23.1	22.3	22.1	22.5	22.4	22.6	22.8	22.7	22.4	22.4	22.53	0.283039
3.99233	23	22.3	22.1	22.5	22.4	22.6	22.8	22.7	22.4	22.4	22.52	0.261619
4.00925	23	22.3	22.1	22.5	22.4	22.6	22.8	22.7	22.4	22.4	22.52	0.261619
4.02617	22.9	22.3	22.1	22.6	22.4	22.7	22.8	22.7	22.4	22.4	22.53	0.249666
4.04308	22.8	22.4	22.1	22.6	22.4	22.7	22.8	22.8	22.4	22.4	22.54	0.236643
4.06	22.8	22.4	22.1	22.6	22.5	22.7	22.8	22.8	22.5	22.5	22.57	0.221359
4.07692	22.8	22.4	22.1	22.6	22.5	22.7	22.8	22.8	22.5	22.5	22.57	0.221359
4.09383	22.9	22.4	22.1	22.6	22.5	22.7	22.8	22.9	22.5	22.5	22.59	0.246982
4.11075	22.9	22.4	22.1	22.6	22.5	22.7	22.8	22.9	22.5	22.5	22.59	0.246982
4.12767	23	22.4	22.1	22.6	22.5	22.7	22.8	23	22.5	22.5	22.61	0.276687
4.14458	23	22.4	22.1	22.6	22.5	22.7	22.8	23	22.5	22.5	22.61	0.276687
4.1615	23	22.5	22.1	22.6	22.5	22.7	22.8	22.9	22.5	22.5	22.61	0.255821
4.17842	23	22.5	22.1	22.6	22.5	22.7	22.8	22.9	22.6	22.6	22.63	0.249666
4.19533	23	22.5	22.1	22.6	22.5	22.8	22.8	22.8	22.6	22.6	22.63	0.245175
4.21225	23.1	22.5	22.1	22.6	22.5	22.8	22.8	22.9	22.6	22.6	22.65	0.271825
4.22917	23.1	22.5	22.1	22.6	22.5	22.8	22.8	22.9	22.5	22.5	22.63	0.279086
4.24608	23.1	22.5	22.2	22.6	22.5	22.8	22.8	22.9	22.5	22.5	22.64	0.259058
4.263	23.1	22.5	22.2	22.6	22.5	22.8	22.8	23	22.6	22.6	22.67	0.262678
4.27992	23.1	22.5	22.2	22.7	22.5	22.8	22.9	23	22.6	22.6	22.69	0.268535
4.29683	23.1	22.5	22.2	22.7	22.5	22.8	22.9	23.1	22.6	22.6	22.7	0.282843
4.31375	23.1	22.5	22.2	22.7	22.5	22.8	22.9	23.2	22.6	22.6	22.71	0.299815
4.33067	23.2	22.5	22.2	22.7	22.5	22.8	22.8	23.1	22.6	22.6	22.7	0.294392
4.34758	23.1	22.5	22.2	22.7	22.5	22.8	22.8	23.1	22.6	22.6	22.69	0.276687
4.3645	23.2	22.5	22.2	22.7	22.6	22.8	22.9	23.1	22.6	22.6	22.72	0.293636
4.38142	23.2	22.5	22.2	22.7	22.6	22.9	22.9	23.1	22.6	22.6	22.73	0.298329
4.39833	23.1	22.5	22.2	22.7	22.6	22.9	23	23.1	22.6	22.6	22.73	0.290784
4.41525	23.1	22.5	22.2	22.7	22.6	22.9	23.1	23.1	22.6	22.6	22.74	0.302581
4.43217	23.1	22.5	22.2	22.7	22.6	22.8	23.1	23.2	22.6	22.6	22.74	0.313404
4.44908	23.1	22.5	22.2	22.7	22.6	22.8	23.1	23.2	22.6	22.6	22.74	0.313404
4.466	23.1	22.5	22.3	22.7	22.6	22.8	23.1	23.2	22.6	22.6	22.75	0.295334
4.48292	23.2	22.6	22.3	22.7	22.6	22.8	23.1	23.2	22.6	22.6	22.77	0.30203
4.49983	23.2	22.6	22.3	22.8	22.6	22.8	23.1	23.1	22.6	22.6	22.77	0.286938
4.51675	23.2	22.6	22.3	22.8	22.6	22.8	23.1	23.1	22.7	22.7	22.79	0.276687
4.53367	23.2	22.6	22.3	22.7	22.6	22.8	23.1	23.2	22.7	22.7	22.79	0.292309
4.55058	23.2	22.6	22.3	22.8	22.7	22.8	23.1	23.2	22.7	22.7	22.81	0.284605
4.5675	23.2	22.6	22.3	22.8	22.7	22.8	23.1	23.3	22.7	22.7	22.82	0.301109
4.58442	23.3	22.6	22.3	22.8	22.7	22.8	23.1	23.3	22.7	22.7	22.83	0.316403
4.60133	23.2	22.6	22.3	22.8	22.7	22.9	23.1	23.2	22.7	22.7	22.82	0.285968
4.61825	23.2	22.6	22.3	22.8	22.7	22.9	23.2	23.3	22.7	22.7	22.84	0.313404
4.63517	23.2	22.6	22.3	22.8	22.7	22.9	23.1	23.3	22.7	22.7	22.83	0.30203
4.65208	23.2	22.6	22.3	22.8	22.7	23	23.1	23.3	22.7	22.7	22.84	0.306232
4.669	23.3	22.6	22.3	22.8	22.7	23	23.1	23.3	22.7	22.7	22.85	0.32059
4.68592	23.3	22.6	22.3	22.8	22.7	23	23	23.3	22.7	22.7	22.84	0.313404
4.70283	23.3	22.6	22.3	22.8	22.7	23	23	23.3	22.7	22.7	22.84	0.313404
4.71975	23.4	22.6	22.3	22.8	22.7	23	23	23.3	22.7	22.7	22.85	0.330824
4.73667	23.4	22.6	22.3	22.8	22.7	22.9	23	23.2	22.7	22.7	22.83	0.312872
4.75358	23.4	22.6	22.3	22.8	22.7	23	23	23.2	22.8	22.8	22.86	0.309839
4.7705	23.4	22.6	22.3	22.9	22.7	23.1	23.1	23.2	22.8	22.8	22.89	0.321282
4.78742	23.4	22.6	22.3	22.9	22.7	23	23.1	23.3	22.8	22.8	22.89	0.328126
4.80433	23.4	22.6	22.3	22.9	22.7	23	23.2	23.3	22.8	22.8	22.9	0.33665
4.82125	23.4	22.6	22.4	23	22.8	22.9	23.3	23.3	22.8	22.8	22.93	0.32335
4.83817	23.4	22.7	22.4	22.9	22.8	22.9	23.3	23.3	22.8	22.8	22.93	0.312872
4.85508	23.4	22.6	22.4	22.9	22.8	23	23.3	23.3	22.8	22.8	22.93	0.32335
4.872	23.4	22.7	22.4	22.9	22.8	23	23.3	23.4	22.8	22.8	22.95	0.327448
4.88892	23.4	22.7	22.4	22.9	22.8	23.1	23.3	23.4	22.8	22.8	22.96	0.330656
4.90583	23.5	22.7	22.4	22.9	22.8	23.1	23.3	23.4	22.8	22.8	22.97	0.346571
4.92275	23.5	22.7	22.4	22.9	22.8	23.1	23.3	23.4	22.8	22.8	22.97	0.346571
4.93967	23.5	22.7	22.4	23	22.8	23.1	23.3	23.4	22.8	22.8	22.98	0.345768
4.95658	23.5	22.7	22.4	23	22.8	23.1	23.3	23.4	22.8	22.8	22.98	0.345768
4.9735	23.5	22.7	22.4	23	22.8	23.1	23.3	23.5	22.8	22.8	22.99	0.360401
4.99042	23.5	22.7	22.4	23	22.8	23.2	23.3	23.5	22.8	22.8	23	0.365148
5.00733	23.5	22.7	22.5	22.9	22.8	23.2	23.3	23.5	22.8	22.8	23	0.349603
5.02425	23.5	22.7	22.5	22.9	22.8	23.2	23.4	23.5	22.8	22.8	23.01	0.360401
5.04117	23.5	22.7	22.5	22.9	22.8	23.2	23.4	23.5	22.8	22.8	23.01	0.360401
5.05808	23.6	22.8	22.5	23	22.8	23.2	23.4	23.5	22.8	22.8	23.04	0.365757
5.075	23.6	22.8	22.5	23	22.8	23.3	23.4	23.5	22.8	22.8	23.05	0.371932
5.09192	23.6	22.8	22.5	23	22.8	23.3	23.4	23.5	22.9	22.9	23.07	0.359166
5.10883	23.6	22.8	22.5	23	22.8	23.3	23.3	23.5	22.9	22.9	23.06	0.350238
5.12575	23.6	22.8	22.5	23	22.8	23.2	23.3	23.5	23	23	23.07	0.336815
5.14267	23.6	22.8	22.5	23	22.8	23.2	23.3	23.5	22.9	22.9	23.05	0.343996
5.15958	23.6	22.8	22.5	23.1	22.8	23.1	23.3	23.5	22.9	22.9	23.05	0.340751
5.1765	23.6	22.8	22.5	23.1	22.8	23.1	23.4	23.5	22.9	22.9	23.06	0.350238
5.19342	23.6	22.8	22.5	23.1	22.8	23.1	23.4	23.5	23	23	23.08	0.34254
5.21033	23.6	22.8	22.5	23.2	22.9	23.2	23.4	23.6	23	23	23.12	0.352137
5.22725	23.6	22.8	22.5	23.2	22.9	23.2	23.4	23.6	23.1	23.1	23.14	0.347051
5.24417	23.6	22.8	22.6	23.2	22.9	23.3	23.4	23.6	23	23	23.14	0.33731
5.26108	23.6	22.8	22.6	23.3	22.8	23.3	23.4	23.6	23	23	23.14	0.350238
5.278	23.6	22.8	22.6	23.2	22.9	23.3	23.4	23.6	23	23	23.14	0.33731
5.29492	23.6	22.8	22.6	23.3	22.9	23.3	23.5	23.6	23	23	23.16	0.350238
5.31183	23.6	22.8	22.6	23.3	22.9	23.4	23.5	23.6	23	23	23.17	0.356059
5.32875	23.6	22.8	22.6	23.2	22.9	23.4	23.5	23.6	23.1	23.1	23.18	0.345768
5.34567	23.6	22.8	22.6	23.3	22.9	23.4	23.5	23.6	23.2	23.2	23.21	0.344642
5.36258	23.7	22.9	22.6	23.2	22.9	23.4	23.5	23.6	23.2	23.2	23.22	0.345768
5.3795	23.7	22.9	22.6	23.2	22.9	23.3	23.5	23.6	23.2	23.2	23.21	0.341402
5.39642	23.7	22.9	22.6	23.2	22.9	23.3	23.5	23.6	23.2	23.2	23.21	0.341402
5.41333	23.7	22.9	22.6	23.2	22.9	23.3	23.5	23.6	23.2	23.2	23.21	0.341402
5.43025	23.7	22.9	22.6	23.3	22.9	23.4	23.5	23.6	23.2	23.2	23.23	0.346571
5.44717	23.7	22.9	22.6	23.3	23	23.4	23.5	23.6	23.3	23.3	23.26	0.33731
5.46408	23.7	22.9	22.6	23.3	23	23.4	23.5	23.6	23.3	23.3	23.26	0.33731
5.481	23.7	22.9	22.6	23.3	23	23.4	23.5	23.6	23.3	23.3	23.26	0.33731
5.49792	23.7	22.9	22.6	23.3	23.1	23.4	23.6	23.6	23.3	23.3	23.28	0.33928
5.51483	23.7	23	22.6	23.3	23	23.4	23.6	23.6	23.2	23.2	23.26	0.33731
5.53175	23.7	23	22.6	23.3	23	23.5	23.5	23.6	23.2	23.2	23.26	0.333999
5.54867	23.7	23	22.6	23.4	23	23.5	23.6	23.7	23.2	23.2	23.29	0.357305
5.56558	23.7	23	22.6	23.4	23	23.4	23.6	23.6	23.2	23.2	23.27	0.340098
5.5825	23.7	22.9	22.6	23.4	23.1	23.5	23.6	23.7	23.3	23.3	23.31	0.357305
5.59942	23.8	23	22.6	23.4	23.1	23.5	23.6	23.7	23.3	23.3	23.33	0.359166
5.61633	23.8	23	22.6	23.4	23.1	23.5	23.6	23.7	23.3	23.3	23.33	0.359166
5.63325	23.8	23	22.6	23.4	23.1	23.5	23.6	23.7	23.3	23.3	23.33	0.359166
5.65017	23.8	23	22.6	23.4	23.1	23.5	23.6	23.7	23.3	23.3	23.33	0.359166
5.66708	23.7	23	22.6	23.4	23.1	23.5	23.6	23.7	23.3	23.3	23.32	0.345768
5.684	23.7	23.1	22.6	23.3	23.1	23.5	23.6	23.7	23.3	23.3	23.32	0.33599
5.70092	23.7	23.2	22.7	23.4	23.1	23.5	23.6	23.7	23.3	23.3	23.35	0.306413
5.71783	23.8	23.2	22.7	23.4	23.1	23.5	23.6	23.8	23.3	23.3	23.37	0.3335
5.73475	23.8	23.2	22.7	23.4	23.1	23.5	23.6	23.8	23.2	23.2	23.35	0.34075
5.75167	23.8	23.2	22.7	23.4	23.1	23.5	23.6	23.8	23.2	23.2	23.35	0.34075
5.76858	23.8	23.1	22.7	23.4	23.2	23.5	23.6	23.8	23.2	23.2	23.35	0.34075
5.7855	23.8	23.1	22.7	23.3	23.2	23.5	23.6	23.8	23.3	23.3	23.36	0.333999
5.80242	23.8	23.2	22.7	23.3	23.2	23.5	23.6	23.8	23.3	23.3	23.37	0.326768
5.81933	23.8	23.2	22.7	23.3	23.1	23.5	23.6	23.8	23.3	23.3	23.36	0.333999
5.83625	23.8	23.2	22.7	23.4	23.1	23.6	23.6	23.8	23.3	23.3	23.38	0.33928
5.85317	23.8	23.2	22.7	23.4	23.1	23.6	23.6	23.8	23.3	23.3	23.38	0.33928
5.87008	23.8	23.2	22.7	23.4	23.1	23.6	23.6	23.8	23.4	23.4	23.4	0.33665
5.887	23.8	23.2	22.7	23.5	23.2	23.6	23.6	23.8	23.4	23.4	23.42	0.329309
5.90392	23.8	23.3	22.7	23.5	23.2	23.6	23.6	23.8	23.4	23.4	23.43	0.32335
5.92083	23.8	23.3	22.7	23.5	23.2	23.6	23.6	23.8	23.4	23.4	23.43	0.32335
5.93775	23.8	23.2	22.7	23.5	23.2	23.6	23.6	23.8	23.4	23.4	23.42	0.329309
5.95467	23.8	23.2	22.7	23.5	23.2	23.6	23.6	23.8	23.4	23.4	23.42	0.329309
5.97158	23.8	23.2	22.7	23.5	23.1	23.6	23.7	23.8	23.4	23.4	23.42	0.345768
5.9885	23.9	23.2	22.7	23.5	23.1	23.6	23.7	23.8	23.4	23.4	23.43	0.359165
6.00542	23.9	23.2	22.8	23.5	23.1	23.6	23.7	23.8	23.4	23.4	23.44	0.33731
6.02233	23.9	23.3	22.8	23.5	23.1	23.6	23.7	23.8	23.4	23.4	23.45	0.330824
6.03925	23.9	23.3	22.8	23.5	23.1	23.6	23.7	23.8	23.4	23.4	23.45	0.330824
6.05617	23.9	23.3	22.8	23.5	23.1	23.6	23.7	23.8	23.4	23.4	23.45	0.330824
6.07308	23.9	23.2	22.8	23.5	23.1	23.6	23.7	23.9	23.5	23.5	23.47	0.349762
6.09	23.9	23.2	22.8	23.5	23.2	23.6	23.7	23.9	23.5	23.5	23.48	0.33928
6.10692	23.9	23.2	22.8	23.5	23.3	23.6	23.8	23.9	23.5	23.5	23.5	0.339935
6.12383	23.9	23.2	22.8	23.6	23.3	23.6	23.8	23.9	23.5	23.5	23.51	0.341402
6.14075	23.9	23.2	22.8	23.6	23.3	23.6	23.8	23.9	23.5	23.5	23.51	0.341402
6.15767	23.9	23.2	22.8	23.6	23.3	23.6	23.8	23.8	23.5	23.5	23.5	0.329983
6.17458	23.9	23.2	22.8	23.6	23.3	23.6	23.8	23.9	23.5	23.5	23.51	0.341402
6.1915	23.9	23.3	22.8	23.6	23.3	23.6	23.8	23.9	23.5	23.5	23.52	0.332666
6.20842	24	23.3	22.8	23.6	23.4	23.6	23.8	23.9	23.5	23.5	23.54	0.340588
6.22533	24	23.3	22.8	23.6	23.4	23.6	23.8	23.9	23.5	23.5	23.54	0.340588
6.24225	24	23.2	22.8	23.6	23.4	23.6	23.8	23.9	23.5	23.5	23.53	0.349762
6.25917	24	23.3	22.8	23.6	23.4	23.6	23.8	24	23.5	23.5	23.55	0.353554
6.27608	24	23.3	22.8	23.6	23.4	23.6	23.8	24	23.5	23.5	23.55	0.353554
6.293	24	23.3	22.8	23.6	23.4	23.7	23.8	24	23.5	23.5	23.56	0.356527
6.30992	24	23.4	22.8	23.6	23.4	23.7	23.8	24	23.5	23.5	23.57	0.349762
6.32683	24	23.4	22.9	23.6	23.4	23.7	23.8	24	23.6	23.6	23.6	0.323179
6.34375	24	23.3	22.9	23.6	23.4	23.7	23.8	24	23.6	23.6	23.59	0.331495
6.36067	24	23.4	22.9	23.6	23.4	23.7	23.8	24	23.6	23.6	23.6	0.323179
6.37758	24	23.3	22.9	23.6	23.4	23.7	23.8	24	23.6	23.6	23.59	0.331495
6.3945	24	23.3	22.8	23.6	23.5	23.7	23.8	24	23.6	23.6	23.59	0.35103
6.41142	24	23.3	22.9	23.6	23.5	23.7	23.8	24	23.6	23.6	23.6	0.326599
6.42833	24	23.4	22.9	23.6	23.4	23.7	23.8	24	23.6	23.6	23.6	0.323179
6.44525	24	23.5	22.9	23.6	23.4	23.7	23.8	24	23.6	23.6	23.61	0.317805
6.46217	24	23.5	22.9	23.6	23.4	23.7	23.8	24	23.6	23.6	23.61	0.317805
6.47908	24	23.5	22.8	23.6	23.4	23.7	23.8	24	23.6	23.6	23.6	0.343188
6.496	24	23.5	22.9	23.7	23.4	23.7	23.8	24	23.6	23.6	23.62	0.319026
6.51292	24	23.5	23	23.7	23.4	23.7	23.8	24	23.6	23.6	23.63	0.294581
6.52983	24	23.5	23	23.7	23.5	23.7	23.8	24	23.6	23.6	23.64	0.287518
6.54675	24	23.5	23	23.7	23.5	23.7	23.8	24	23.6	23.6	23.64	0.287518
6.56367	24	23.5	23	23.7	23.5	23.7	23.8	24	23.6	23.6	23.64	0.287518
6.58058	24	23.5	22.9	23.7	23.5	23.7	23.8	24	23.6	23.6	23.63	0.312872
6.5975	24.1	23.5	22.9	23.7	23.6	23.8	23.9	24	23.6	23.6	23.67	0.3335
6.61442	24.1	23.5	22.9	23.7	23.6	23.8	23.9	24	23.6	23.6	23.67	0.3335
6.63133	24.1	23.5	22.9	23.7	23.6	23.8	23.9	24	23.6	23.6	23.67	0.3335
6.64825	24.1	23.5	22.9	23.7	23.6	23.8	23.9	24	23.6	23.6	23.67	0.3335
6.66517	24.1	23.5	22.9	23.7	23.6	23.8	23.9	24.1	23.7	23.7	23.7	0.343188
6.68208	24.1	23.5	23	23.7	23.5	23.8	23.9	24.1	23.7	23.7	23.7	0.323179
6.699	24.1	23.5	23	23.7	23.6	23.8	23.9	24.1	23.7	23.7	23.71	0.317805
6.71592	24.1	23.5	23.1	23.7	23.6	23.8	23.9	24.1	23.7	23.7	23.72	0.293636
6.73283	24.1	23.5	23.1	23.7	23.6	23.8	23.9	24.1	23.7	23.7	23.72	0.293636
6.74975	24.1	23.5	23	23.7	23.6	23.8	23.9	24.1	23.7	23.7	23.71	0.317805
6.76667	24.1	23.5	23	23.8	23.6	23.8	23.9	24.1	23.7	23.7	23.72	0.319026
6.78358	24.1	23.6	23	23.8	23.6	23.8	23.9	24.1	23.7	23.7	23.73	0.312872
6.8005	24.1	23.6	23	23.8	23.6	23.8	23.9	24.1	23.7	23.7	23.73	0.312872
6.81742	24.1	23.6	23	23.7	23.6	23.8	23.9	24.1	23.7	23.7	23.72	0.311983
6.83433	24.1	23.6	23	23.8	23.6	23.8	23.9	24.1	23.7	23.7	23.73	0.312872
6.85125	24.1	23.6	23	23.8	23.6	23.8	23.9	24.1	23.7	23.7	23.73	0.312872
6.86817	24.1	23.6	23.1	23.8	23.6	23.8	23.9	24.1	23.7	23.7	23.74	0.287518
6.88508	24.2	23.6	23.1	23.8	23.6	23.8	23.9	24.1	23.8	23.8	23.77	0.30203
6.902	24.2	23.6	23.1	23.8	23.6	23.8	24	24.1	23.8	23.8	23.78	0.308401
6.91892	24.2	23.6	23.1	23.8	23.6	23.8	24	24.1	23.8	23.8	23.78	0.308401
6.93583	24.2	23.6	23.1	23.8	23.6	23.8	24	24.1	23.8	23.8	23.78	0.308401
6.95275	24.2	23.6	23.1	23.8	23.6	23.8	24	24.1	23.7	23.7	23.76	0.309839
6.96967	24.2	23.6	23.2	23.8	23.6	23.8	24	24.2	23.7	23.7	23.78	0.301109
6.98658	24.2	23.6	23.2	23.8	23.6	23.8	24	24.2	23.8	23.8	23.8	0.298142
7.0035	24.2	23.6	23.3	23.8	23.6	23.8	24	24.2	23.7	23.7	23.79	0.280674
7.02042	24.2	23.6	23.3	23.8	23.6	23.8	24	24.2	23.8	23.8	23.81	0.276687
7.03733	24.2	23.6	23.3	23.8	23.6	23.8	24	24.2	23.8	23.8	23.81	0.276687
7.05425	24.2	23.6	23.3	23.8	23.6	23.8	24	24.2	23.8	23.8	23.81	0.276687
7.07117	24.2	23.6	23.3	23.8	23.7	23.9	24	24.1	23.8	23.8	23.82	0.257337
7.08808	24.2	23.6	23.2	23.8	23.7	23.9	24	24.1	23.8	23.8	23.81	0.280674
7.105	24.2	23.6	23.2	23.8	23.7	23.9	24	24.2	23.8	23.8	23.82	0.293636
7.12192	24.2	23.6	23.2	23.8	23.7	23.9	24	24.2	23.8	23.8	23.82	0.293636
7.13883	24.2	23.7	23.1	23.8	23.7	23.9	24	24.2	23.8	23.8	23.82	0.311983
7.15575	24.2	23.7	23.2	23.9	23.7	23.8	24	24.2	23.8	23.8	23.83	0.286938
7.17267	24.2	23.6	23.2	23.9	23.7	23.9	24	24.2	23.8	23.8	23.83	0.294581
7.18958	24.2	23.6	23.2	23.9	23.7	23.9	24	24.3	23.8	23.8	23.84	0.309838
7.2065	24.3	23.6	23.3	23.9	23.7	23.9	24	24.3	23.8	23.8	23.86	0.302581
7.22342	24.3	23.7	23.2	23.9	23.7	23.9	24	24.3	23.8	23.8	23.86	0.316929
7.24033	24.3	23.7	23.3	23.9	23.7	23.9	24	24.3	23.8	23.8	23.87	0.294581
7.25725	24.3	23.7	23.2	23.9	23.7	23.9	24	24.3	23.8	23.8	23.86	0.316929
7.27417	24.3	23.7	23.2	23.9	23.7	23.9	24	24.3	23.8	23.8	23.86	0.316929
7.29108	24.3	23.7	23.2	23.9	23.7	23.9	24	24.3	23.8	23.8	23.86	0.316929
7.308	24.3	23.7	23.2	23.9	23.7	23.9	24	24.3	23.8	23.8	23.86	0.316929
7.32492	24.3	23.7	23.2	23.9	23.7	23.9	24	24.3	23.8	23.8	23.86	0.316929
7.34183	24.3	23.7	23.2	23.9	23.7	23.9	24	24.3	23.8	23.8	23.86	0.316929
7.35875	24.3	23.7	23.3	23.9	23.7	23.9	24	24.3	23.8	23.8	23.87	0.294581
7.37567	24.3	23.7	23.3	23.9	23.7	24	24.1	24.3	23.8	23.8	23.89	0.303498
7.39258	24.3	23.7	23.3	23.9	23.7	24	24.1	24.3	23.8	23.8	23.89	0.303498
7.4095	24.3	23.7	23.3	23.9	23.7	24	24.1	24.3	23.8	23.8	23.89	0.303498
7.42642	24.3	23.7	23.3	23.9	23.8	24	24.1	24.3	23.9	23.9	23.92	0.293636
7.44333	24.3	23.8	23.3	23.9	23.7	24	24.1	24.3	23.9	23.9	23.92	0.293636
7.46025	24.3	23.7	23.3	23.9	23.7	24	24.1	24.3	23.9	23.9	23.91	0.299815
7.47717	24.3	23.8	23.3	23.9	23.8	24	24.1	24.3	23.9	23.9	23.93	0.286938
7.49408	24.3	23.8	23.4	23.9	23.8	24	24.1	24.3	23.9	23.9	23.94	0.263312
7.511	24.3	23.8	23.4	23.9	23.8	24	24.1	24.3	23.9	23.9	23.94	0.263312
7.52792	24.3	23.8	23.4	24	23.8	24	24.1	24.3	23.9	23.9	23.95	0.263523
7.54483	24.3	23.8	23.4	24	23.8	24	24.1	24.3	23.9	23.9	23.95	0.263523
7.56175	24.3	23.8	23.4	24	23.8	24	24.1	24.3	23.9	23.9	23.95	0.263523
7.57867	24.3	23.8	23.4	24	23.8	24	24.1	24.3	23.9	23.9	23.95	0.263523
7.59558	24.3	23.8	23.4	24	23.8	24	24.1	24.3	23.9	23.9	23.95	0.263523
7.6125	24.3	23.8	23.4	24	23.8	24	24.1	24.3	23.9	23.9	23.95	0.263523
7.62942	24.3	23.8	23.4	24	23.8	24	24.1	24.3	23.9	23.9	23.95	0.263523
7.64633	24.3	23.8	23.4	24	23.8	24	24.1	24.4	24	24	23.98	0.278089
7.66325	24.4	23.8	23.4	24	23.8	24	24.1	24.4	24	24	23.99	0.292309
7.68017	24.4	23.8	23.4	24	23.8	24	24.1	24.4	24	24	23.99	0.292309
7.69708	24.4	23.8	23.4	24	23.8	24	24.1	24.4	24	24	23.99	0.292309
7.714	24.4	23.8	23.4	24	23.8	24	24.2	24.4	24	24	24	0.298143
7.73092	24.4	23.8	23.4	24	23.8	24	24.2	24.4	24	24	24	0.298143
7.74783	24.4	23.8	23.4	24	23.8	24	24.2	24.4	24	24	24	0.298143
7.76475	24.4	23.8	23.4	24	23.8	24	24.2	24.4	24	24	24	0.298143
7.78167	24.4	23.8	23.5	24	23.8	24	24.2	24.4	24	24	24.01	0.276687
7.79858	24.4	23.8	23.5	24	23.8	24	24.2	24.4	24	24	24.01	0.276687
7.8155	24.4	23.8	23.5	24	23.8	24	24.2	24.4	24	24	24.01	0.276687
7.83242	24.4	23.8	23.5	24	23.8	24	24.2	24.4	24	24	24.01	0.276687
7.84933	24.4	23.8	23.5	24	23.8	24	24.2	24.4	24	24	24.01	0.276687
7.86625	24.4	23.8	23.5	24	23.8	24	24.2	24.4	24	24	24.01	0.276687
7.88317	24.4	23.8	23.5	24	23.8	24.1	24.2	24.4	24	24	24.02	0.278089
7.90008	24.4	23.8	23.4	24	23.8	24.1	24.2	24.4	24	24	24.01	0.299815
7.917	24.4	23.8	23.4	24	23.8	24.1	24.2	24.4	24	24	24.01	0.299815
7.93392	24.4	23.8	23.4	24	23.9	24.1	24.2	24.4	24	24	24.02	0.293636
7.95083	24.4	23.9	23.4	24	23.9	24.1	24.2	24.4	24	24	24.03	0.286938
7.96775	24.4	23.9	23.5	24	23.9	24.1	24.2	24.4	24	24	24.04	0.263312
7.98467	24.5	23.9	23.5	24.1	23.9	24.1	24.2	24.4	24	24	24.06	0.279682
8.00158	24.5	23.9	23.5	24.1	23.9	24.1	24.3	24.5	24	24	24.08	0.301109
8.0185	24.5	23.9	23.6	24.1	23.9	24.1	24.2	24.5	24	24	24.08	0.274064
8.03542	24.4	23.9	23.6	24.1	23.9	24.1	24.2	24.5	24	24	24.07	0.258414
8.05233	24.4	23.9	23.6	24.1	23.9	24.1	24.2	24.5	24	24	24.07	0.258414
8.06925	24.4	23.9	23.6	24.1	23.9	24.1	24.3	24.5	24	24	24.08	0.265832
8.08617	24.4	23.9	23.6	24.1	23.9	24.1	24.3	24.5	24.1	24.1	24.1	0.262467
8.10308	24.5	23.9	23.6	24.1	23.9	24.1	24.3	24.5	24.1	24.1	24.11	0.276687
8.12	24.5	23.9	23.6	24.1	23.9	24.1	24.3	24.5	24.1	24.1	24.11	0.276687
8.13692	24.5	23.9	23.6	24.1	23.9	24.1	24.3	24.5	24.1	24.1	24.11	0.276687
8.15383	24.5	23.9	23.6	24.1	23.9	24.1	24.3	24.5	24.1	24.1	24.11	0.276687
8.17075	24.5	23.9	23.6	24.1	23.9	24.1	24.3	24.5	24.1	24.1	24.11	0.276687
8.18767	24.5	23.9	23.6	24.1	23.9	24.1	24.3	24.5	24.1	24.1	24.11	0.276687
8.20458	24.5	24	23.6	24.1	23.9	24.1	24.3	24.5	24.1	24.1	24.12	0.269979
8.2215	24.5	24	23.6	24.1	23.9	24.1	24.3	24.5	24.1	24.1	24.12	0.269979
8.23842	24.5	24	23.6	24.1	24	24.1	24.3	24.5	24.1	24.1	24.13	0.262678
8.25533	24.5	24	23.6	24.1	24	24.1	24.3	24.5	24.1	24.1	24.13	0.262678
8.27225	24.5	24	23.6	24.1	24	24.1	24.3	24.5	24.1	24.1	24.13	0.262678
8.28917	24.5	24	23.6	24.1	24	24.1	24.3	24.5	24.1	24.1	24.13	0.262678
8.30608	24.5	24	23.6	24.1	24	24.1	24.3	24.5	24.1	24.1	24.13	0.262678
8.323	24.5	24	23.6	24.1	24	24.1	24.3	24.5	24.1	24.1	24.13	0.262678
8.33992	24.5	24	23.6	24.1	24	24.1	24.3	24.5	24.1	24.1	24.13	0.262678
8.35683	24.5	24	23.6	24.1	24	24.1	24.3	24.6	24.1	24.1	24.14	0.279682
8.37375	24.5	24	23.6	24.2	24	24.2	24.3	24.6	24.1	24.1	24.16	0.279682
8.39067	24.5	24	23.6	24.2	24	24.2	24.3	24.6	24.2	24.2	24.18	0.278089
8.40758	24.5	24	23.6	24.2	24	24.2	24.3	24.6	24.2	24.2	24.18	0.278089
8.4245	24.6	24	23.6	24.2	24	24.2	24.3	24.6	24.2	24.2	24.19	0.292309
8.44142	24.6	24	23.6	24.2	24	24.2	24.3	24.6	24.2	24.2	24.19	0.292309
8.45833	24.6	24	23.6	24.1	24	24.2	24.3	24.6	24.2	24.2	24.18	0.293636
8.47525	24.6	24	23.7	24.2	24	24.2	24.3	24.6	24.2	24.2	24.2	0.270801
8.49217	24.6	24	23.7	24.2	24	24.2	24.3	24.6	24.2	24.2	24.2	0.270801
8.50908	24.6	24	23.6	24.2	24	24.2	24.3	24.6	24.2	24.2	24.19	0.292309
8.526	24.6	24	23.6	24.2	24	24.2	24.3	24.6	24.2	24.2	24.19	0.292309
8.54292	24.6	24	23.6	24.2	24	24.2	24.3	24.6	24.2	24.2	24.19	0.292309
8.55983	24.6	24	23.6	24.2	24	24.2	24.3	24.6	24.2	24.2	24.19	0.292309
8.57675	24.6	24	23.7	24.2	24	24.2	24.3	24.6	24.2	24.2	24.2	0.270801
8.59367	24.6	24	23.7	24.2	24	24.2	24.3	24.6	24.2	24.2	24.2	0.270801
8.61058	24.6	24	23.7	24.3	24	24.2	24.4	24.6	24.2	24.2	24.22	0.278089
8.6275	24.6	24	23.7	24.3	24	24.2	24.4	24.7	24.2	24.2	24.23	0.294581
8.64442	24.6	24	23.7	24.3	24	24.2	24.4	24.7	24.2	24.2	24.23	0.294581
8.66133	24.6	24	23.7	24.3	24	24.2	24.4	24.6	24.2	24.2	24.22	0.278089
8.67825	24.6	24	23.7	24.3	24	24.2	24.4	24.6	24.3	24.3	24.24	0.279682
8.69517	24.6	24	23.7	24.3	24	24.2	24.4	24.7	24.3	24.3	24.25	0.295334
8.71208	24.6	24	23.7	24.3	24	24.2	24.4	24.7	24.3	24.3	24.25	0.295334
8.729	24.6	24	23.7	24.3	24	24.2	24.4	24.7	24.3	24.3	24.25	0.295334
8.74592	24.6	24	23.7	24.3	24	24.3	24.4	24.7	24.3	24.3	24.26	0.295146
8.76283	24.6	24	23.7	24.3	24	24.3	24.4	24.7	24.3	24.3	24.26	0.295146
8.77975	24.6	24.1	23.7	24.3	24	24.3	24.4	24.7	24.3	24.3	24.27	0.286938
8.79667	24.6	24.1	23.7	24.3	24	24.3	24.4	24.7	24.3	24.3	24.27	0.286938
8.81358	24.6	24.1	23.7	24.3	24	24.3	24.4	24.7	24.3	24.3	24.27	0.286938
8.8305	24.6	24.1	23.7	24.3	24.1	24.3	24.4	24.7	24.3	24.3	24.28	0.278089
8.84742	24.6	24.1	23.7	24.3	24.1	24.3	24.4	24.7	24.3	24.3	24.28	0.278089
8.86433	24.7	24.1	23.7	24.3	24.1	24.3	24.4	24.7	24.3	24.3	24.29	0.292309
8.88125	24.7	24.1	23.7	24.3	24.1	24.3	24.4	24.7	24.3	24.3	24.29	0.292309
8.89817	24.7	24.1	23.7	24.3	24.1	24.3	24.4	24.7	24.3	24.3	24.29	0.292309
8.91508	24.7	24.1	23.7	24.3	24.1	24.3	24.4	24.7	24.3	24.3	24.29	0.292309
8.932	24.7	24.1	23.7	24.3	24.1	24.3	24.5	24.7	24.3	24.3	24.3	0.298142
8.94892	24.7	24.1	23.8	24.3	24.1	24.3	24.5	24.7	24.3	24.3	24.31	0.276687
8.96583	24.7	24.1	23.8	24.3	24.1	24.3	24.5	24.7	24.3	24.3	24.31	0.276687
8.98275	24.7	24.1	23.8	24.3	24.1	24.3	24.5	24.7	24.3	24.3	24.31	0.276687
8.99967	24.7	24.1	23.8	24.3	24.1	24.3	24.5	24.7	24.3	24.3	24.31	0.276687
9.01658	24.7	24.2	23.8	24.3	24.2	24.3	24.5	24.7	24.3	24.3	24.33	0.262679
9.0335	24.7	24.2	23.8	24.3	24.2	24.3	24.5	24.7	24.3	24.3	24.33	0.262679
9.05042	24.7	24.1	23.8	24.3	24.2	24.3	24.5	24.7	24.3	24.3	24.32	0.26998
9.06733	24.7	24.2	23.8	24.3	24.2	24.3	24.5	24.7	24.3	24.3	24.33	0.262679
9.08425	24.7	24.2	23.8	24.3	24.2	24.3	24.5	24.7	24.3	24.3	24.33	0.262679
9.10117	24.7	24.2	23.8	24.3	24.2	24.4	24.5	24.7	24.3	24.3	24.34	0.263313
9.11808	24.7	24.2	23.8	24.3	24.2	24.3	24.5	24.7	24.3	24.3	24.33	0.262679
9.135	24.7	24.2	23.8	24.4	24.2	24.3	24.5	24.7	24.3	24.3	24.34	0.263313
9.15192	24.7	24.2	23.8	24.4	24.1	24.3	24.5	24.7	24.4	24.4	24.35	0.271825
9.16883	24.7	24.2	23.8	24.3	24.1	24.3	24.5	24.7	24.4	24.4	24.34	0.271621
9.18575	24.7	24.2	23.8	24.4	24.2	24.4	24.5	24.7	24.4	24.4	24.37	0.262679
9.20267	24.7	24.2	23.8	24.4	24.2	24.3	24.5	24.7	24.4	24.4	24.36	0.263313
9.21958	24.7	24.2	23.8	24.4	24.2	24.4	24.5	24.8	24.4	24.4	24.38	0.278089
9.2365	24.7	24.2	23.8	24.4	24.2	24.4	24.5	24.8	24.4	24.4	24.38	0.278089
9.25342	24.7	24.2	23.8	24.4	24.2	24.3	24.5	24.8	24.4	24.4	24.37	0.279086
9.27033	24.8	24.2	23.8	24.4	24.2	24.3	24.5	24.8	24.4	24.4	24.38	0.293636
9.28725	24.8	24.2	23.8	24.4	24.2	24.3	24.5	24.8	24.4	24.4	24.38	0.293636
9.30417	24.8	24.2	23.8	24.4	24.2	24.3	24.5	24.8	24.4	24.4	24.38	0.293636
9.32108	24.8	24.2	23.8	24.4	24.2	24.3	24.5	24.8	24.4	24.4	24.38	0.293636
9.338	24.8	24.2	23.8	24.4	24.2	24.4	24.5	24.8	24.4	24.4	24.39	0.292309
9.35492	24.7	24.3	23.8	24.4	24.2	24.4	24.5	24.8	24.4	24.4	24.39	0.272642
9.37183	24.7	24.3	23.8	24.4	24.2	24.4	24.5	24.8	24.4	24.4	24.39	0.272642
9.38875	24.7	24.3	23.8	24.4	24.2	24.4	24.5	24.8	24.4	24.4	24.39	0.272642
9.40567	24.8	24.3	23.8	24.4	24.2	24.4	24.5	24.8	24.4	24.4	24.4	0.286744
9.42258	24.8	24.3	23.8	24.4	24.2	24.4	24.5	24.8	24.4	24.4	24.4	0.286744
9.4395	24.8	24.3	23.8	24.4	24.2	24.4	24.5	24.8	24.4	24.4	24.4	0.286744
9.45642	24.8	24.3	23.8	24.4	24.2	24.4	24.5	24.8	24.4	24.4	24.4	0.286744
9.47333	24.8	24.3	23.9	24.4	24.2	24.4	24.5	24.8	24.5	24.5	24.43	0.266875
9.49025	24.8	24.3	23.9	24.4	24.2	24.4	24.5	24.8	24.5	24.5	24.43	0.266875
9.50717	24.8	24.3	23.9	24.4	24.2	24.4	24.5	24.8	24.5	24.5	24.43	0.266875
9.52408	24.8	24.3	23.9	24.5	24.2	24.4	24.5	24.8	24.5	24.5	24.44	0.267499
9.541	24.8	24.3	23.9	24.4	24.2	24.4	24.5	24.8	24.5	24.5	24.43	0.266875
9.55792	24.8	24.3	23.9	24.5	24.2	24.4	24.5	24.8	24.5	24.5	24.44	0.267499
9.57483	24.8	24.3	23.9	24.5	24.3	24.4	24.5	24.8	24.5	24.5	24.45	0.259272
9.59175	24.8	24.3	23.9	24.4	24.2	24.4	24.6	24.9	24.5	24.5	24.45	0.287711
9.60867	24.8	24.3	23.9	24.5	24.2	24.4	24.6	24.9	24.5	24.5	24.46	0.287518
9.62558	24.8	24.3	23.9	24.5	24.3	24.4	24.6	24.9	24.5	24.5	24.47	0.279086
9.6425	24.8	24.3	23.9	24.5	24.3	24.4	24.6	24.9	24.5	24.5	24.47	0.279086
9.65942	24.8	24.3	23.9	24.5	24.3	24.4	24.6	24.9	24.5	24.5	24.47	0.279086
9.67633	24.8	24.3	23.9	24.5	24.3	24.4	24.6	24.9	24.5	24.5	24.47	0.279086
9.69325	24.8	24.3	23.9	24.5	24.3	24.4	24.6	24.9	24.5	24.5	24.47	0.279086
9.71017	24.8	24.3	23.9	24.5	24.3	24.4	24.6	24.9	24.5	24.5	24.47	0.279086
9.72708	24.8	24.3	23.9	24.5	24.3	24.4	24.6	24.9	24.5	24.5	24.47	0.279086
9.744	24.9	24.3	23.9	24.5	24.3	24.5	24.6	24.9	24.5	24.5	24.49	0.292309
9.76092	24.8	24.3	23.9	24.5	24.3	24.5	24.6	24.9	24.5	24.5	24.48	0.278089
9.77783	24.9	24.3	23.9	24.5	24.3	24.5	24.6	24.9	24.5	24.5	24.49	0.292309
9.79475	24.9	24.3	24	24.5	24.3	24.5	24.6	24.9	24.5	24.5	24.5	0.270801
9.81167	24.9	24.3	23.9	24.5	24.3	24.5	24.6	24.9	24.5	24.5	24.49	0.292309
9.82858	24.9	24.3	24	24.5	24.3	24.5	24.6	24.9	24.5	24.5	24.5	0.270801
9.8455	24.9	24.3	24	24.5	24.3	24.5	24.6	24.9	24.5	24.5	24.5	0.270801
9.86242	24.9	24.3	24	24.5	24.3	24.5	24.6	24.9	24.5	24.5	24.5	0.270801
9.87933	24.9	24.3	24	24.5	24.3	24.5	24.6	24.9	24.5	24.5	24.5	0.270801
9.89625	24.9	24.3	24	24.5	24.3	24.5	24.6	24.9	24.5	24.5	24.5	0.270801
9.91317	24.9	24.3	24	24.5	24.3	24.5	24.7	24.9	24.5	24.5	24.51	0.276687
9.93008	24.9	24.3	24	24.5	24.3	24.5	24.7	24.9	24.5	24.5	24.51	0.276687
9.947	24.9	24.3	24	24.5	24.3	24.5	24.7	24.9	24.5	24.5	24.51	0.276687
9.96392	24.9	24.4	24	24.5	24.3	24.5	24.7	24.9	24.6	24.6	24.54	0.271621
9.98083	24.9	24.4	24	24.5	24.3	24.5	24.7	24.9	24.6	24.6	24.54	0.271621
9.99775	24.9	24.4	24	24.5	24.3	24.5	24.7	24.9	24.5	24.5	24.52	0.269979
10.0147	24.9	24.4	24	24.5	24.4	24.5	24.7	24.9	24.6	24.6	24.55	0.263523
10.0316	24.9	24.4	24	24.5	24.3	24.5	24.7	24.9	24.5	24.5	24.52	0.269979
10.0485	24.9	24.4	24	24.5	24.3	24.5	24.7	24.9	24.6	24.6	24.54	0.271621
10.0654	24.9	24.4	24	24.5	24.3	24.5	24.7	24.9	24.6	24.6	24.54	0.271621
10.0823	24.9	24.4	24	24.6	24.3	24.5	24.7	24.9	24.6	24.6	24.55	0.271825
10.0992	24.9	24.4	24	24.5	24.3	24.5	24.7	25	24.6	24.6	24.55	0.287711
10.1162	24.9	24.4	24	24.6	24.3	24.5	24.7	25	24.6	24.6	24.56	0.287518
10.1331	24.9	24.4	24	24.6	24.3	24.5	24.7	25	24.6	24.6	24.56	0.287518
10.15	24.9	24.4	24	24.6	24.3	24.5	24.7	25	24.7	24.7	24.58	0.293636
10.1669	24.9	24.4	24	24.6	24.4	24.5	24.7	25	24.6	24.6	24.57	0.279086
10.1838	24.9	24.4	24	24.5	24.4	24.5	24.7	25	24.6	24.6	24.56	0.279682
10.2007	24.9	24.4	24	24.6	24.4	24.5	24.7	25	24.6	24.6	24.57	0.279086
10.2177	24.9	24.5	24	24.6	24.4	24.5	24.7	25	24.6	24.6	24.58	0.274064
10.2346	24.9	24.4	24	24.6	24.4	24.5	24.7	25	24.6	24.6	24.57	0.279086
10.2515	25	24.5	24	24.6	24.4	24.5	24.7	25	24.6	24.6	24.59	0.288483
10.2684	25	24.5	24	24.6	24.4	24.5	24.7	25	24.6	24.6	24.59	0.288483
10.2853	25	24.5	24.1	24.6	24.4	24.5	24.7	25	24.6	24.6	24.6	0.266667
10.3022	25	24.5	24.1	24.6	24.4	24.5	24.7	25	24.6	24.6	24.6	0.266667
10.3192	25	24.5	24.1	24.7	24.4	24.6	24.7	25	24.7	24.7	24.64	0.267499
10.3361	25	24.5	24.1	24.7	24.4	24.6	24.7	25	24.7	24.7	24.64	0.267499
10.353	25	24.5	24.1	24.7	24.4	24.6	24.7	25	24.7	24.7	24.64	0.267499
10.3699	25	24.5	24.1	24.7	24.4	24.6	24.7	25	24.7	24.7	24.64	0.267499
10.3868	25	24.5	24.1	24.6	24.4	24.5	24.7	25	24.7	24.7	24.62	0.269979
10.4037	25	24.5	24.1	24.6	24.4	24.6	24.7	25	24.7	24.7	24.63	0.266875
10.4207	25	24.5	24.1	24.6	24.4	24.6	24.7	25	24.7	24.7	24.63	0.266875
10.4376	25	24.5	24.1	24.7	24.4	24.6	24.7	25	24.7	24.7	24.64	0.267499
10.4545	25	24.5	24.1	24.7	24.4	24.6	24.7	25	24.7	24.7	24.64	0.267499
10.4714	25	24.5	24.1	24.7	24.4	24.6	24.7	25	24.7	24.7	24.64	0.267499
10.4883	25	24.5	24.1	24.7	24.4	24.6	24.7	25	24.7	24.7	24.64	0.267499
10.5052	25	24.5	24.1	24.7	24.4	24.6	24.7	25.1	24.7	24.7	24.65	0.283823
10.5222	25	24.5	24.1	24.7	24.4	24.6	24.7	25.1	24.7	24.7	24.65	0.283823
10.5391	25	24.5	24.1	24.7	24.4	24.6	24.8	25.1	24.7	24.7	24.66	0.287518
10.556	25	24.5	24.1	24.7	24.5	24.6	24.8	25.1	24.7	24.7	24.67	0.279086
10.5729	25	24.5	24.1	24.7	24.5	24.6	24.8	25.1	24.7	24.7	24.67	0.279086
10.5898	25	24.5	24.1	24.7	24.5	24.6	24.8	25.1	24.7	24.7	24.67	0.279086
10.6067	25	24.5	24.1	24.7	24.5	24.6	24.8	25.1	24.7	24.7	24.67	0.279086
10.6237	25	24.5	24.1	24.7	24.5	24.6	24.8	25.1	24.7	24.7	24.67	0.279086
10.6406	25	24.5	24.1	24.7	24.5	24.6	24.8	25.1	24.7	24.7	24.67	0.279086
10.6575	25.1	24.5	24.1	24.7	24.5	24.6	24.8	25.1	24.7	24.7	24.68	0.293636
10.6744	25.1	24.5	24.1	24.7	24.5	24.6	24.8	25.1	24.7	24.7	24.68	0.293636
10.6913	25.1	24.5	24.1	24.7	24.5	24.6	24.8	25.1	24.7	24.7	24.68	0.293636
10.7082	25.1	24.5	24.1	24.7	24.5	24.6	24.8	25.1	24.7	24.7	24.68	0.293636
10.7252	25.1	24.5	24.2	24.7	24.5	24.6	24.8	25.1	24.7	24.7	24.69	0.272641
10.7421	25.1	24.5	24.2	24.7	24.5	24.6	24.8	25.1	24.7	24.7	24.69	0.272641
10.759	25.1	24.6	24.1	24.7	24.5	24.6	24.8	25.1	24.7	24.7	24.69	0.288483
10.7759	25.1	24.6	24.1	24.7	24.5	24.6	24.8	25.1	24.7	24.7	24.69	0.288483
10.7928	25.1	24.5	24.1	24.7	24.5	24.6	24.8	25.1	24.7	24.7	24.68	0.293636
10.8097	25.1	24.5	24.2	24.7	24.5	24.6	24.8	25.1	24.7	24.7	24.69	0.272641
10.8267	25.1	24.5	24.2	24.7	24.5	24.6	24.8	25.1	24.7	24.7	24.69	0.272641
10.8436	25.1	24.6	24.2	24.7	24.5	24.6	24.8	25.1	24.7	24.7	24.7	0.266667
10.8605	25.1	24.6	24.1	24.7	24.5	24.6	24.8	25.1	24.8	24.8	24.71	0.292309
10.8774	25.1	24.6	24.2	24.7	24.5	24.6	24.8	25.1	24.8	24.8	24.72	0.269979
10.8943	25.1	24.6	24.2	24.7	24.5	24.7	24.8	25.1	24.8	24.8	24.73	0.266875
10.9112	25.1	24.6	24.2	24.7	24.5	24.7	24.8	25.1	24.8	24.8	24.73	0.266875
10.9282	25.1	24.6	24.2	24.7	24.5	24.7	24.8	25.1	24.8	24.8	24.73	0.266875
10.9451	25.1	24.7	24.2	24.7	24.5	24.7	24.9	25.1	24.8	24.8	24.75	0.267706
10.962	25.1	24.7	24.2	24.7	24.5	24.7	24.9	25.1	24.8	24.8	24.75	0.267706
10.9789	25.1	24.6	24.2	24.8	24.5	24.7	24.9	25.1	24.8	24.8	24.75	0.271825
10.9958	25.1	24.6	24.2	24.8	24.5	24.7	24.9	25.1	24.7	24.7	24.73	0.271006
11.0128	25.1	24.6	24.2	24.8	24.5	24.7	24.9	25.2	24.8	24.8	24.76	0.287518
11.0297	25.1	24.6	24.2	24.7	24.5	24.7	24.9	25.2	24.8	24.8	24.75	0.287711
11.0466	25.1	24.6	24.2	24.7	24.5	24.7	24.9	25.2	24.8	24.8	24.75	0.287711
11.0635	25.1	24.7	24.2	24.8	24.5	24.7	24.8	25.2	24.8	24.8	24.76	0.279682
11.0804	25.1	24.7	24.2	24.8	24.5	24.7	24.9	25.2	24.8	24.8	24.77	0.283039
11.0973	25.1	24.7	24.2	24.8	24.5	24.7	24.9	25.2	24.8	24.8	24.77	0.283039
11.1142	25.1	24.7	24.2	24.8	24.5	24.7	24.9	25.2	24.8	24.8	24.77	0.283039
11.1312	25.1	24.7	24.2	24.8	24.5	24.7	24.9	25.2	24.8	24.8	24.77	0.283039
11.1481	25.1	24.7	24.3	24.8	24.5	24.7	24.9	25.2	24.8	24.8	24.78	0.261619
11.165	25.1	24.7	24.3	24.8	24.5	24.7	24.9	25.2	24.8	24.8	24.78	0.261619
11.1819	25.1	24.7	24.3	24.8	24.5	24.7	24.9	25.2	24.8	24.8	24.78	0.261619
11.1988	25.2	24.7	24.2	24.8	24.5	24.7	24.9	25.2	24.8	24.8	24.78	0.297396
11.2157	25.2	24.7	24.2	24.8	24.5	24.7	24.9	25.2	24.8	24.8	24.78	0.297396
11.2327	25.2	24.7	24.3	24.8	24.5	24.7	24.9	25.2	24.8	24.8	24.79	0.276687
11.2496	25.1	24.7	24.3	24.8	24.5	24.7	24.9	25.2	24.9	24.9	24.8	0.266667
11.2665	25.1	24.7	24.3	24.8	24.5	24.7	24.9	25.2	24.8	24.8	24.78	0.261619
11.2834	25.1	24.7	24.3	24.8	24.5	24.7	24.9	25.2	24.9	24.9	24.8	0.266667
11.3003	25.1	24.7	24.3	24.8	24.6	24.7	24.9	25.2	24.9	24.9	24.81	0.255821
11.3172	25.1	24.7	24.3	24.8	24.6	24.7	24.9	25.2	24.9	24.9	24.81	0.255821
11.3342	25.1	24.7	24.3	24.8	24.6	24.7	24.9	25.2	24.9	24.9	24.81	0.255821
11.3511	25.1	24.7	24.3	24.8	24.6	24.7	24.9	25.2	24.9	24.9	24.81	0.255821
11.368	25.1	24.7	24.3	24.8	24.6	24.7	24.9	25.3	24.9	24.9	24.82	0.274064
11.3849	25.2	24.7	24.3	24.8	24.6	24.7	24.9	25.3	24.9	24.9	24.83	0.286938
11.4018	25.2	24.7	24.3	24.9	24.6	24.7	24.9	25.3	24.9	24.9	24.84	0.287518
11.4187	25.2	24.7	24.3	24.9	24.6	24.7	24.9	25.2	24.9	24.9	24.83	0.271007
11.4357	25.2	24.7	24.3	24.9	24.6	24.7	24.9	25.2	24.9	24.9	24.83	0.271007
11.4526	25.2	24.7	24.3	24.9	24.6	24.7	24.9	25.2	24.9	24.9	24.83	0.271007
11.4695	25.2	24.7	24.3	24.9	24.6	24.7	24.9	25.2	24.9	24.9	24.83	0.271007
11.4864	25.2	24.7	24.3	24.9	24.6	24.7	24.9	25.3	24.9	24.9	24.84	0.287518
11.5033	25.2	24.7	24.3	24.9	24.6	24.7	24.9	25.3	24.9	24.9	24.84	0.287518
11.5202	25.2	24.7	24.3	24.9	24.6	24.7	24.9	25.3	24.9	24.9	24.84	0.287518
11.5372	25.2	24.7	24.3	24.9	24.6	24.7	24.9	25.3	24.9	24.9	24.84	0.287518
11.5541	25.2	24.7	24.3	24.9	24.6	24.7	24.9	25.3	24.9	24.9	24.84	0.287518
11.571	25.2	24.7	24.3	24.9	24.6	24.7	24.9	25.3	24.9	24.9	24.84	0.287518
11.5879	25.2	24.7	24.3	24.9	24.6	24.7	24.9	25.3	24.9	24.9	24.84	0.287518
11.6048	25.2	24.8	24.3	24.9	24.6	24.7	24.9	25.3	24.9	24.9	24.85	0.283823
11.6217	25.2	24.8	24.3	24.9	24.6	24.7	24.9	25.3	24.9	24.9	24.85	0.283823
11.6387	25.2	24.7	24.3	24.9	24.6	24.7	24.9	25.3	24.9	24.9	24.84	0.287518
11.6556	25.2	24.8	24.3	24.9	24.6	24.7	24.9	25.3	24.9	24.9	24.85	0.283823
11.6725	25.2	24.8	24.3	24.9	24.6	24.8	24.9	25.3	24.9	24.9	24.86	0.279682
11.6894	25.2	24.8	24.4	24.9	24.6	24.8	24.9	25.3	24.9	24.9	24.87	0.258414
11.7063	25.2	24.8	24.4	24.9	24.7	24.8	24.9	25.3	24.9	24.9	24.88	0.248551
11.7233	25.3	24.8	24.4	24.9	24.7	24.8	24.9	25.3	24.9	24.9	24.89	0.264365
11.7402	25.3	24.8	24.4	24.9	24.7	24.8	24.9	25.3	24.9	24.9	24.89	0.264365
11.7571	25.3	24.8	24.4	24.9	24.7	24.8	24.9	25.3	25	25	24.91	0.268535
11.774	25.3	24.8	24.4	24.9	24.7	24.8	24.9	25.3	25	25	24.91	0.268535
11.7909	25.3	24.8	24.4	24.9	24.7	24.8	25	25.3	25	25	24.92	0.269979
11.8078	25.3	24.8	24.4	24.9	24.7	24.8	25	25.3	25	25	24.92	0.269979
11.8247	25.3	24.8	24.3	24.9	24.7	24.8	25	25.4	25	25	24.92	0.308401
11.8417	25.3	24.8	24.3	24.9	24.7	24.8	25	25.4	25	25	24.92	0.308401
11.8586	25.3	24.8	24.4	24.9	24.7	24.8	25	25.4	25	25	24.93	0.286938
11.8755	25.3	24.8	24.4	24.9	24.7	24.8	25	25.4	25	25	24.93	0.286938
11.8924	25.3	24.8	24.4	24.9	24.7	24.8	25	25.4	25	25	24.93	0.286938
11.9093	25.3	24.8	24.4	24.9	24.7	24.8	25	25.4	25	25	24.93	0.286938
11.9262	25.3	24.8	24.4	24.9	24.7	24.8	25	25.3	25	25	24.92	0.269979
11.9432	25.3	24.8	24.4	24.9	24.7	24.8	25	25.3	25	25	24.92	0.269979
11.9601	25.3	24.8	24.4	24.9	24.7	24.8	25	25.3	25	25	24.92	0.269979
11.977	25.3	24.8	24.4	24.9	24.7	24.8	25	25.3	25	25	24.92	0.269979
11.9939	25.3	24.8	24.4	24.9	24.7	24.8	25	25.3	25	25	24.92	0.269979
12.0108	25.3	24.8	24.4	24.9	24.7	24.8	25	25.4	25	25	24.93	0.286938
12.0277	25.3	24.8	24.4	24.9	24.7	24.8	25	25.4	25	25	24.93	0.286938
12.0447	25.3	24.8	24.4	25	24.7	24.8	25	25.4	25	25	24.94	0.287518
12.0616	25.3	24.8	24.4	25	24.7	24.8	25	25.4	25	25	24.94	0.287518
12.0785	25.3	24.8	24.4	25	24.7	24.8	25	25.4	25	25	24.94	0.287518
12.0954	25.3	24.9	24.4	24.9	24.7	24.8	25	25.4	25	25	24.94	0.283627
12.1123	25.3	24.8	24.4	24.9	24.7	24.9	25	25.4	25	25	24.94	0.283627
12.1292	25.3	24.8	24.4	24.9	24.7	24.9	25	25.4	25	25	24.94	0.283627
12.1462	25.3	24.8	24.4	25	24.7	24.9	25	25.4	25.1	25.1	24.97	0.290784
12.1631	25.3	24.9	24.4	25	24.7	24.9	25	25.4	25.1	25.1	24.98	0.285968
12.18	25.4	24.9	24.4	25	24.7	24.9	25	25.4	25.1	25.1	24.99	0.299815
12.1969	25.4	24.9	24.4	25	24.7	24.9	25	25.4	25.1	25.1	24.99	0.299815
12.2138	25.4	24.9	24.4	24.9	24.7	24.9	25.1	25.4	25.1	25.1	24.99	0.303498
12.2307	25.4	24.9	24.4	25	24.7	24.9	25.1	25.4	25.1	25.1	25	0.301846
12.2477	25.4	24.9	24.4	25	24.7	24.9	25.1	25.4	25.1	25.1	25	0.301846
12.2646	25.4	24.9	24.4	25	24.7	24.9	25.1	25.4	25.1	25.1	25	0.301846
12.2815	25.4	24.9	24.4	25	24.7	24.9	25.1	25.4	25.1	25.1	25	0.301846
12.2984	25.4	24.9	24.5	25	24.7	24.9	25.1	25.4	25.1	25.1	25.01	0.280674
12.3153	25.4	24.9	24.5	25	24.7	24.9	25.1	25.4	25.1	25.1	25.01	0.280674
12.3322	25.4	24.9	24.5	25	24.7	24.9	25.1	25.4	25.1	25.1	25.01	0.280674
12.3492	25.4	24.9	24.5	25	24.7	24.9	25.1	25.4	25.1	25.1	25.01	0.280674
12.3661	25.4	24.9	24.5	25	24.7	24.9	25.1	25.4	25.1	25.1	25.01	0.280674
12.383	25.4	24.9	24.5	25	24.7	24.9	25.1	25.4	25.1	25.1	25.01	0.280674
12.3999	25.4	24.9	24.5	25	24.7	24.9	25.1	25.4	25.1	25.1	25.01	0.280674
12.4168	25.4	24.9	24.5	25	24.7	24.9	25.1	25.4	25.1	25.1	25.01	0.280674
12.4337	25.4	24.9	24.5	25	24.7	24.9	25.1	25.4	25.1	25.1	25.01	0.280674
12.4507	25.4	24.9	24.5	25	24.7	24.9	25.1	25.4	25.1	25.1	25.01	0.280674
12.4676	25.4	24.9	24.5	25	24.7	24.9	25.1	25.4	25.1	25.1	25.01	0.280674
12.4845	25.4	24.9	24.5	25	24.8	24.9	25.1	25.4	25.1	25.1	25.02	0.269979
12.5014	25.4	24.9	24.5	25	24.8	24.9	25.1	25.4	25.1	25.1	25.02	0.269979
12.5183	25.4	24.9	24.5	25	24.8	24.9	25.1	25.4	25.1	25.1	25.02	0.269979
12.5352	25.4	24.9	24.5	25	24.8	24.9	25.1	25.4	25.1	25.1	25.02	0.269979
12.5522	25.4	24.9	24.5	25	24.8	24.9	25.1	25.4	25.1	25.1	25.02	0.269979
12.5691	25.4	24.9	24.5	25	24.8	24.9	25.1	25.4	25.1	25.1	25.02	0.269979
12.586	25.4	24.9	24.5	25	24.8	24.9	25.1	25.5	25.1	25.1	25.03	0.286938
12.6029	25.4	25	24.5	25.1	24.8	24.9	25.1	25.5	25.1	25.1	25.05	0.283823
12.6198	25.4	25	24.5	25.1	24.8	24.9	25.1	25.4	25.1	25.1	25.04	0.267499
12.6367	25.4	25	24.5	25.1	24.8	24.9	25.1	25.4	25.1	25.1	25.04	0.267499
12.6537	25.4	25	24.5	25.1	24.8	24.9	25.1	25.4	25.1	25.1	25.04	0.267499
12.6706	25.4	25	24.5	25.1	24.8	24.9	25.1	25.5	25.1	25.1	25.05	0.283823
12.6875	25.4	25	24.5	25.1	24.8	24.9	25.1	25.5	25.1	25.1	25.05	0.283823
12.7044	25.4	25	24.5	25.1	24.8	24.9	25.1	25.5	25.1	25.1	25.05	0.283823
12.7213	25.4	25	24.5	25.1	24.8	24.9	25.1	25.5	25.2	25.2	25.07	0.290785
12.7382	25.5	25	24.5	25.1	24.8	24.9	25.1	25.5	25.2	25.2	25.08	0.304777
12.7552	25.5	25	24.5	25.1	24.8	24.9	25.1	25.5	25.2	25.2	25.08	0.304777
12.7721	25.5	25	24.5	25.1	24.8	24.9	25.1	25.5	25.2	25.2	25.08	0.304777
12.789	25.5	25	24.5	25.1	24.8	24.9	25.1	25.5	25.2	25.2	25.08	0.304777
12.8059	25.5	25	24.5	25.1	24.8	24.9	25.1	25.5	25.2	25.2	25.08	0.304777
12.8228	25.4	25	24.5	25.1	24.8	24.9	25.1	25.5	25.2	25.2	25.07	0.290785
12.8397	25.4	25	24.5	25.1	24.8	24.9	25.1	25.5	25.2	25.2	25.07	0.290785
12.8567	25.4	25	24.5	25.1	24.8	24.9	25.1	25.5	25.2	25.2	25.07	0.290785
12.8736	25.5	25	24.5	25.1	24.8	25	25.1	25.5	25.2	25.2	25.09	0.299815
12.8905	25.5	25	24.5	25.1	24.8	25	25.1	25.5	25.2	25.2	25.09	0.299815
12.9074	25.5	25	24.5	25.1	24.9	25	25.1	25.5	25.2	25.2	25.1	0.290593
12.9243	25.5	25	24.5	25.1	24.9	25	25.1	25.5	25.2	25.2	25.1	0.290593
12.9412	25.5	25	24.5	25.1	24.9	25	25.1	25.5	25.2	25.2	25.1	0.290593
12.9582	25.5	25	24.5	25.1	24.9	25	25.2	25.5	25.2	25.2	25.11	0.292309
12.9751	25.5	25	24.5	25.1	24.8	25	25.2	25.5	25.2	25.2	25.1	0.301846
12.992	25.5	25	24.5	25.1	24.8	25	25.2	25.5	25.2	25.2	25.1	0.301846
13.0089	25.5	25	24.5	25.1	24.8	25	25.2	25.6	25.2	25.2	25.11	0.317805
13.0258	25.5	25	24.5	25.1	24.8	25	25.2	25.6	25.2	25.2	25.11	0.317805
13.0427	25.5	25.1	24.5	25.1	24.9	25	25.2	25.6	25.2	25.2	25.13	0.305687
13.0597	25.5	25.1	24.5	25.1	24.9	25	25.2	25.6	25.2	25.2	25.13	0.305687
13.0766	25.5	25.1	24.6	25.1	24.8	25	25.2	25.6	25.2	25.2	25.13	0.294581
13.0935	25.5	25	24.6	25.1	24.9	25	25.2	25.6	25.3	25.3	25.15	0.295334
13.1104	25.5	25	24.6	25.1	24.8	25	25.2	25.6	25.2	25.2	25.12	0.297396
13.1273	25.5	25	24.6	25.1	24.8	25	25.2	25.6	25.3	25.3	25.14	0.306232
13.1442	25.5	25.1	24.6	25.1	24.9	25	25.2	25.6	25.3	25.3	25.16	0.291357
13.1612	25.5	25.1	24.7	25.1	24.9	25	25.2	25.6	25.2	25.2	25.15	0.263523
13.1781	25.5	25.1	24.7	25.1	24.9	25	25.2	25.6	25.2	25.2	25.15	0.263523
13.195	25.5	25.1	24.7	25.1	24.9	25	25.2	25.6	25.3	25.3	25.17	0.271006
13.2119	25.5	25.1	24.7	25.2	24.9	25	25.2	25.6	25.3	25.3	25.18	0.269979
13.2288	25.5	25.1	24.7	25.2	24.9	25	25.2	25.6	25.3	25.3	25.18	0.269979
13.2457	25.5	25.1	24.7	25.2	24.9	25	25.2	25.6	25.3	25.3	25.18	0.269979
13.2627	25.5	25.1	24.7	25.2	24.9	25	25.2	25.6	25.3	25.3	25.18	0.269979
13.2796	25.5	25.1	24.7	25.2	24.9	25	25.2	25.6	25.3	25.3	25.18	0.269979
13.2965	25.5	25.1	24.7	25.2	24.9	25	25.2	25.6	25.3	25.3	25.18	0.269979
13.3134	25.5	25.1	24.6	25.2	24.9	25	25.2	25.6	25.3	25.3	25.17	0.290784
13.3303	25.5	25.1	24.7	25.1	24.9	25	25.2	25.6	25.3	25.3	25.17	0.271006
13.3472	25.5	25.1	24.6	25.1	24.9	25	25.2	25.6	25.3	25.3	25.16	0.291357
13.3642	25.5	25.1	24.7	25.1	24.9	25	25.2	25.6	25.3	25.3	25.17	0.271006
13.3811	25.5	25.1	24.7	25.2	24.9	25	25.2	25.6	25.3	25.3	25.18	0.269979
13.398	25.5	25.1	24.7	25.2	24.9	25	25.2	25.6	25.3	25.3	25.18	0.269979
13.4149	25.5	25.1	24.7	25.2	24.9	25	25.2	25.6	25.3	25.3	25.18	0.269979
13.4318	25.6	25.1	24.7	25.2	24.9	25	25.2	25.6	25.3	25.3	25.19	0.284605
13.4487	25.6	25.1	24.7	25.2	24.9	25	25.2	25.6	25.3	25.3	25.19	0.284605
13.4657	25.6	25.1	24.7	25.2	25	25	25.2	25.6	25.3	25.3	25.2	0.274874
13.4826	25.6	25.1	24.7	25.2	25	25	25.2	25.6	25.3	25.3	25.2	0.274874
13.4995	25.6	25.1	24.7	25.2	25	25	25.2	25.6	25.3	25.3	25.2	0.274874
13.5164	25.5	25.1	24.7	25.2	24.9	25.1	25.2	25.6	25.3	25.3	25.19	0.264365
13.5333	25.6	25.1	24.7	25.2	24.9	25.1	25.3	25.6	25.4	25.4	25.23	0.290784
13.5502	25.6	25.1	24.7	25.2	24.9	25.1	25.3	25.6	25.4	25.4	25.23	0.290784
13.5672	25.6	25.1	24.7	25.2	24.9	25.1	25.3	25.6	25.4	25.4	25.23	0.290784
13.5841	25.6	25.1	24.7	25.2	24.9	25.1	25.3	25.6	25.4	25.4	25.23	0.290784
13.601	25.6	25.1	24.7	25.2	24.9	25.1	25.3	25.6	25.4	25.4	25.23	0.290784
13.6179	25.6	25.1	24.7	25.2	24.9	25.1	25.3	25.7	25.4	25.4	25.24	0.306232
13.6348	25.6	25.1	24.7	25.2	25	25.1	25.3	25.6	25.4	25.4	25.24	0.279682
13.6517	25.6	25.1	24.7	25.2	25	25.1	25.3	25.7	25.4	25.4	25.25	0.295334
13.6687	25.6	25.1	24.7	25.2	25	25.1	25.3	25.7	25.4	25.4	25.25	0.295334
13.6856	25.6	25.1	24.7	25.2	25	25.1	25.3	25.7	25.4	25.4	25.25	0.295334
13.7025	25.6	25.1	24.7	25.2	25	25.1	25.3	25.7	25.4	25.4	25.25	0.295334
13.7194	25.6	25.2	24.7	25.3	25	25.1	25.3	25.7	25.4	25.4	25.27	0.290784
13.7363	25.6	25.2	24.7	25.3	25	25.1	25.3	25.7	25.4	25.4	25.27	0.290784
13.7532	25.6	25.2	24.7	25.3	25	25.1	25.3	25.7	25.4	25.4	25.27	0.290784
13.7702	25.6	25.2	24.7	25.3	25	25.1	25.3	25.7	25.4	25.4	25.27	0.290784
13.7871	25.6	25.1	24.7	25.2	25	25.1	25.3	25.7	25.4	25.4	25.25	0.295334
13.804	25.6	25.2	24.7	25.3	25	25.1	25.3	25.7	25.4	25.4	25.27	0.290784
13.8209	25.6	25.2	24.7	25.3	25	25.1	25.3	25.7	25.4	25.4	25.27	0.290784
13.8378	25.6	25.2	24.7	25.3	25	25.1	25.3	25.7	25.4	25.4	25.27	0.290784
13.8547	25.6	25.2	24.7	25.3	25	25.1	25.3	25.7	25.4	25.4	25.27	0.290784
13.8717	25.6	25.2	24.7	25.3	25	25.1	25.3	25.7	25.4	25.4	25.27	0.290784
13.8886	25.6	25.2	24.7	25.3	25	25.1	25.3	25.7	25.4	25.4	25.27	0.290784
13.9055	25.6	25.2	24.7	25.3	25	25.1	25.3	25.7	25.4	25.4	25.27	0.290784
13.9224	25.6	25.2	24.7	25.3	25	25.1	25.3	25.7	25.4	25.4	25.27	0.290784
13.9393	25.6	25.2	24.7	25.3	25	25.1	25.3	25.7	25.4	25.4	25.27	0.290784
13.9562	25.6	25.2	24.7	25.3	25	25.1	25.3	25.7	25.4	25.4	25.27	0.290784
13.9732	25.6	25.2	24.7	25.3	25	25.1	25.3	25.7	25.4	25.4	25.27	0.290784
13.9901	25.6	25.3	24.7	25.3	25	25.1	25.3	25.7	25.4	25.4	25.28	0.289827
14.007	25.6	25.3	24.7	25.3	25	25.1	25.3	25.7	25.4	25.4	25.28	0.289827
14.0239	25.6	25.2	24.7	25.3	25	25.1	25.3	25.7	25.4	25.4	25.27	0.290784
14.0408	25.6	25.2	24.7	25.3	25	25.1	25.4	25.7	25.4	25.4	25.28	0.293636
14.0577	25.7	25.2	24.7	25.3	25	25.1	25.4	25.7	25.4	25.4	25.29	0.307137
14.0747	25.7	25.2	24.7	25.3	25	25.1	25.4	25.7	25.4	25.4	25.29	0.307137
14.0916	25.7	25.2	24.7	25.3	25	25.1	25.4	25.7	25.4	25.4	25.29	0.307137
14.1085	25.7	25.2	24.7	25.3	25	25.1	25.4	25.7	25.4	25.4	25.29	0.307137
14.1254	25.6	25.2	24.7	25.3	25	25.1	25.4	25.7	25.4	25.4	25.28	0.293636
14.1423	25.6	25.2	24.7	25.3	25	25.1	25.4	25.7	25.4	25.4	25.28	0.293636
14.1592	25.6	25.2	24.7	25.3	25	25.1	25.4	25.7	25.4	25.4	25.28	0.293636
14.1762	25.6	25.2	24.7	25.4	25.1	25.1	25.4	25.7	25.4	25.4	25.3	0.286744
14.1931	25.6	25.3	24.8	25.4	25.1	25.1	25.4	25.7	25.4	25.4	25.32	0.261619
14.21	25.7	25.3	24.8	25.4	25.1	25.1	25.4	25.7	25.4	25.4	25.33	0.275076
14.2269	25.7	25.3	24.8	25.4	25.1	25.1	25.4	25.8	25.4	25.4	25.34	0.291357
14.2438	25.7	25.3	24.8	25.4	25.1	25.1	25.4	25.7	25.5	25.5	25.35	0.283823
14.2607	25.7	25.3	24.8	25.4	25.1	25.1	25.4	25.8	25.5	25.5	25.36	0.298887
14.2777	25.7	25.3	24.8	25.4	25.1	25.1	25.4	25.8	25.5	25.5	25.36	0.298887
14.2946	25.7	25.3	24.8	25.4	25.1	25.1	25.4	25.8	25.4	25.4	25.34	0.291357
14.3115	25.7	25.3	24.8	25.4	25.1	25.1	25.4	25.8	25.4	25.4	25.34	0.291357
14.3284	25.7	25.3	24.8	25.4	25.1	25.1	25.4	25.8	25.5	25.5	25.36	0.298887
14.3453	25.7	25.3	24.8	25.4	25.1	25.1	25.4	25.8	25.5	25.5	25.36	0.298887
14.3622	25.7	25.3	24.8	25.4	25.1	25.2	25.4	25.8	25.5	25.5	25.37	0.290784
14.3792	25.7	25.3	24.8	25.4	25.1	25.2	25.4	25.8	25.5	25.5	25.37	0.290784
14.3961	25.7	25.3	24.8	25.4	25.1	25.2	25.4	25.8	25.5	25.5	25.37	0.290784
14.413	25.7	25.3	24.8	25.4	25.1	25.2	25.4	25.8	25.5	25.5	25.37	0.290784
14.4299	25.7	25.3	24.8	25.4	25.1	25.2	25.4	25.8	25.5	25.5	25.37	0.290784
14.4468	25.7	25.3	24.8	25.4	25.1	25.2	25.4	25.8	25.5	25.5	25.37	0.290784
14.4637	25.7	25.3	24.8	25.4	25.1	25.2	25.4	25.8	25.5	25.5	25.37	0.290784
14.4807	25.7	25.3	24.8	25.4	25.1	25.2	25.4	25.8	25.5	25.5	25.37	0.290784
14.4976	25.7	25.3	24.8	25.4	25.1	25.2	25.4	25.8	25.5	25.5	25.37	0.290784
14.5145	25.7	25.3	24.8	25.4	25.1	25.2	25.4	25.8	25.5	25.5	25.37	0.290784
14.5314	25.7	25.3	24.8	25.4	25.1	25.2	25.4	25.8	25.5	25.5	25.37	0.290784
14.5483	25.7	25.3	24.8	25.4	25.1	25.2	25.4	25.8	25.5	25.5	25.37	0.290784
14.5652	25.7	25.3	24.8	25.4	25.1	25.2	25.4	25.8	25.5	25.5	25.37	0.290784
14.5822	25.7	25.4	24.8	25.4	25.1	25.2	25.4	25.8	25.5	25.5	25.38	0.289828
14.5991	25.7	25.4	24.8	25.4	25.1	25.2	25.4	25.8	25.5	25.5	25.38	0.289828
14.616	25.7	25.4	24.8	25.4	25.1	25.2	25.4	25.8	25.5	25.5	25.38	0.289828
14.6329	25.7	25.4	24.9	25.4	25.1	25.2	25.4	25.8	25.5	25.5	25.39	0.268535
14.6498	25.7	25.4	24.9	25.4	25.1	25.2	25.4	25.8	25.5	25.5	25.39	0.268535
14.6667	25.7	25.4	24.9	25.4	25.1	25.2	25.4	25.8	25.5	25.5	25.39	0.268535
14.6837	25.7	25.4	24.8	25.4	25.1	25.2	25.4	25.8	25.5	25.5	25.38	0.289828
14.7006	25.7	25.4	24.9	25.4	25.1	25.2	25.4	25.8	25.5	25.5	25.39	0.268535
14.7175	25.7	25.4	24.8	25.4	25.1	25.2	25.4	25.8	25.5	25.5	25.38	0.289828
14.7344	25.8	25.4	24.8	25.4	25.1	25.2	25.5	25.8	25.5	25.5	25.4	0.305505
14.7513	25.7	25.4	24.9	25.4	25.1	25.2	25.5	25.8	25.6	25.6	25.42	0.282056
14.7682	25.8	25.4	24.8	25.4	25.1	25.2	25.5	25.8	25.6	25.6	25.42	0.315524
14.7852	25.8	25.4	24.9	25.4	25.1	25.2	25.4	25.8	25.6	25.6	25.42	0.293636
14.8021	25.8	25.4	24.9	25.4	25.1	25.2	25.4	25.8	25.6	25.6	25.42	0.293636
14.819	25.8	25.4	24.9	25.4	25.1	25.3	25.4	25.8	25.6	25.6	25.43	0.286938
14.8359	25.8	25.4	24.9	25.4	25.1	25.3	25.4	25.8	25.6	25.6	25.43	0.286938
14.8528	25.8	25.4	24.9	25.4	25.1	25.3	25.4	25.8	25.6	25.6	25.43	0.286938
14.8697	25.8	25.4	24.9	25.4	25.1	25.3	25.4	25.8	25.6	25.6	25.43	0.286938
14.8867	25.8	25.4	24.9	25.4	25.1	25.3	25.4	25.8	25.6	25.6	25.43	0.286938
14.9036	25.8	25.4	24.9	25.4	25.1	25.3	25.5	25.8	25.6	25.6	25.44	0.287518
14.9205	25.8	25.4	24.9	25.4	25.1	25.3	25.5	25.8	25.6	25.6	25.44	0.287518
14.9374	25.8	25.4	24.9	25.4	25.1	25.2	25.5	25.8	25.6	25.6	25.43	0.29458
14.9543	25.8	25.4	24.9	25.4	25.1	25.2	25.5	25.8	25.6	25.6	25.43	0.29458
14.9712	25.8	25.4	24.9	25.4	25.1	25.2	25.5	25.8	25.6	25.6	25.43	0.29458
14.9882	25.8	25.4	24.9	25.4	25.1	25.2	25.5	25.8	25.6	25.6	25.43	0.29458
15.0051	25.8	25.4	24.9	25.4	25.1	25.2	25.5	25.9	25.6	25.6	25.44	0.309839
15.022	25.8	25.4	24.9	25.4	25.1	25.2	25.5	25.9	25.6	25.6	25.44	0.309839
15.0389	25.8	25.4	24.9	25.4	25.1	25.3	25.5	25.9	25.6	25.6	25.45	0.302765
15.0558	25.8	25.4	24.9	25.4	25.1	25.3	25.5	25.9	25.6	25.6	25.45	0.302765
15.0727	25.8	25.4	24.9	25.4	25.2	25.3	25.5	25.9	25.6	25.6	25.46	0.291357
15.0897	25.8	25.4	24.9	25.5	25.1	25.3	25.5	25.9	25.6	25.6	25.46	0.302581
15.1066	25.8	25.4	24.9	25.5	25.1	25.3	25.5	25.9	25.6	25.6	25.46	0.302581
15.1235	25.8	25.4	24.9	25.5	25.1	25.3	25.5	25.9	25.6	25.6	25.46	0.302581
15.1404	25.8	25.4	24.9	25.5	25.1	25.3	25.5	25.9	25.6	25.6	25.46	0.302581
15.1573	25.8	25.4	24.9	25.5	25.1	25.3	25.5	25.9	25.6	25.6	25.46	0.302581
15.1742	25.8	25.4	24.9	25.5	25.1	25.3	25.5	25.9	25.6	25.6	25.46	0.302581
15.1912	25.8	25.4	24.9	25.5	25.2	25.3	25.5	25.9	25.6	25.6	25.47	0.290784
15.2081	25.8	25.4	24.9	25.5	25.2	25.3	25.5	25.9	25.6	25.6	25.47	0.290784
15.225	25.8	25.4	24.9	25.5	25.2	25.3	25.5	25.9	25.6	25.6	25.47	0.290784
15.2419	25.8	25.4	24.9	25.5	25.2	25.3	25.5	25.9	25.6	25.6	25.47	0.290784
15.2588	25.8	25.4	24.9	25.5	25.2	25.3	25.4	25.9	25.6	25.6	25.46	0.291357
15.2757	25.8	25.4	24.9	25.5	25.2	25.3	25.4	25.9	25.6	25.6	25.46	0.291357
15.2927	25.8	25.4	24.9	25.5	25.2	25.3	25.4	25.9	25.6	25.6	25.46	0.291357
15.3096	25.8	25.4	24.9	25.5	25.2	25.3	25.4	25.9	25.6	25.6	25.46	0.291357
15.3265	25.8	25.4	24.9	25.5	25.2	25.3	25.4	25.9	25.6	25.6	25.46	0.291357
15.3434	25.8	25.4	24.9	25.5	25.2	25.3	25.4	25.9	25.6	25.6	25.46	0.291357
15.3603	25.8	25.5	24.9	25.5	25.2	25.3	25.4	26	25.6	25.6	25.48	0.308401
15.3772	25.8	25.5	24.9	25.5	25.2	25.3	25.4	26	25.7	25.7	25.5	0.319722
15.3942	25.8	25.5	25	25.5	25.2	25.3	25.4	26	25.7	25.7	25.51	0.299815
15.4111	25.8	25.5	25	25.5	25.2	25.3	25.4	25.9	25.6	25.6	25.48	0.269979
15.428	25.8	25.5	25	25.5	25.2	25.3	25.4	25.9	25.6	25.6	25.48	0.269979
15.4449	25.8	25.5	25	25.5	25.2	25.3	25.4	25.9	25.6	25.6	25.48	0.269979
15.4618	25.8	25.5	25	25.5	25.2	25.3	25.4	25.9	25.6	25.6	25.48	0.269979
15.4787	25.8	25.5	24.9	25.5	25.2	25.3	25.4	25.9	25.6	25.6	25.47	0.290784
15.4957	25.8	25.5	25	25.5	25.2	25.3	25.4	25.9	25.6	25.6	25.48	0.269979
15.5126	25.8	25.5	25	25.5	25.2	25.3	25.4	25.9	25.6	25.6	25.48	0.269979
15.5295	25.8	25.5	25	25.5	25.2	25.3	25.4	25.9	25.6	25.6	25.48	0.269979
15.5464	25.8	25.5	25	25.6	25.2	25.3	25.4	25.9	25.7	25.7	25.51	0.284605
15.5633	25.9	25.5	25	25.6	25.2	25.3	25.4	26	25.7	25.7	25.53	0.312872
15.5802	25.8	25.5	25	25.6	25.2	25.3	25.4	26	25.7	25.7	25.52	0.301109
15.5972	25.8	25.5	25	25.6	25.2	25.3	25.4	26	25.7	25.7	25.52	0.301109
15.6141	25.8	25.5	25	25.6	25.2	25.3	25.4	26	25.7	25.7	25.52	0.301109
15.631	25.8	25.5	25	25.6	25.2	25.3	25.4	26	25.7	25.7	25.52	0.301109
15.6479	25.8	25.5	25	25.6	25.2	25.3	25.4	26	25.7	25.7	25.52	0.301109
15.6648	25.9	25.5	25	25.6	25.2	25.3	25.4	26	25.7	25.7	25.53	0.312872
15.6817	25.9	25.5	25	25.6	25.2	25.3	25.4	26	25.7	25.7	25.53	0.312872
15.6987	25.9	25.5	25	25.6	25.2	25.3	25.4	26	25.8	25.8	25.55	0.327448
15.7156	25.9	25.6	25	25.6	25.2	25.4	25.4	26	25.8	25.8	25.57	0.319896
15.7325	25.9	25.6	25	25.6	25.2	25.4	25.4	26	25.8	25.8	25.57	0.319896
15.7494	25.9	25.6	25	25.6	25.3	25.4	25.4	26	25.7	25.7	25.56	0.295146
15.7663	25.9	25.5	25	25.6	25.3	25.4	25.4	26	25.7	25.7	25.55	0.295334
15.7832	25.9	25.5	25	25.6	25.3	25.4	25.4	26	25.7	25.7	25.55	0.295334
15.8002	25.9	25.5	25.1	25.6	25.3	25.4	25.5	26	25.7	25.7	25.57	0.271006
15.8171	25.9	25.6	25.1	25.6	25.3	25.4	25.5	26	25.7	25.7	25.58	0.269979
15.834	25.9	25.6	25.1	25.6	25.3	25.4	25.5	26	25.7	25.7	25.58	0.269979
15.8509	25.9	25.6	25	25.6	25.3	25.4	25.5	26	25.7	25.7	25.57	0.290785
15.8678	25.9	25.6	25	25.6	25.3	25.4	25.5	26	25.7	25.7	25.57	0.290785
15.8847	25.9	25.6	25	25.6	25.3	25.4	25.5	26	25.8	25.8	25.59	0.303498
15.9017	25.9	25.6	25	25.6	25.3	25.4	25.5	26	25.8	25.8	25.59	0.303498
15.9186	25.9	25.6	25	25.6	25.3	25.4	25.5	26	25.8	25.8	25.59	0.303498
15.9355	25.9	25.6	25	25.6	25.3	25.4	25.5	26	25.8	25.8	25.59	0.303498
15.9524	25.9	25.6	25	25.6	25.3	25.4	25.5	26	25.8	25.8	25.59	0.303498
15.9693	25.9	25.6	25	25.6	25.3	25.4	25.5	26	25.8	25.8	25.59	0.303498
15.9863	25.9	25.6	25.1	25.6	25.3	25.4	25.5	26	25.8	25.8	25.6	0.282843
16.0032	25.9	25.6	25.1	25.6	25.3	25.4	25.5	26	25.8	25.8	25.6	0.282843
16.0201	25.9	25.6	25.1	25.6	25.3	25.4	25.5	26	25.8	25.8	25.6	0.282843
16.037	25.9	25.6	25.1	25.6	25.3	25.4	25.5	26	25.8	25.8	25.6	0.282843
16.0539	25.9	25.6	25.1	25.6	25.3	25.4	25.5	26	25.8	25.8	25.6	0.282843
16.0708	26	25.6	25.1	25.6	25.3	25.4	25.5	26	25.8	25.8	25.61	0.296086
16.0877	26	25.6	25.1	25.6	25.3	25.4	25.5	26	25.8	25.8	25.61	0.296086
16.1047	25.9	25.6	25.1	25.6	25.3	25.4	25.5	26	25.8	25.8	25.6	0.282843
16.1216	25.9	25.6	25.1	25.6	25.3	25.4	25.5	26	25.8	25.8	25.6	0.282843
16.1385	25.9	25.6	25.1	25.6	25.3	25.4	25.5	26	25.8	25.8	25.6	0.282843
16.1554	25.9	25.6	25.1	25.6	25.3	25.4	25.5	26	25.8	25.8	25.6	0.282843
16.1723	26	25.6	25.1	25.6	25.3	25.4	25.5	26	25.8	25.8	25.61	0.296086
16.1892	26	25.6	25.1	25.6	25.4	25.4	25.5	26	25.8	25.8	25.62	0.285968
16.2062	26	25.6	25.1	25.6	25.4	25.4	25.5	26	25.8	25.8	25.62	0.285968
16.2231	26	25.6	25.1	25.6	25.3	25.4	25.5	26	25.8	25.8	25.61	0.296086
16.24	26	25.6	25.1	25.6	25.3	25.4	25.5	26	25.8	25.8	25.61	0.296086
16.2569	26	25.6	25.1	25.6	25.4	25.4	25.5	26	25.8	25.8	25.62	0.285968
16.2738	26	25.6	25.1	25.6	25.4	25.4	25.5	26	25.8	25.8	25.62	0.285968
16.2907	26	25.6	25.1	25.6	25.4	25.4	25.5	26	25.8	25.8	25.62	0.285968
16.3077	26	25.6	25.1	25.6	25.4	25.4	25.5	26	25.8	25.8	25.62	0.285968
16.3246	26	25.6	25.1	25.6	25.4	25.4	25.5	26	25.8	25.8	25.62	0.285968
16.3415	26	25.6	25.1	25.6	25.4	25.4	25.5	26	25.8	25.8	25.62	0.285968
16.3584	26	25.6	25.1	25.6	25.4	25.4	25.5	26	25.8	25.8	25.62	0.285968
16.3753	26	25.6	25.1	25.6	25.4	25.4	25.5	26	25.8	25.8	25.62	0.285968
16.3922	26	25.6	25.1	25.6	25.4	25.4	25.5	26	25.8	25.8	25.62	0.285968
16.4092	26	25.6	25.1	25.6	25.4	25.4	25.5	26	25.8	25.8	25.62	0.285968
16.4261	26	25.6	25.1	25.6	25.4	25.4	25.5	26	25.8	25.8	25.62	0.285968
16.443	26	25.6	25.1	25.6	25.4	25.4	25.5	26	25.8	25.8	25.62	0.285968
16.4599	26	25.6	25.1	25.7	25.4	25.4	25.5	26.1	25.8	25.8	25.64	0.302581
16.4768	26	25.6	25.1	25.7	25.4	25.4	25.6	26.1	25.8	25.8	25.65	0.299073
16.4937	26	25.6	25.1	25.7	25.4	25.4	25.6	26.1	25.8	25.8	25.65	0.299073
16.5107	26	25.6	25.1	25.7	25.4	25.4	25.6	26.1	25.8	25.8	25.65	0.299073
16.5276	26	25.7	25.1	25.7	25.4	25.4	25.5	26.1	25.8	25.8	25.65	0.302765
16.5445	26	25.7	25.1	25.7	25.4	25.4	25.5	26.1	25.8	25.8	25.65	0.302765
16.5614	26	25.6	25.1	25.6	25.4	25.4	25.6	26.1	25.8	25.8	25.64	0.298887
16.5783	26	25.7	25.1	25.6	25.4	25.4	25.6	26.1	25.8	25.8	25.65	0.299073
16.5953	26	25.7	25.1	25.6	25.4	25.4	25.6	26.1	25.8	25.8	25.65	0.299073
16.6122	26	25.7	25.1	25.7	25.4	25.4	25.6	26.1	25.8	25.8	25.66	0.298887
16.6291	26	25.7	25.1	25.7	25.4	25.4	25.6	26.1	25.8	25.8	25.66	0.298887
16.646	26	25.7	25.1	25.7	25.4	25.4	25.5	26.1	25.8	25.8	25.65	0.302765
16.6629	26	25.6	25.1	25.7	25.4	25.4	25.5	26.1	25.8	25.8	25.64	0.302581
16.6798	26	25.6	25.1	25.7	25.4	25.4	25.5	26.1	25.8	25.8	25.64	0.302581
16.6967	26	25.7	25.1	25.7	25.4	25.4	25.5	26.1	25.8	25.8	25.65	0.302765
16.7137	26	25.7	25.1	25.7	25.4	25.4	25.6	26.1	25.8	25.8	25.66	0.298887
16.7306	26	25.7	25.1	25.7	25.4	25.4	25.6	26.1	25.8	25.8	25.66	0.298887
16.7475	26	25.7	25.1	25.7	25.4	25.4	25.6	26.1	25.9	25.9	25.68	0.311983
16.7644	26	25.7	25.1	25.7	25.4	25.5	25.6	26.1	25.9	25.9	25.69	0.303498
16.7813	26	25.7	25.1	25.7	25.4	25.5	25.6	26.1	25.9	25.9	25.69	0.303498
16.7982	26	25.7	25.1	25.7	25.4	25.5	25.6	26.1	25.9	25.9	25.69	0.303498
16.8152	26	25.7	25.1	25.7	25.4	25.5	25.6	26.1	25.9	25.9	25.69	0.303498
16.8321	26	25.7	25.1	25.7	25.4	25.5	25.6	26.2	25.9	25.9	25.7	0.319722
16.849	26	25.7	25.1	25.7	25.4	25.5	25.6	26.2	25.9	25.9	25.7	0.319722
16.8659	26	25.7	25.1	25.7	25.4	25.5	25.6	26.2	25.9	25.9	25.7	0.319722
16.8828	26	25.7	25.1	25.7	25.4	25.5	25.6	26.1	25.9	25.9	25.69	0.303498
16.8997	26	25.7	25.1	25.7	25.4	25.5	25.6	26.1	25.9	25.9	25.69	0.303498
16.9167	26	25.7	25.1	25.7	25.4	25.5	25.6	26.1	25.9	25.9	25.69	0.303498
16.9336	26	25.7	25.2	25.7	25.4	25.5	25.6	26.1	25.9	25.9	25.7	0.282843
16.9505	26	25.7	25.1	25.7	25.4	25.5	25.6	26.1	25.9	25.9	25.69	0.303498
16.9674	26	25.7	25.2	25.7	25.4	25.5	25.6	26.2	25.9	25.9	25.71	0.299815
16.9843	26	25.7	25.2	25.7	25.5	25.5	25.6	26.2	25.9	25.9	25.72	0.289827
17.0012	26	25.7	25.2	25.7	25.5	25.5	25.6	26.2	25.9	25.9	25.72	0.289827
17.0182	26	25.7	25.2	25.7	25.5	25.5	25.6	26.2	25.9	25.9	25.72	0.289827
17.0351	26	25.8	25.2	25.7	25.5	25.5	25.6	26.2	25.9	25.9	25.73	0.290784
17.052	26	25.8	25.2	25.7	25.5	25.5	25.6	26.2	25.9	25.9	25.73	0.290784
17.0689	26	25.8	25.2	25.7	25.5	25.5	25.6	26.2	25.9	25.9	25.73	0.290784
17.0858	26	25.8	25.2	25.7	25.5	25.5	25.6	26.2	25.9	25.9	25.73	0.290784
17.1028	26	25.8	25.2	25.7	25.5	25.5	25.6	26.2	25.9	25.9	25.73	0.290784
17.1197	26	25.8	25.2	25.8	25.5	25.5	25.6	26.2	25.9	25.9	25.74	0.291357
17.1366	26.1	25.8	25.2	25.8	25.5	25.5	25.6	26.2	25.9	25.9	25.75	0.302765
17.1535	26	25.8	25.2	25.8	25.5	25.5	25.6	26.2	25.9	25.9	25.74	0.291357
17.1704	26.1	25.8	25.2	25.8	25.5	25.5	25.6	26.2	26	26	25.77	0.316403
17.1873	26.1	25.8	25.2	25.8	25.5	25.5	25.6	26.2	26	26	25.77	0.316403
17.2042	26.1	25.8	25.2	25.8	25.5	25.5	25.6	26.2	26	26	25.77	0.316403
17.2212	26.1	25.8	25.2	25.8	25.5	25.5	25.6	26.2	26	26	25.77	0.316403
17.2381	26.1	25.8	25.2	25.8	25.5	25.5	25.6	26.2	26	26	25.77	0.316403
17.255	26.1	25.8	25.2	25.8	25.5	25.5	25.6	26.2	26	26	25.77	0.316403
17.2719	26.1	25.8	25.2	25.8	25.5	25.5	25.6	26.2	25.9	25.9	25.75	0.302765
17.2888	26.1	25.8	25.2	25.8	25.5	25.5	25.6	26.2	25.9	25.9	25.75	0.302765
17.3057	26.1	25.8	25.2	25.8	25.5	25.5	25.6	26.2	25.9	25.9	25.75	0.302765
17.3227	26.1	25.8	25.2	25.8	25.5	25.5	25.6	26.2	26	26	25.77	0.316403
17.3396	26.1	25.8	25.2	25.8	25.5	25.5	25.6	26.2	26	26	25.77	0.316403
17.3565	26.1	25.8	25.2	25.8	25.5	25.5	25.6	26.2	26	26	25.77	0.316403
17.3734	26.1	25.8	25.2	25.8	25.5	25.5	25.6	26.2	26	26	25.77	0.316403
17.3903	26.1	25.8	25.2	25.8	25.5	25.5	25.6	26.2	26	26	25.77	0.316403
17.4072	26.1	25.8	25.2	25.8	25.5	25.5	25.6	26.2	26	26	25.77	0.316403
17.4242	26.1	25.8	25.2	25.8	25.5	25.5	25.6	26.2	26	26	25.77	0.316403
17.4411	26.1	25.8	25.2	25.8	25.5	25.5	25.6	26.2	26	26	25.77	0.316403
17.458	26.1	25.8	25.2	25.8	25.5	25.5	25.6	26.2	26	26	25.77	0.316403
17.4749	26.1	25.8	25.3	25.8	25.5	25.6	25.6	26.2	26	26	25.79	0.288483
17.4918	26.1	25.8	25.3	25.8	25.5	25.6	25.6	26.2	26	26	25.79	0.288483
17.5087	26.1	25.8	25.2	25.8	25.5	25.6	25.6	26.2	26	26	25.78	0.308401
17.5257	26.1	25.8	25.2	25.8	25.5	25.6	25.6	26.2	26	26	25.78	0.308401
17.5426	26.1	25.8	25.2	25.8	25.5	25.6	25.6	26.2	26	26	25.78	0.308401
17.5595	26.1	25.8	25.2	25.8	25.5	25.6	25.6	26.2	26	26	25.78	0.308401
17.5764	26.1	25.8	25.2	25.8	25.5	25.6	25.6	26.2	26	26	25.78	0.308401
17.5933	26.1	25.8	25.2	25.8	25.5	25.6	25.6	26.2	26	26	25.78	0.308401
17.6103	26.1	25.8	25.3	25.8	25.5	25.5	25.6	26.2	26	26	25.78	0.297396
17.6272	26.1	25.8	25.3	25.8	25.5	25.6	25.6	26.2	26	26	25.79	0.288483
17.6441	26.1	25.8	25.3	25.8	25.5	25.6	25.6	26.2	26	26	25.79	0.288483
17.661	26.1	25.8	25.3	25.8	25.5	25.6	25.6	26.2	26	26	25.79	0.288483
17.6779	26.1	25.8	25.3	25.8	25.5	25.6	25.6	26.2	26	26	25.79	0.288483
17.6948	26.1	25.8	25.3	25.8	25.5	25.6	25.6	26.2	26	26	25.79	0.288483
17.7117	26.1	25.8	25.3	25.8	25.5	25.6	25.6	26.2	26	26	25.79	0.288483
17.7287	26.1	25.8	25.3	25.8	25.5	25.6	25.6	26.2	26	26	25.79	0.288483
17.7456	26.1	25.8	25.3	25.8	25.5	25.6	25.6	26.2	26	26	25.79	0.288483
17.7625	26.1	25.8	25.3	25.8	25.5	25.6	25.6	26.2	26	26	25.79	0.288483
17.7794	26.1	25.8	25.3	25.8	25.5	25.6	25.6	26.2	26	26	25.79	0.288483
17.7963	26.1	25.8	25.3	25.8	25.5	25.6	25.6	26.3	26	26	25.8	0.305505
17.8132	26.1	25.8	25.3	25.8	25.6	25.6	25.6	26.3	26	26	25.81	0.296086
17.8302	26.1	25.8	25.3	25.8	25.6	25.6	25.6	26.3	26	26	25.81	0.296086
17.8471	26.1	25.8	25.3	25.8	25.5	25.6	25.7	26.3	26	26	25.81	0.299815
17.864	26.1	25.8	25.3	25.8	25.6	25.6	25.6	26.2	26	26	25.8	0.278887
17.8809	26.1	25.8	25.3	25.8	25.5	25.6	25.7	26.3	26	26	25.81	0.299815
17.8978	26.1	25.8	25.3	25.8	25.6	25.6	25.6	26.3	26	26	25.81	0.296086
17.9148	26.1	25.8	25.3	25.8	25.6	25.6	25.6	26.2	26	26	25.8	0.278887
17.9317	26.1	25.8	25.3	25.8	25.5	25.6	25.6	26.2	26	26	25.79	0.288483
17.9486	26.1	25.9	25.3	25.8	25.5	25.6	25.6	26.2	26.1	26.1	25.82	0.308401
17.9655	26.1	25.9	25.4	25.8	25.5	25.6	25.7	26.2	26	26	25.82	0.265832
17.9824	26.1	25.9	25.4	25.9	25.5	25.6	25.7	26.3	26.1	26.1	25.86	0.298887
17.9993	26.2	25.9	25.4	25.8	25.5	25.6	25.7	26.3	26.1	26.1	25.86	0.309839
18.0162	26.2	25.9	25.3	25.9	25.5	25.6	25.7	26.3	26.1	26.1	25.86	0.327278
18.0332	26.2	25.9	25.3	25.9	25.6	25.6	25.7	26.3	26.1	26.1	25.87	0.316403
18.0501	26.2	25.9	25.3	25.8	25.6	25.6	25.7	26.3	26.1	26.1	25.86	0.31693
18.067	26.2	25.9	25.3	25.8	25.6	25.6	25.7	26.3	26.1	26.1	25.86	0.31693
18.0839	26.2	25.9	25.3	25.8	25.6	25.6	25.7	26.3	26.1	26.1	25.86	0.31693
18.1008	26.2	25.9	25.3	25.9	25.6	25.6	25.7	26.3	26.1	26.1	25.87	0.316403
18.1177	26.2	25.9	25.4	25.9	25.6	25.6	25.7	26.3	26.1	26.1	25.88	0.297396
18.1347	26.2	25.9	25.4	25.9	25.6	25.6	25.7	26.3	26.1	26.1	25.88	0.297396
18.1516	26.2	25.9	25.4	25.9	25.6	25.6	25.7	26.3	26.1	26.1	25.88	0.297396
18.1685	26.2	25.9	25.4	25.9	25.6	25.6	25.7	26.3	26.1	26.1	25.88	0.297396
18.1854	26.2	25.9	25.4	25.9	25.6	25.6	25.7	26.3	26.1	26.1	25.88	0.297396
18.2023	26.2	25.9	25.4	25.9	25.6	25.6	25.7	26.3	26.1	26.1	25.88	0.297396
18.2192	26.2	25.9	25.4	25.9	25.6	25.6	25.7	26.3	26.1	26.1	25.88	0.297396
18.2362	26.2	25.9	25.4	25.9	25.6	25.6	25.7	26.3	26.1	26.1	25.88	0.297396
18.2531	26.2	25.9	25.4	25.9	25.6	25.6	25.7	26.3	26.1	26.1	25.88	0.297396
18.27	26.2	25.9	25.4	25.9	25.6	25.6	25.7	26.3	26.1	26.1	25.88	0.297396
18.2869	26.2	25.9	25.4	25.9	25.6	25.6	25.7	26.3	26.1	26.1	25.88	0.297396
18.3038	26.2	25.9	25.4	25.9	25.6	25.6	25.7	26.3	26.1	26.1	25.88	0.297396
18.3207	26.2	25.9	25.4	25.9	25.6	25.6	25.7	26.3	26.1	26.1	25.88	0.297396
18.3377	26.2	25.9	25.4	25.9	25.6	25.6	25.7	26.3	26.1	26.1	25.88	0.297396
18.3546	26.2	25.9	25.4	25.9	25.6	25.6	25.7	26.3	26.1	26.1	25.88	0.297396
18.3715	26.2	25.9	25.4	25.9	25.6	25.6	25.7	26.3	26.1	26.1	25.88	0.297396
18.3884	26.2	25.9	25.4	25.9	25.6	25.7	25.7	26.3	26.1	26.1	25.89	0.288483
18.4053	26.2	25.9	25.4	25.9	25.6	25.6	25.7	26.3	26.1	26.1	25.88	0.297396
18.4222	26.2	25.9	25.4	25.9	25.6	25.6	25.7	26.4	26.1	26.1	25.89	0.314289
18.4392	26.2	25.9	25.4	25.9	25.6	25.7	25.7	26.4	26.1	26.1	25.9	0.305505
18.4561	26.2	25.9	25.4	25.9	25.6	25.7	25.7	26.4	26.1	26.1	25.9	0.305505
18.473	26.2	25.9	25.4	25.9	25.6	25.7	25.7	26.4	26.2	26.2	25.92	0.32249
18.4899	26.2	25.9	25.4	25.9	25.6	25.7	25.7	26.4	26.2	26.2	25.92	0.32249
18.5068	26.2	25.9	25.4	25.9	25.6	25.6	25.7	26.4	26.2	26.2	25.91	0.331495
18.5237	26.2	25.9	25.4	25.9	25.6	25.6	25.7	26.4	26.2	26.2	25.91	0.331495
18.5407	26.2	25.9	25.4	25.9	25.6	25.7	25.7	26.4	26.2	26.2	25.92	0.32249
18.5576	26.2	26	25.4	25.9	25.6	25.7	25.7	26.4	26.2	26.2	25.93	0.323351
18.5745	26.2	26	25.4	25.9	25.6	25.6	25.7	26.4	26.2	26.2	25.92	0.332666
18.5914	26.2	26	25.4	25.9	25.6	25.7	25.7	26.4	26.2	26.2	25.93	0.323351
18.6083	26.2	26	25.4	25.9	25.6	25.7	25.8	26.4	26.2	26.2	25.94	0.31693
18.6252	26.2	26	25.4	25.9	25.6	25.7	25.8	26.4	26.2	26.2	25.94	0.31693
18.6422	26.2	26	25.4	25.9	25.6	25.7	25.8	26.4	26.2	26.2	25.94	0.31693
18.6591	26.2	26	25.4	25.9	25.6	25.7	25.8	26.4	26.2	26.2	25.94	0.31693
18.676	26.2	26	25.4	26	25.6	25.7	25.8	26.4	26.2	26.2	25.95	0.317105
18.6929	26.2	26	25.4	26	25.6	25.7	25.8	26.4	26.2	26.2	25.95	0.317105
18.7098	26.2	26	25.4	26	25.6	25.7	25.8	26.4	26.2	26.2	25.95	0.317105
18.7267	26.2	26	25.4	26	25.6	25.7	25.8	26.4	26.2	26.2	25.95	0.317105
18.7437	26.2	26	25.4	25.9	25.6	25.7	25.8	26.4	26.2	26.2	25.94	0.31693
18.7606	26.2	26	25.4	26	25.6	25.7	25.8	26.4	26.2	26.2	25.95	0.317105
18.7775	26.2	26	25.4	26	25.6	25.7	25.8	26.4	26.2	26.2	25.95	0.317105
18.7944	26.2	26	25.4	26	25.6	25.7	25.8	26.4	26.2	26.2	25.95	0.317105
18.8113	26.3	26	25.4	26	25.6	25.7	25.8	26.4	26.2	26.2	25.96	0.327278
18.8283	26.3	26	25.4	26	25.6	25.7	25.8	26.4	26.2	26.2	25.96	0.327278
18.8452	26.3	26	25.4	26	25.6	25.7	25.8	26.4	26.2	26.2	25.96	0.327278
18.8621	26.3	26	25.4	26	25.6	25.7	25.8	26.4	26.2	26.2	25.96	0.327278
18.879	26.3	26	25.4	26	25.6	25.7	25.8	26.4	26.2	26.2	25.96	0.327278
18.8959	26.3	26	25.4	26	25.6	25.7	25.8	26.4	26.2	26.2	25.96	0.327278
18.9128	26.3	26	25.4	26	25.6	25.7	25.8	26.4	26.2	26.2	25.96	0.327278
18.9297	26.2	26	25.4	26	25.6	25.7	25.8	26.4	26.2	26.2	25.95	0.317105
18.9467	26.3	26	25.4	26	25.6	25.7	25.8	26.4	26.2	26.2	25.96	0.327278
18.9636	26.3	26	25.5	26	25.6	25.7	25.8	26.5	26.2	26.2	25.98	0.325917
18.9805	26.3	26	25.5	26	25.6	25.7	25.8	26.5	26.2	26.2	25.98	0.325917
18.9974	26.3	26	25.5	26	25.6	25.7	25.8	26.5	26.2	26.2	25.98	0.325917
19.0143	26.3	26	25.5	26	25.7	25.7	25.8	26.5	26.2	26.2	25.99	0.314289
19.0312	26.3	26	25.5	26	25.7	25.7	25.8	26.5	26.2	26.2	25.99	0.314289
19.0482	26.3	26	25.5	26	25.7	25.7	25.8	26.5	26.2	26.2	25.99	0.314289
19.0651	26.3	26	25.5	26	25.7	25.7	25.8	26.5	26.2	26.2	25.99	0.314289
19.082	26.3	26	25.5	26	25.7	25.7	25.8	26.5	26.2	26.2	25.99	0.314289
19.0989	26.3	26	25.5	26	25.7	25.7	25.8	26.5	26.2	26.2	25.99	0.314289
19.1158	26.3	26	25.5	26	25.7	25.7	25.8	26.5	26.2	26.2	25.99	0.314289
19.1327	26.3	26	25.5	26	25.7	25.7	25.8	26.5	26.2	26.2	25.99	0.314289
19.1497	26.3	26	25.5	26	25.7	25.7	25.8	26.5	26.2	26.2	25.99	0.314289
19.1666	26.3	26	25.5	26	25.7	25.7	25.8	26.5	26.2	26.2	25.99	0.314289
19.1835	26.3	26	25.5	26	25.7	25.7	25.8	26.5	26.2	26.2	25.99	0.314289
19.2004	26.3	26	25.5	26	25.7	25.7	25.8	26.5	26.2	26.2	25.99	0.314289
19.2173	26.3	26	25.5	26	25.7	25.7	25.8	26.5	26.2	26.2	25.99	0.314289
19.2342	26.3	26	25.5	26	25.7	25.7	25.8	26.5	26.2	26.2	25.99	0.314289
19.2512	26.3	26	25.5	26	25.7	25.7	25.8	26.5	26.2	26.2	25.99	0.314289
19.2681	26.3	26	25.5	26	25.7	25.7	25.8	26.5	26.2	26.2	25.99	0.314289
19.285	26.3	26	25.5	26	25.7	25.7	25.8	26.5	26.2	26.2	25.99	0.314289
19.3019	26.3	26	25.5	26	25.7	25.7	25.8	26.5	26.2	26.2	25.99	0.314289
19.3188	26.3	26	25.5	26.1	25.7	25.7	25.8	26.5	26.2	26.2	26	0.316228
19.3358	26.3	26.1	25.5	26	25.7	25.7	25.8	26.5	26.3	26.3	26.02	0.332666
19.3527	26.3	26.1	25.5	26	25.7	25.7	25.8	26.5	26.3	26.3	26.02	0.332666
19.3696	26.3	26.1	25.5	26	25.8	25.7	25.8	26.5	26.3	26.3	26.03	0.32335
19.3865	26.3	26.1	25.5	26	25.8	25.7	25.8	26.5	26.3	26.3	26.03	0.32335
19.4034	26.3	26.1	25.5	26	25.8	25.7	25.8	26.5	26.3	26.3	26.03	0.32335
19.4203	26.4	26	25.5	26	25.7	25.7	25.8	26.5	26.3	26.3	26.02	0.342539
19.4372	26.4	26.1	25.5	26	25.7	25.7	25.8	26.5	26.2	26.2	26.01	0.328126
19.4542	26.4	26.1	25.5	26	25.8	25.7	25.8	26.5	26.2	26.2	26.02	0.319026
19.4711	26.4	26.1	25.5	26	25.8	25.7	25.8	26.5	26.2	26.2	26.02	0.319026
19.488	26.3	26.1	25.5	26	25.8	25.8	25.8	26.5	26.2	26.2	26.02	0.297396
19.5049	26.4	26	25.5	26	25.8	25.8	25.8	26.5	26.2	26.2	26.02	0.308401
19.5218	26.4	26	25.5	26	25.7	25.8	25.8	26.5	26.3	26.3	26.03	0.3335
19.5387	26.4	26	25.5	26	25.7	25.8	25.8	26.5	26.3	26.3	26.03	0.3335
19.5557	26.4	26.1	25.5	26	25.7	25.8	25.8	26.5	26.3	26.3	26.04	0.333999
19.5726	26.4	26.1	25.5	26	25.7	25.8	25.8	26.5	26.3	26.3	26.04	0.333999
19.5895	26.4	26.1	25.5	26	25.7	25.8	25.8	26.5	26.3	26.3	26.04	0.333999
19.6064	26.4	26.1	25.5	26	25.8	25.8	25.8	26.5	26.3	26.3	26.05	0.324037
19.6233	26.4	26.1	25.5	26	25.8	25.8	25.8	26.5	26.3	26.3	26.05	0.324037
19.6402	26.4	26	25.5	26	25.8	25.8	25.8	26.5	26.3	26.3	26.04	0.323866
19.6572	26.4	26	25.6	26.1	25.8	25.8	25.8	26.5	26.3	26.3	26.06	0.306232
19.6741	26.4	26	25.6	26.1	25.8	25.8	25.8	26.5	26.4	26.4	26.08	0.325918
19.691	26.4	26	25.6	26.1	25.8	25.8	25.8	26.5	26.4	26.4	26.08	0.325918
19.7079	26.4	26.1	25.6	26	25.8	25.8	25.8	26.5	26.4	26.4	26.08	0.325918
19.7248	26.4	26.1	25.6	26	25.8	25.8	25.8	26.5	26.4	26.4	26.08	0.325918
19.7417	26.4	26.1	25.6	26	25.8	25.8	25.8	26.5	26.3	26.3	26.06	0.306232
19.7587	26.4	26.1	25.6	26	25.8	25.8	25.8	26.5	26.3	26.3	26.06	0.306232
19.7756	26.4	26.1	25.6	26	25.8	25.8	25.8	26.5	26.3	26.3	26.06	0.306232
19.7925	26.4	26.1	25.6	26	25.8	25.8	25.8	26.5	26.4	26.4	26.08	0.325918
19.8094	26.4	26.1	25.6	26	25.8	25.8	25.8	26.5	26.4	26.4	26.08	0.325918
19.8263	26.4	26.1	25.6	26.1	25.8	25.8	25.8	26.5	26.4	26.4	26.09	0.324722
19.8432	26.4	26.1	25.6	26.1	25.8	25.8	25.8	26.5	26.4	26.4	26.09	0.324722
19.8602	26.4	26.1	25.6	26.1	25.8	25.8	25.8	26.5	26.4	26.4	26.09	0.324722
19.8771	26.4	26.1	25.6	26.1	25.8	25.8	25.8	26.5	26.4	26.4	26.09	0.324722
19.894	26.4	26.1	25.6	26.1	25.8	25.8	25.9	26.5	26.4	26.4	26.1	0.316228
19.9109	26.4	26.1	25.6	26.1	25.8	25.8	25.9	26.5	26.4	26.4	26.1	0.316228
19.9278	26.4	26.1	25.6	26.1	25.8	25.8	25.9	26.5	26.4	26.4	26.1	0.316228
19.9447	26.4	26.1	25.6	26.1	25.8	25.8	25.9	26.5	26.4	26.4	26.1	0.316228
19.9617	26.4	26.1	25.6	26.1	25.8	25.8	25.9	26.5	26.4	26.4	26.1	0.316228
19.9786	26.4	26.1	25.6	26.1	25.8	25.8	25.9	26.5	26.4	26.4	26.1	0.316228
19.9955	26.4	26.1	25.6	26.1	25.8	25.8	25.8	26.5	26.4	26.4	26.09	0.324722
20.0124	26.4	26.1	25.6	26.1	25.8	25.8	25.8	26.5	26.4	26.4	26.09	0.324722
20.0293	26.4	26.1	25.6	26.1	25.8	25.8	25.8	26.5	26.4	26.4	26.09	0.324722
20.0462	26.4	26.1	25.6	26.1	25.8	25.8	25.8	26.5	26.4	26.4	26.09	0.324722
20.0632	26.4	26.1	25.6	26.1	25.8	25.8	25.9	26.5	26.4	26.4	26.1	0.316228
20.0801	26.4	26.2	25.6	26.1	25.8	25.8	25.9	26.5	26.4	26.4	26.11	0.317805
20.097	26.4	26.2	25.6	26.1	25.8	25.8	25.9	26.5	26.4	26.4	26.11	0.317805
20.1139	26.4	26.2	25.6	26.1	25.8	25.8	25.9	26.6	26.4	26.4	26.12	0.332666
20.1308	26.4	26.2	25.6	26.1	25.8	25.8	25.9	26.5	26.4	26.4	26.11	0.317805
20.1477	26.4	26.2	25.6	26.1	25.8	25.8	25.9	26.5	26.4	26.4	26.11	0.317805
20.1647	26.4	26.2	25.6	26.1	25.8	25.8	25.9	26.5	26.4	26.4	26.11	0.317805
20.1816	26.4	26.2	25.6	26.1	25.8	25.8	25.9	26.5	26.5	26.5	26.13	0.340098
20.1985	26.4	26.2	25.6	26.1	25.8	25.8	25.9	26.6	26.5	26.5	26.14	0.353396
20.2154	26.4	26.2	25.6	26.1	25.8	25.8	25.9	26.6	26.4	26.4	26.12	0.332666
20.2323	26.4	26.2	25.6	26.1	25.8	25.8	25.9	26.6	26.4	26.4	26.12	0.332666
20.2492	26.4	26.2	25.6	26.1	25.8	25.8	25.9	26.6	26.4	26.4	26.12	0.332666
20.2662	26.4	26.2	25.6	26.1	25.8	25.8	25.9	26.6	26.4	26.4	26.12	0.332666
20.2831	26.5	26.2	25.6	26.1	25.8	25.8	25.9	26.6	26.5	26.5	26.15	0.362859
20.3	26.5	26.2	25.6	26.1	25.8	25.8	25.9	26.6	26.4	26.4	26.13	0.34335
20.3169	26.4	26.2	25.6	26.1	25.8	25.8	25.9	26.6	26.4	26.4	26.12	0.332666
20.3338	26.4	26.2	25.6	26.1	25.8	25.8	25.9	26.6	26.4	26.4	26.12	0.332666
20.3507	26.4	26.2	25.6	26.1	25.8	25.8	25.9	26.6	26.4	26.4	26.12	0.332666
20.3677	26.5	26.2	25.6	26.1	25.8	25.8	25.9	26.6	26.4	26.4	26.13	0.34335
20.3846	26.5	26.2	25.6	26.1	25.8	25.8	25.9	26.6	26.5	26.5	26.15	0.362859
20.4015	26.5	26.2	25.6	26.1	25.8	25.8	25.9	26.6	26.5	26.5	26.15	0.362859
20.4184	26.5	26.2	25.6	26.1	25.8	25.8	25.9	26.6	26.5	26.5	26.15	0.362859
20.4353	26.5	26.2	25.6	26.2	25.8	25.8	25.9	26.6	26.5	26.5	26.16	0.362706
20.4522	26.5	26.2	25.6	26.2	25.8	25.8	25.9	26.6	26.5	26.5	26.16	0.362706
20.4692	26.5	26.2	25.6	26.2	25.8	25.8	25.9	26.6	26.5	26.5	26.16	0.362706
20.4861	26.5	26.2	25.6	26.2	25.8	25.8	25.9	26.6	26.5	26.5	26.16	0.362706
20.503	26.5	26.2	25.6	26.2	25.8	25.8	25.9	26.6	26.5	26.5	26.16	0.362706
20.5199	26.5	26.2	25.6	26.2	25.8	25.8	25.9	26.6	26.5	26.5	26.16	0.362706
20.5368	26.5	26.2	25.6	26.2	25.8	25.8	25.9	26.6	26.5	26.5	26.16	0.362706
20.5537	26.5	26.2	25.6	26.2	25.8	25.8	25.9	26.6	26.5	26.5	26.16	0.362706
20.5707	26.5	26.2	25.6	26.2	25.8	25.8	25.9	26.6	26.5	26.5	26.16	0.362706
20.5876	26.5	26.2	25.6	26.2	25.8	25.8	25.9	26.6	26.5	26.5	26.16	0.362706
20.6045	26.5	26.2	25.6	26.2	25.8	25.8	25.9	26.6	26.5	26.5	26.16	0.362706
20.6214	26.5	26.2	25.6	26.2	25.8	25.8	25.9	26.6	26.5	26.5	26.16	0.362706
20.6383	26.5	26.2	25.6	26.2	25.8	25.8	25.9	26.6	26.5	26.5	26.16	0.362706
20.6552	26.5	26.2	25.6	26.1	25.8	25.8	25.9	26.6	26.5	26.5	26.15	0.362859
20.6722	26.5	26.2	25.6	26.1	25.8	25.8	25.9	26.7	26.5	26.5	26.16	0.377713
20.6891	26.5	26.2	25.6	26.1	25.8	25.8	25.9	26.7	26.5	26.5	26.16	0.377713
20.706	26.5	26.2	25.6	26.1	25.8	25.8	25.9	26.7	26.5	26.5	26.16	0.377713
20.7229	26.5	26.2	25.6	26.1	25.8	25.9	25.9	26.7	26.5	26.5	26.17	0.36833
20.7398	26.5	26.2	25.6	26.1	25.8	25.9	25.9	26.7	26.5	26.5	26.17	0.36833
20.7568	26.5	26.2	25.7	26.2	25.8	25.9	25.9	26.7	26.5	26.5	26.19	0.35103
20.7737	26.5	26.2	25.7	26.2	25.8	25.9	25.9	26.7	26.5	26.5	26.19	0.35103
20.7906	26.5	26.2	25.7	26.2	25.8	25.8	25.9	26.7	26.5	26.5	26.18	0.361479
20.8075	26.5	26.2	25.7	26.2	25.8	25.9	25.9	26.7	26.5	26.5	26.19	0.35103
20.8244	26.5	26.2	25.7	26.2	25.8	25.8	25.9	26.7	26.5	26.5	26.18	0.361479
20.8413	26.5	26.2	25.7	26.2	25.8	25.9	25.9	26.7	26.5	26.5	26.19	0.35103
20.8582	26.5	26.2	25.7	26.2	25.8	25.9	25.9	26.7	26.5	26.5	26.19	0.35103
20.8752	26.5	26.2	25.7	26.2	25.8	25.8	25.9	26.7	26.5	26.5	26.18	0.361479
20.8921	26.5	26.2	25.7	26.2	25.8	25.9	25.9	26.7	26.5	26.5	26.19	0.35103
20.909	26.5	26.2	25.7	26.2	25.8	25.9	25.9	26.7	26.5	26.5	26.19	0.35103
20.9259	26.5	26.3	25.7	26.2	25.8	25.9	25.9	26.7	26.5	26.5	26.2	0.352767
20.9428	26.5	26.3	25.7	26.2	25.8	25.9	25.9	26.7	26.5	26.5	26.2	0.352767
20.9597	26.5	26.3	25.7	26.2	25.8	25.9	25.9	26.7	26.5	26.5	26.2	0.352767
20.9767	26.5	26.2	25.7	26.2	25.8	25.9	25.9	26.7	26.5	26.5	26.19	0.35103
20.9936	26.5	26.2	25.7	26.2	25.9	25.9	25.9	26.7	26.5	26.5	26.2	0.339935
21.0105	26.5	26.2	25.7	26.2	25.8	25.9	25.9	26.7	26.5	26.5	26.19	0.35103
21.0274	26.5	26.2	25.7	26.2	25.9	25.9	25.9	26.7	26.5	26.5	26.2	0.339935
21.0443	26.5	26.2	25.7	26.2	25.9	25.9	25.9	26.7	26.5	26.5	26.2	0.339935
21.0612	26.5	26.2	25.7	26.2	25.9	25.9	25.9	26.7	26.5	26.5	26.2	0.339935
21.0782	26.5	26.2	25.7	26.2	25.9	25.9	25.9	26.7	26.5	26.5	26.2	0.339935
21.0951	26.5	26.2	25.7	26.2	25.9	25.9	25.9	26.7	26.5	26.5	26.2	0.339935
21.112	26.5	26.3	25.7	26.2	25.9	25.9	25.9	26.7	26.5	26.5	26.21	0.341402
21.1289	26.5	26.3	25.7	26.2	25.9	25.9	25.9	26.7	26.5	26.5	26.21	0.341402
21.1458	26.5	26.3	25.7	26.2	25.9	25.9	25.9	26.7	26.5	26.5	26.21	0.341402
21.1627	26.5	26.3	25.7	26.2	25.9	25.9	26	26.7	26.5	26.5	26.22	0.332666
21.1797	26.5	26.3	25.7	26.2	25.9	25.9	26	26.7	26.5	26.5	26.22	0.332666
21.1966	26.5	26.3	25.7	26.2	25.9	25.9	26	26.7	26.5	26.5	26.22	0.332666
21.2135	26.5	26.3	25.7	26.2	25.9	25.9	26	26.7	26.5	26.5	26.22	0.332666
21.2304	26.5	26.3	25.7	26.2	25.9	25.9	26	26.7	26.5	26.5	26.22	0.332666
21.2473	26.5	26.3	25.7	26.2	25.9	25.9	26	26.7	26.5	26.5	26.22	0.332666
21.2642	26.5	26.3	25.7	26.2	25.9	25.9	26	26.7	26.5	26.5	26.22	0.332666
21.2812	26.5	26.3	25.8	26.2	25.9	25.9	26	26.7	26.5	26.5	26.23	0.316404
21.2981	26.5	26.3	25.8	26.2	25.9	25.9	26	26.7	26.5	26.5	26.23	0.316404
21.315	26.5	26.3	25.8	26.2	25.9	25.9	26	26.7	26.5	26.5	26.23	0.316404
21.3319	26.5	26.3	25.8	26.2	25.9	25.9	26	26.7	26.5	26.5	26.23	0.316404
21.3488	26.5	26.3	25.7	26.2	25.9	25.9	26	26.7	26.5	26.5	26.22	0.332666
21.3657	26.5	26.3	25.7	26.2	25.9	25.9	26	26.7	26.5	26.5	26.22	0.332666
21.3827	26.5	26.3	25.7	26.2	25.9	25.9	26	26.7	26.5	26.5	26.22	0.332666
21.3996	26.5	26.3	25.7	26.2	25.9	25.9	26	26.7	26.5	26.5	26.22	0.332666
21.4165	26.5	26.3	25.8	26.2	25.9	25.9	26	26.7	26.5	26.5	26.23	0.316404
21.4334	26.5	26.3	25.8	26.2	25.9	25.9	26	26.7	26.5	26.5	26.23	0.316404
21.4503	26.5	26.3	25.8	26.2	25.9	25.9	26	26.7	26.5	26.5	26.23	0.316404
21.4672	26.5	26.3	25.8	26.2	25.9	25.9	26	26.7	26.5	26.5	26.23	0.316404
21.4842	26.5	26.3	25.8	26.2	25.9	25.9	26	26.7	26.5	26.5	26.23	0.316404
21.5011	26.5	26.3	25.8	26.2	25.9	25.9	26	26.7	26.6	26.6	26.25	0.337475
21.518	26.5	26.3	25.8	26.2	25.9	25.9	26	26.7	26.6	26.6	26.25	0.337475
21.5349	26.5	26.3	25.8	26.2	25.9	25.9	26	26.7	26.6	26.6	26.25	0.337475
21.5518	26.5	26.3	25.8	26.3	25.9	25.9	26	26.7	26.6	26.6	26.26	0.33731
21.5687	26.5	26.3	25.8	26.3	25.9	25.9	26	26.7	26.6	26.6	26.26	0.33731
21.5857	26.5	26.3	25.8	26.3	25.9	25.9	26	26.7	26.6	26.6	26.26	0.33731
21.6026	26.6	26.3	25.8	26.3	25.9	25.9	26	26.7	26.6	26.6	26.27	0.346571
21.6195	26.5	26.3	25.8	26.3	25.9	25.9	26	26.7	26.6	26.6	26.26	0.33731
21.6364	26.6	26.4	25.8	26.3	26	25.9	26	26.7	26.6	26.6	26.29	0.338132
21.6533	26.5	26.4	25.8	26.3	26	25.9	26	26.7	26.6	26.6	26.28	0.329309
21.6702	26.6	26.4	25.8	26.3	26	25.9	26	26.7	26.6	26.6	26.29	0.338132
21.6872	26.6	26.4	25.8	26.3	25.9	25.9	26	26.7	26.6	26.6	26.28	0.348967
21.7041	26.6	26.4	25.8	26.3	25.9	26	26	26.7	26.6	26.6	26.29	0.338132
21.721	26.6	26.3	25.8	26.3	25.9	26	26	26.7	26.6	26.6	26.28	0.33599
21.7379	26.6	26.4	25.8	26.3	25.9	26	26	26.7	26.6	26.6	26.29	0.338132
21.7548	26.6	26.4	25.8	26.3	25.9	26	26	26.7	26.6	26.6	26.29	0.338132
21.7717	26.6	26.3	25.8	26.3	25.9	25.9	26	26.7	26.6	26.6	26.27	0.346571
21.7887	26.6	26.4	25.8	26.3	26	25.9	26	26.7	26.6	26.6	26.29	0.338132
21.8056	26.5	26.4	25.8	26.3	26	25.9	26	26.7	26.6	26.6	26.28	0.329309
21.8225	26.6	26.4	25.8	26.3	26	25.9	26	26.7	26.6	26.6	26.29	0.338132
21.8394	26.6	26.4	25.8	26.3	26	26	26	26.8	26.6	26.6	26.31	0.341402
21.8563	26.6	26.4	25.8	26.3	26	26	26	26.8	26.6	26.6	26.31	0.341402
21.8732	26.6	26.4	25.8	26.3	26	26	26	26.8	26.6	26.6	26.31	0.341402
21.8902	26.6	26.4	25.8	26.3	26	26	26	26.8	26.6	26.6	26.31	0.341402
21.9071	26.6	26.4	25.8	26.3	26	26	26	26.8	26.6	26.6	26.31	0.341402
21.924	26.6	26.4	25.8	26.3	26	26	26	26.8	26.6	26.6	26.31	0.341402
21.9409	26.6	26.4	25.8	26.3	26	26	26	26.8	26.6	26.6	26.31	0.341402
21.9578	26.6	26.4	25.8	26.3	26	26	26	26.8	26.6	26.6	26.31	0.341402
21.9747	26.6	26.4	25.8	26.3	26	26	26	26.8	26.6	26.6	26.31	0.341402
21.9917	26.6	26.4	25.8	26.3	26	26	26	26.8	26.6	26.6	26.31	0.341402
22.0086	26.6	26.4	25.8	26.3	26	26	26.1	26.8	26.6	26.6	26.32	0.332666
22.0255	26.6	26.4	25.8	26.3	26	26	26.1	26.8	26.6	26.6	26.32	0.332666
22.0424	26.6	26.4	25.8	26.3	26	26	26.1	26.8	26.7	26.7	26.34	0.353396
22.0593	26.6	26.4	25.8	26.3	26	26	26.1	26.8	26.7	26.7	26.34	0.353396
22.0762	26.6	26.4	25.8	26.3	26	26	26.1	26.8	26.6	26.6	26.32	0.332666
22.0932	26.6	26.4	25.8	26.3	26	26	26.1	26.8	26.7	26.7	26.34	0.353396
22.1101	26.6	26.4	25.8	26.3	26	26	26.1	26.8	26.7	26.7	26.34	0.353396
22.127	26.6	26.4	25.8	26.3	26	26	26.1	26.8	26.7	26.7	26.34	0.353396
22.1439	26.6	26.4	25.8	26.3	26	26	26.1	26.8	26.7	26.7	26.34	0.353396
22.1608	26.6	26.4	25.8	26.3	26	26	26.1	26.8	26.7	26.7	26.34	0.353396
22.1777	26.6	26.4	25.8	26.3	26	26	26.1	26.8	26.7	26.7	26.34	0.353396
22.1947	26.6	26.4	25.8	26.3	26	26	26.1	26.8	26.7	26.7	26.34	0.353396
22.2116	26.6	26.4	25.8	26.4	26	26	26.1	26.7	26.7	26.7	26.34	0.340588
22.2285	26.6	26.4	25.8	26.4	26	26	26.1	26.8	26.7	26.7	26.35	0.353554
22.2454	26.7	26.4	25.8	26.4	26	26	26.1	26.8	26.7	26.7	26.36	0.362706
22.2623	26.7	26.4	25.8	26.4	26	26	26.1	26.8	26.7	26.7	26.36	0.362706
22.2792	26.7	26.4	25.8	26.4	26	26	26.1	26.8	26.7	26.7	26.36	0.362706
22.2962	26.6	26.4	25.8	26.3	26	26	26.1	26.8	26.7	26.7	26.34	0.353396
22.3131	26.6	26.4	25.8	26.3	26	26	26.1	26.8	26.7	26.7	26.34	0.353396
22.33	26.6	26.4	25.8	26.4	26	26	26.1	26.8	26.7	26.7	26.35	0.353554
22.3469	26.6	26.4	25.8	26.4	26	26	26.1	26.8	26.7	26.7	26.35	0.353554
22.3638	26.6	26.4	25.8	26.4	26	26	26.2	26.8	26.7	26.7	26.36	0.347051
22.3807	26.6	26.4	25.8	26.4	26	26	26.2	26.8	26.7	26.7	26.36	0.347051
22.3977	26.6	26.4	25.8	26.4	26	26	26.2	26.8	26.7	26.7	26.36	0.347051
22.4146	26.6	26.4	25.8	26.4	26	26	26.1	26.8	26.7	26.7	26.35	0.353554
22.4315	26.6	26.4	25.8	26.4	26	26	26.1	26.8	26.7	26.7	26.35	0.353554
22.4484	26.6	26.4	25.8	26.4	26	26	26.2	26.8	26.7	26.7	26.36	0.347051
22.4653	26.6	26.4	25.9	26.4	26	26	26.2	26.8	26.7	26.7	26.37	0.330152
22.4823	26.6	26.4	25.9	26.4	26	26	26.1	26.8	26.7	26.7	26.36	0.33731
22.4992	26.6	26.4	25.9	26.4	26	26	26.1	26.8	26.7	26.7	26.36	0.33731
22.5161	26.7	26.4	25.9	26.4	26	26	26.1	26.8	26.7	26.7	26.37	0.346571
22.533	26.6	26.4	25.9	26.4	26	26	26.2	26.8	26.7	26.7	26.37	0.330152
22.5499	26.7	26.4	25.9	26.4	26	26	26.2	26.8	26.7	26.7	26.38	0.33928
22.5668	26.7	26.4	25.9	26.4	26	26	26.2	26.8	26.7	26.7	26.38	0.33928
22.5837	26.7	26.4	25.9	26.4	26	26	26.2	26.8	26.7	26.7	26.38	0.33928
22.6007	26.7	26.4	25.9	26.4	26	26	26.2	26.8	26.7	26.7	26.38	0.33928
22.6176	26.7	26.4	25.9	26.4	26	26	26.2	26.8	26.7	26.7	26.38	0.33928
22.6345	26.7	26.4	25.9	26.4	26	26	26.2	26.8	26.7	26.7	26.38	0.33928
22.6514	26.7	26.5	25.9	26.4	26	26	26.2	26.8	26.7	26.7	26.39	0.341402
22.6683	26.7	26.4	25.9	26.4	26	26	26.2	26.9	26.7	26.7	26.39	0.354182
22.6852	26.7	26.4	25.9	26.4	26.1	26	26.2	26.9	26.7	26.7	26.4	0.343188
22.7022	26.7	26.5	25.9	26.4	26.1	26	26.2	26.9	26.7	26.7	26.41	0.344642
22.7191	26.7	26.4	25.9	26.4	26.1	26	26.2	26.8	26.7	26.7	26.39	0.328126
22.736	26.7	26.5	25.9	26.4	26	26	26.2	26.8	26.7	26.7	26.39	0.341402
22.7529	26.7	26.5	25.9	26.4	26	26	26.2	26.8	26.7	26.7	26.39	0.341402
22.7698	26.7	26.5	25.9	26.4	26	26	26.2	26.8	26.7	26.7	26.39	0.341402
22.7867	26.7	26.5	25.9	26.4	26	26	26.2	26.8	26.7	26.7	26.39	0.341402
22.8037	26.7	26.5	25.9	26.4	26	26	26.2	26.9	26.7	26.7	26.4	0.355903
22.8206	26.7	26.5	25.9	26.4	26	26	26.2	26.9	26.7	26.7	26.4	0.355903
22.8375	26.7	26.5	25.9	26.4	26	26	26.2	26.9	26.7	26.7	26.4	0.355903
22.8544	26.7	26.5	25.9	26.4	26	26	26.2	26.8	26.7	26.7	26.39	0.341402
22.8713	26.7	26.5	25.9	26.4	26	26	26.2	26.8	26.7	26.7	26.39	0.341402
22.8882	26.7	26.5	25.9	26.4	26	26	26.2	26.8	26.7	26.7	26.39	0.341402
22.9052	26.7	26.5	25.9	26.4	26	26	26.2	26.8	26.7	26.7	26.39	0.341402
22.9221	26.7	26.5	26	26.4	26.1	26	26.2	26.9	26.7	26.7	26.42	0.329309
22.939	26.7	26.5	26	26.4	26.1	26	26.2	26.9	26.7	26.7	26.42	0.329309
22.9559	26.7	26.5	25.9	26.4	26.1	26	26.2	26.9	26.8	26.8	26.43	0.3653
22.9728	26.7	26.5	25.9	26.4	26.1	26	26.2	26.9	26.8	26.8	26.43	0.3653
22.9897	26.7	26.5	25.9	26.4	26	26	26.2	26.9	26.8	26.8	26.42	0.376534
23.0067	26.7	26.5	25.9	26.4	26	26	26.2	26.9	26.8	26.8	26.42	0.376534
23.0236	26.7	26.5	25.9	26.5	26	26	26.2	26.9	26.8	26.8	26.43	0.377271
23.0405	26.7	26.5	25.9	26.4	26	26	26.2	26.9	26.8	26.8	26.42	0.376534
23.0574	26.7	26.5	25.9	26.4	26.1	26	26.2	26.9	26.8	26.8	26.43	0.3653
23.0743	26.7	26.5	25.9	26.5	26.1	26	26.2	26.9	26.8	26.8	26.44	0.365756
23.0912	26.7	26.5	25.9	26.5	26.1	26	26.2	26.9	26.8	26.8	26.44	0.365756
23.1082	26.7	26.5	25.9	26.5	26.1	26	26.2	26.9	26.8	26.8	26.44	0.365756
23.1251	26.7	26.5	26	26.5	26.1	26.1	26.2	26.9	26.8	26.8	26.46	0.337309
23.142	26.7	26.5	26	26.5	26.1	26	26.2	27	26.8	26.8	26.46	0.365756
23.1589	26.7	26.5	25.9	26.5	26.1	26	26.2	27	26.8	26.8	26.45	0.380789
23.1758	26.7	26.5	26	26.5	26.1	26.1	26.2	27	26.7	26.7	26.45	0.334166
23.1927	26.7	26.5	25.9	26.5	26.1	26	26.2	27	26.7	26.7	26.43	0.362246
23.2097	26.7	26.5	26	26.4	26.1	26	26.2	27	26.7	26.7	26.43	0.346571
23.2266	26.7	26.5	26	26.4	26.1	26.1	26.2	27	26.7	26.7	26.44	0.333999
23.2435	26.7	26.5	26	26.4	26.1	26	26.2	27	26.8	26.8	26.45	0.365908
23.2604	26.7	26.5	26	26.4	26.1	26	26.2	27	26.8	26.8	26.45	0.365908
23.2773	26.7	26.5	26	26.5	26.1	26.1	26.2	27	26.8	26.8	26.47	0.352924
23.2942	26.7	26.5	26	26.5	26.1	26.1	26.2	27	26.8	26.8	26.47	0.352924
23.3112	26.7	26.5	25.9	26.5	26.1	26.1	26.2	27	26.8	26.8	26.46	0.368782
23.3281	26.7	26.5	26	26.5	26.1	26.1	26.2	27	26.8	26.8	26.47	0.352924
23.345	26.7	26.5	25.9	26.5	26.1	26.1	26.2	27	26.8	26.8	26.46	0.368782
23.3619	26.7	26.5	26	26.5	26.1	26.1	26.2	27	26.8	26.8	26.47	0.352924
23.3788	26.7	26.5	26	26.5	26.1	26.1	26.2	27	26.8	26.8	26.47	0.352924
23.3957	26.7	26.5	26	26.5	26.1	26.1	26.2	27	26.8	26.8	26.47	0.352924
23.4127	26.7	26.5	26	26.5	26.1	26.1	26.2	27	26.8	26.8	26.47	0.352924
23.4296	26.7	26.5	26	26.5	26.1	26.1	26.2	26.9	26.8	26.8	26.46	0.337309
23.4465	26.7	26.5	26	26.5	26.1	26.1	26.2	27	26.8	26.8	26.47	0.352924
23.4634	26.7	26.5	26	26.5	26.1	26.1	26.2	27	26.8	26.8	26.47	0.352924
23.4803	26.7	26.5	26	26.5	26.1	26.1	26.2	27	26.8	26.8	26.47	0.352924
23.4972	26.7	26.5	26	26.5	26.1	26.1	26.2	27	26.8	26.8	26.47	0.352924
23.5142	26.7	26.5	26	26.5	26.1	26.1	26.2	26.9	26.8	26.8	26.46	0.337309
23.5311	26.7	26.5	26	26.5	26.1	26.1	26.2	26.9	26.8	26.8	26.46	0.337309
23.548	26.7	26.5	26	26.5	26.1	26.1	26.2	26.9	26.8	26.8	26.46	0.337309
23.5649	26.7	26.5	26	26.5	26.1	26.1	26.2	26.9	26.8	26.8	26.46	0.337309
23.5818	26.7	26.5	26	26.5	26.1	26.1	26.2	26.9	26.8	26.8	26.46	0.337309
23.5987	26.7	26.5	26	26.5	26.1	26.1	26.2	26.9	26.8	26.8	26.46	0.337309
23.6157	26.7	26.5	26	26.5	26.1	26.1	26.2	26.9	26.8	26.8	26.46	0.337309
23.6326	26.7	26.5	26	26.5	26.1	26.1	26.2	26.9	26.8	26.8	26.46	0.337309
23.6495	26.7	26.5	26	26.5	26.1	26.1	26.2	26.9	26.8	26.8	26.46	0.337309
23.6664	26.7	26.5	26	26.5	26.1	26.1	26.2	26.9	26.8	26.8	26.46	0.337309
23.6833	26.7	26.5	26	26.5	26.1	26.1	26.2	26.9	26.8	26.8	26.46	0.337309
23.7002	26.7	26.5	26	26.5	26.1	26.1	26.2	26.9	26.8	26.8	26.46	0.337309
23.7172	26.7	26.5	26	26.5	26.1	26.1	26.2	26.9	26.8	26.8	26.46	0.337309
23.7341	26.7	26.5	26	26.5	26.1	26.1	26.2	26.9	26.8	26.8	26.46	0.337309
23.751	26.7	26.6	26	26.5	26.1	26.1	26.2	26.9	26.8	26.8	26.47	0.340098
23.7679	26.7	26.6	26	26.5	26.1	26.1	26.2	27	26.8	26.8	26.48	0.355277
23.7848	26.7	26.6	26	26.5	26.1	26.1	26.2	27.1	26.8	26.8	26.49	0.372529
23.8017	26.7	26.6	26	26.5	26.1	26.1	26.2	27	26.8	26.8	26.48	0.355277
23.8187	26.7	26.5	26	26.5	26.1	26.1	26.2	27.1	26.8	26.8	26.48	0.370585
23.8356	26.7	26.5	26	26.5	26.1	26.1	26.2	27.1	26.8	26.8	26.48	0.370585
23.8525	26.7	26.5	26	26.5	26.1	26.1	26.3	27	26.8	26.8	26.48	0.345768
23.8694	26.7	26.5	26	26.5	26.1	26.1	26.3	27	26.8	26.8	26.48	0.345768
23.8863	26.8	26.6	26	26.5	26.1	26.1	26.2	27.1	26.8	26.8	26.5	0.380058
23.9032	26.8	26.6	26	26.5	26.1	26.1	26.3	27	26.8	26.8	26.5	0.355902
23.9202	26.8	26.6	26	26.5	26.1	26.1	26.2	27.1	26.8	26.8	26.5	0.380058
23.9371	26.8	26.6	26	26.5	26.2	26.1	26.2	27.1	26.9	26.9	26.53	0.388873
23.954	26.8	26.6	26	26.5	26.1	26.1	26.3	27.1	26.9	26.9	26.53	0.39172
23.9709	26.8	26.6	26	26.5	26.1	26.1	26.3	27.1	26.9	26.9	26.53	0.39172
23.9878	26.8	26.6	26	26.5	26.2	26.1	26.3	27.1	26.9	26.9	26.54	0.380643
24.0047	26.8	26.6	26	26.5	26.1	26.1	26.3	27.1	26.9	26.9	26.53	0.39172
24.0217	26.8	26.6	26	26.5	26.1	26.1	26.3	27.1	26.9	26.9	26.53	0.39172
24.0386	26.8	26.6	26	26.5	26.1	26.1	26.3	27.1	26.8	26.8	26.51	0.372529
24.0555	26.8	26.6	26	26.5	26.1	26.1	26.3	27.1	26.8	26.8	26.51	0.372529
24.0724	26.8	26.6	26	26.5	26.1	26.1	26.3	27.1	26.8	26.8	26.51	0.372529
24.0893	26.8	26.6	26	26.5	26.1	26.1	26.3	27.1	26.8	26.8	26.51	0.372529
24.1062	26.7	26.6	26	26.5	26.1	26.1	26.3	27.1	26.9	26.9	26.52	0.385285
24.1232	26.8	26.6	26	26.5	26.1	26.2	26.3	27.2	26.9	26.9	26.55	0.397911
24.1401	26.8	26.6	26	26.5	26.2	26.2	26.3	27.2	26.9	26.9	26.56	0.386437
24.157	26.8	26.6	26	26.5	26.2	26.2	26.3	27.2	26.9	26.9	26.56	0.386437
24.1739	26.8	26.6	26	26.5	26.2	26.1	26.3	27.2	26.8	26.8	26.53	0.380205
24.1908	26.8	26.6	26	26.5	26.2	26.1	26.3	27.1	26.8	26.8	26.52	0.361478
24.2077	26.8	26.6	26	26.5	26.2	26.1	26.3	27.1	26.9	26.9	26.54	0.380643
24.2247	26.8	26.6	26	26.5	26.2	26.1	26.3	27.1	26.9	26.9	26.54	0.380643
24.2416	26.8	26.6	26	26.5	26.2	26.2	26.3	27.1	26.9	26.9	26.55	0.368932
24.2585	26.8	26.6	26	26.5	26.2	26.2	26.3	27.2	26.9	26.9	26.56	0.386437
24.2754	26.8	26.6	26	26.5	26.2	26.2	26.3	27.2	26.9	26.9	26.56	0.386437
24.2923	26.8	26.6	26	26.5	26.2	26.2	26.3	27.2	26.9	26.9	26.56	0.386437
24.3092	26.8	26.6	26	26.5	26.2	26.2	26.3	27.2	26.9	26.9	26.56	0.386437
24.3262	26.8	26.6	26	26.5	26.2	26.1	26.3	27.1	26.9	26.9	26.54	0.380643
24.3431	26.8	26.6	26	26.5	26.2	26.1	26.3	27.1	26.9	26.9	26.54	0.380643
24.36	26.9	26.6	26	26.5	26.2	26.1	26.3	27.1	26.9	26.9	26.55	0.389444
24.3769	26.8	26.6	26	26.5	26.2	26.1	26.3	27.2	26.9	26.9	26.55	0.397911
24.3938	26.8	26.6	26	26.5	26.2	26.1	26.3	27.2	26.9	26.9	26.55	0.397911
24.4107	26.8	26.6	26	26.5	26.2	26.2	26.3	27.2	26.9	26.9	26.56	0.386437
24.4277	26.8	26.6	26	26.5	26.2	26.2	26.3	27.2	26.9	26.9	26.56	0.386437
24.4446	26.9	26.6	26	26.5	26.2	26.2	26.3	27.2	26.9	26.9	26.57	0.394546
24.4615	26.9	26.6	26	26.5	26.2	26.2	26.3	27.2	26.9	26.9	26.57	0.394546
24.4784	26.9	26.6	26	26.5	26.2	26.2	26.3	27.2	26.9	26.9	26.57	0.394546
24.4953	26.9	26.6	26	26.5	26.2	26.2	26.3	27.2	26.9	26.9	26.57	0.394546
24.5122	26.8	26.6	26	26.5	26.2	26.2	26.3	27.2	26.9	26.9	26.56	0.386437
24.5292	26.8	26.6	26	26.5	26.2	26.2	26.3	27.2	26.9	26.9	26.56	0.386437
24.5461	26.9	26.6	26.1	26.5	26.2	26.2	26.3	27.2	26.9	26.9	26.58	0.379473
24.563	26.9	26.6	26.1	26.5	26.2	26.2	26.4	27.1	26.9	26.9	26.58	0.355277
24.5799	26.9	26.6	26.1	26.5	26.2	26.2	26.4	27.2	26.9	26.9	26.59	0.372529
24.5968	26.9	26.6	26.1	26.5	26.2	26.2	26.4	27.2	26.9	26.9	26.59	0.372529
24.6137	26.8	26.6	26.1	26.6	26.2	26.2	26.3	27.2	26.9	26.9	26.58	0.370585
24.6307	26.8	26.6	26.1	26.6	26.2	26.2	26.3	27.2	26.9	26.9	26.58	0.370585
24.6476	26.8	26.6	26.1	26.5	26.2	26.2	26.3	27.1	26.9	26.9	26.56	0.353396
24.6645	26.8	26.6	26.1	26.5	26.2	26.2	26.3	27.1	26.9	26.9	26.56	0.353396
24.6814	26.9	26.6	26.1	26.5	26.2	26.2	26.4	27.1	26.9	26.9	26.58	0.355277
24.6983	26.9	26.6	26.1	26.5	26.2	26.2	26.4	27.2	26.9	26.9	26.59	0.372529
24.7153	26.9	26.6	26.1	26.5	26.2	26.2	26.4	27.1	26.9	26.9	26.58	0.355277
24.7322	26.9	26.6	26.1	26.5	26.2	26.2	26.4	27.2	26.9	26.9	26.59	0.372529
24.7491	26.9	26.6	26.1	26.5	26.2	26.2	26.4	27.2	26.9	26.9	26.59	0.372529
24.766	26.9	26.6	26.1	26.5	26.2	26.2	26.4	27.2	26.9	26.9	26.59	0.372529
24.7829	26.9	26.6	26.1	26.5	26.2	26.2	26.4	27.2	26.9	26.9	26.59	0.372529
24.7998	26.9	26.6	26.1	26.5	26.2	26.2	26.4	27.2	26.9	26.9	26.59	0.372529
24.8167	26.9	26.7	26.1	26.5	26.2	26.2	26.4	27.3	26.9	26.9	26.61	0.392852
24.8337	26.9	26.7	26.1	26.6	26.2	26.2	26.4	27.3	26.9	26.9	26.62	0.39101
24.8506	26.9	26.7	26.1	26.6	26.2	26.2	26.3	27.2	26.9	26.9	26.6	0.380058
24.8675	26.9	26.7	26.1	26.6	26.2	26.2	26.3	27.2	26.9	26.9	26.6	0.380058
24.8844	26.9	26.7	26.1	26.6	26.2	26.2	26.3	27.2	26.9	26.9	26.6	0.380058
24.9013	26.9	26.7	26.1	26.5	26.2	26.2	26.4	27.2	26.9	26.9	26.6	0.374166
24.9182	26.9	26.7	26.1	26.6	26.2	26.2	26.4	27.2	26.9	26.9	26.61	0.372529
24.9352	26.9	26.7	26.1	26.6	26.2	26.2	26.4	27.2	26.9	26.9	26.61	0.372529
24.9521	26.9	26.7	26.1	26.6	26.2	26.2	26.4	27.2	26.9	26.9	26.61	0.372529
24.969	26.9	26.7	26.1	26.6	26.2	26.2	26.4	27.2	26.9	26.9	26.61	0.372529
24.9859	26.9	26.7	26.1	26.6	26.2	26.2	26.4	27.3	26.9	26.9	26.62	0.39101
25.0028	26.9	26.7	26.1	26.6	26.2	26.2	26.4	27.3	26.9	26.9	26.62	0.39101
25.0197	26.9	26.7	26.1	26.6	26.2	26.2	26.4	27.2	26.9	26.9	26.61	0.372529
25.0367	26.9	26.7	26.1	26.6	26.2	26.2	26.4	27.2	26.9	26.9	26.61	0.372529
25.0536	26.9	26.7	26.1	26.6	26.2	26.2	26.4	27.2	27	27	26.63	0.39172
25.0705	26.9	26.7	26.1	26.6	26.2	26.2	26.4	27.2	27	27	26.63	0.39172
25.0874	26.9	26.7	26.1	26.6	26.2	26.2	26.4	27.3	27	27	26.64	0.408792
25.1043	26.9	26.7	26.1	26.6	26.2	26.2	26.4	27.3	27	27	26.64	0.408792
25.1212	26.9	26.7	26.1	26.6	26.2	26.2	26.4	27.2	26.9	26.9	26.61	0.372529
25.1382	26.9	26.7	26.1	26.6	26.2	26.2	26.4	27.2	26.9	26.9	26.61	0.372529
25.1551	26.9	26.7	26.1	26.6	26.2	26.2	26.4	27.2	26.9	26.9	26.61	0.372529
25.172	26.9	26.7	26.1	26.6	26.2	26.2	26.4	27.3	26.9	26.9	26.62	0.39101
25.1889	26.9	26.7	26.1	26.6	26.2	26.2	26.4	27.3	26.9	26.9	26.62	0.39101
25.2058	26.9	26.7	26.1	26.6	26.2	26.2	26.4	27.3	26.9	26.9	26.62	0.39101
25.2227	26.9	26.7	26.1	26.6	26.2	26.2	26.4	27.3	26.9	26.9	26.62	0.39101
25.2397	26.9	26.7	26.1	26.6	26.2	26.2	26.4	27.3	26.9	26.9	26.62	0.39101
25.2566	26.9	26.7	26.2	26.6	26.2	26.2	26.4	27.3	27	27	26.65	0.395109
25.2735	26.9	26.7	26.2	26.6	26.2	26.2	26.4	27.3	27	27	26.65	0.395109
25.2904	26.9	26.7	26.1	26.6	26.3	26.2	26.4	27.3	27.1	27.1	26.67	0.419126
25.3073	26.9	26.7	26.2	26.6	26.3	26.2	26.4	27.3	27.1	27.1	26.68	0.404969
25.3242	26.9	26.7	26.2	26.6	26.2	26.2	26.4	27.2	27.1	27.1	26.66	0.400555
25.3412	26.9	26.7	26.2	26.6	26.2	26.2	26.5	27.3	27.1	27.1	26.68	0.410419
25.3581	26.9	26.7	26.2	26.6	26.3	26.2	26.5	27.2	27	27	26.66	0.359629
25.375	26.9	26.7	26.2	26.6	26.3	26.2	26.4	27.2	27	27	26.65	0.365908
25.3919	26.9	26.7	26.2	26.6	26.3	26.2	26.5	27.3	27.1	27.1	26.69	0.398469
25.4088	26.9	26.7	26.2	26.6	26.3	26.2	26.5	27.2	27.1	27.1	26.68	0.38239
25.4257	26.9	26.7	26.2	26.6	26.3	26.2	26.5	27.2	27.1	27.1	26.68	0.38239
25.4427	26.9	26.7	26.2	26.6	26.3	26.2	26.5	27.2	27.1	27.1	26.68	0.38239
25.4596	26.9	26.7	26.2	26.7	26.3	26.2	26.5	27.2	27.1	27.1	26.69	0.381372
25.4765	26.9	26.7	26.2	26.7	26.3	26.2	26.5	27.3	27.1	27.1	26.7	0.397212
25.4934	26.9	26.7	26.2	26.7	26.3	26.2	26.5	27.3	27.1	27.1	26.7	0.397212
25.5103	26.9	26.7	26.2	26.7	26.3	26.2	26.5	27.3	27.1	27.1	26.7	0.397212
25.5272	26.9	26.7	26.2	26.6	26.3	26.2	26.5	27.3	27.1	27.1	26.69	0.398469
25.5442	26.9	26.7	26.2	26.6	26.3	26.2	26.5	27.3	27.1	27.1	26.69	0.398469
25.5611	26.9	26.7	26.2	26.7	26.2	26.2	26.5	27.3	27.1	27.1	26.69	0.409471
25.578	26.9	26.7	26.2	26.7	26.3	26.2	26.5	27.2	27.2	27.2	26.71	0.406749
25.5949	26.9	26.7	26.2	26.7	26.3	26.2	26.5	27.2	27.2	27.2	26.71	0.406749
25.6118	26.9	26.7	26.2	26.7	26.3	26.2	26.5	27.1	27.2	27.2	26.7	0.394405
25.6288	26.9	26.7	26.2	26.7	26.3	26.2	26.5	27.1	27.2	27.2	26.7	0.394405
25.6457	26.9	26.7	26.2	26.6	26.3	26.2	26.5	27.1	27.1	27.1	26.67	0.36833
25.6626	26.9	26.7	26.2	26.7	26.3	26.2	26.5	27.1	27	27	26.66	0.343834
25.6795	26.9	26.7	26.2	26.7	26.3	26.2	26.5	27.2	27.1	27.1	26.69	0.381372
25.6964	26.9	26.7	26.2	26.7	26.3	26.2	26.5	27.2	27.1	27.1	26.69	0.381372
25.7133	26.9	26.7	26.2	26.7	26.3	26.2	26.5	27.3	27.1	27.1	26.7	0.397212
25.7302	26.9	26.7	26.2	26.7	26.3	26.2	26.5	27.3	27.2	27.2	26.72	0.42111
25.7472	26.9	26.7	26.2	26.7	26.3	26.2	26.5	27.3	27.2	27.2	26.72	0.42111
25.7641	26.9	26.7	26.2	26.7	26.3	26.3	26.5	27.3	27.2	27.2	26.73	0.408384
25.781	26.9	26.7	26.2	26.7	26.3	26.3	26.5	27.3	27.2	27.2	26.73	0.408384
25.7979	26.9	26.7	26.2	26.7	26.3	26.2	26.5	27.2	27.2	27.2	26.71	0.406749
25.8148	27	26.7	26.2	26.7	26.3	26.2	26.5	27.2	27.2	27.2	26.72	0.413118
25.8317	27	26.7	26.2	26.7	26.3	26.2	26.5	27.2	27.2	27.2	26.72	0.413118
25.8487	27	26.7	26.2	26.7	26.3	26.2	26.5	27.3	27.2	27.2	26.73	0.427005
25.8656	26.9	26.7	26.2	26.7	26.3	26.3	26.5	27.3	27.1	27.1	26.71	0.384274
25.8825	27	26.7	26.2	26.7	26.3	26.3	26.5	27.3	27.1	27.1	26.72	0.39101
25.8994	27	26.7	26.2	26.7	26.3	26.3	26.5	27.3	27.2	27.2	26.74	0.414193
25.9163	27	26.7	26.2	26.7	26.3	26.3	26.5	27.2	27.2	27.2	26.73	0.400139
25.9332	27	26.7	26.2	26.7	26.3	26.3	26.5	27.3	27.3	27.3	26.76	0.440202
25.9502	26.9	26.7	26.2	26.7	26.3	26.3	26.5	27.2	27.3	27.3	26.74	0.422164
25.9671	26.9	26.7	26.2	26.7	26.3	26.3	26.5	27.2	27.2	27.2	26.72	0.393842
25.984	26.9	26.7	26.2	26.7	26.3	26.3	26.5	27.2	27.2	27.2	26.72	0.393842
26.0009	26.9	26.7	26.2	26.7	26.3	26.3	26.5	27.2	27.2	27.2	26.72	0.393842
26.0178	26.9	26.7	26.2	26.7	26.3	26.3	26.5	27.2	27.2	27.2	26.72	0.393842
26.0347	26.9	26.8	26.2	26.7	26.3	26.3	26.5	27.3	27.2	27.2	26.74	0.408792
26.0517	26.9	26.8	26.2	26.7	26.3	26.3	26.5	27.3	27.2	27.2	26.74	0.408792
26.0686	26.9	26.8	26.2	26.7	26.3	26.3	26.5	27.3	27.2	27.2	26.74	0.408792
26.0855	26.9	26.7	26.2	26.7	26.3	26.3	26.5	27.3	27.2	27.2	26.73	0.408384
26.1024	26.9	26.7	26.2	26.7	26.3	26.3	26.5	27.3	27.2	27.2	26.73	0.408384
26.1193	26.9	26.7	26.2	26.7	26.3	26.3	26.5	27.2	27.2	27.2	26.72	0.393842
26.1363	26.9	26.7	26.2	26.7	26.3	26.3	26.5	27.2	27.2	27.2	26.72	0.393842
26.1532	26.9	26.7	26.2	26.7	26.3	26.3	26.5	27.2	27.2	27.2	26.72	0.393842
26.1701	26.9	26.7	26.2	26.7	26.3	26.3	26.5	27.2	27.2	27.2	26.72	0.393842
26.187	26.9	26.8	26.2	26.7	26.3	26.3	26.5	27.2	27.2	27.2	26.73	0.394546
26.2039	26.9	26.8	26.2	26.7	26.3	26.3	26.5	27.2	27.2	27.2	26.73	0.394546
26.2208	27	26.8	26.2	26.7	26.3	26.3	26.5	27.1	27.2	27.2	26.73	0.388873
26.2377	27	26.8	26.2	26.7	26.3	26.3	26.5	27.2	27.1	27.1	26.72	0.376534
26.2547	27	26.8	26.2	26.7	26.3	26.3	26.5	27.3	27.1	27.1	26.73	0.39172
26.2716	27	26.8	26.2	26.7	26.3	26.3	26.5	27.4	27.2	27.2	26.76	0.429987
26.2885	27	26.8	26.2	26.7	26.3	26.3	26.5	27.4	27.2	27.2	26.76	0.429987
26.3054	26.9	26.8	26.2	26.7	26.3	26.3	26.5	27.3	27.2	27.2	26.74	0.408792
26.3223	27	26.8	26.2	26.7	26.3	26.3	26.5	27.3	27.2	27.2	26.75	0.414327
26.3392	27	26.8	26.2	26.7	26.3	26.3	26.5	27.2	27.1	27.1	26.72	0.376534
26.3562	27	26.8	26.2	26.7	26.3	26.3	26.5	27.2	27.1	27.1	26.72	0.376534
26.3731	27	26.8	26.2	26.7	26.3	26.3	26.5	27.2	27.2	27.2	26.74	0.400556
26.39	27	26.8	26.2	26.7	26.3	26.3	26.5	27.2	27.2	27.2	26.74	0.400556
26.4069	27	26.8	26.2	26.7	26.3	26.3	26.5	27.2	27.2	27.2	26.74	0.400556
26.4238	27	26.8	26.2	26.7	26.3	26.3	26.5	27.2	27.2	27.2	26.74	0.400556
26.4407	27	26.8	26.2	26.7	26.3	26.3	26.5	27.3	27.2	27.2	26.75	0.414327
26.4577	27	26.8	26.2	26.7	26.3	26.3	26.5	27.4	27.2	27.2	26.76	0.429987
26.4746	27	26.8	26.2	26.7	26.3	26.3	26.5	27.4	27.3	27.3	26.78	0.454117
26.4915	27	26.8	26.2	26.7	26.3	26.3	26.5	27.4	27.3	27.3	26.78	0.454117
26.5084	27	26.8	26.2	26.7	26.3	26.3	26.5	27.3	27.3	27.3	26.77	0.439823
26.5253	27	26.8	26.3	26.7	26.3	26.3	26.5	27.2	27.2	27.2	26.75	0.386581
26.5422	27	26.8	26.3	26.7	26.3	26.3	26.5	27.2	27.2	27.2	26.75	0.386581
26.5592	27	26.8	26.3	26.7	26.3	26.3	26.5	27.2	27.2	27.2	26.75	0.386581
26.5761	27	26.8	26.3	26.7	26.3	26.3	26.5	27.3	27.2	27.2	26.76	0.400556
26.593	27	26.8	26.3	26.7	26.3	26.3	26.5	27.3	27.3	27.3	26.78	0.426354
26.6099	27.1	26.8	26.3	26.7	26.3	26.3	26.5	27.4	27.2	27.2	26.78	0.42374
26.6268	27.1	26.8	26.3	26.7	26.3	26.3	26.5	27.3	27.2	27.2	26.77	0.408385
26.6437	27.1	26.8	26.3	26.7	26.3	26.3	26.5	27.4	27.2	27.2	26.78	0.42374
26.6607	27.1	26.8	26.3	26.7	26.4	26.3	26.5	27.3	27.2	27.2	26.78	0.396653
26.6776	27.1	26.8	26.3	26.7	26.4	26.3	26.5	27.4	27.2	27.2	26.79	0.412176
26.6945	27.1	26.8	26.3	26.7	26.4	26.3	26.5	27.3	27.2	27.2	26.78	0.396653
26.7114	27.1	26.8	26.3	26.7	26.4	26.3	26.5	27.3	27.2	27.2	26.78	0.396653
26.7283	27.1	26.8	26.3	26.7	26.4	26.3	26.5	27.4	27.2	27.2	26.79	0.412176
26.7452	27	26.8	26.3	26.7	26.4	26.3	26.5	27.4	27.2	27.2	26.78	0.404969
26.7622	27	26.8	26.3	26.7	26.3	26.3	26.5	27.4	27.3	27.3	26.79	0.440833
26.7791	27	26.8	26.3	26.7	26.3	26.3	26.5	27.4	27.3	27.3	26.79	0.440833
26.796	27	26.8	26.3	26.7	26.3	26.3	26.5	27.4	27.3	27.3	26.79	0.440833
26.8129	27	26.8	26.3	26.7	26.4	26.3	26.5	27.4	27.2	27.2	26.78	0.404969
26.8298	27	26.8	26.3	26.7	26.4	26.3	26.5	27.3	27.2	27.2	26.77	0.388873
26.8467	27	26.8	26.3	26.7	26.4	26.3	26.6	27.3	27.2	27.2	26.78	0.38239
26.8637	27.1	26.8	26.3	26.7	26.4	26.3	26.6	27.3	27.3	27.3	26.81	0.414863
26.8806	27.1	26.8	26.3	26.7	26.4	26.3	26.6	27.4	27.3	27.3	26.82	0.428952
26.8975	27.1	26.8	26.3	26.7	26.3	26.3	26.6	27.4	27.3	27.3	26.81	0.440833
26.9144	27.1	26.8	26.3	26.8	26.3	26.3	26.6	27.5	27.2	27.2	26.81	0.433206
26.9313	27.1	26.8	26.3	26.8	26.4	26.3	26.5	27.5	27.3	27.3	26.83	0.449815
26.9482	27.1	26.8	26.3	26.8	26.4	26.3	26.6	27.5	27.3	27.3	26.84	0.442719
26.9652	27.1	26.8	26.3	26.8	26.4	26.3	26.5	27.5	27.3	27.3	26.83	0.449815
26.9821	27.1	26.8	26.3	26.8	26.4	26.3	26.6	27.5	27.3	27.3	26.84	0.442719
26.999	27.1	26.8	26.3	26.7	26.4	26.3	26.6	27.5	27.2	27.2	26.81	0.422822
27.0159	27.1	26.8	26.3	26.8	26.4	26.3	26.5	27.5	27.2	27.2	26.81	0.428045
27.0328	27.1	26.8	26.3	26.8	26.4	26.4	26.5	27.5	27.2	27.2	26.82	0.415799
27.0497	27.1	26.9	26.3	26.8	26.4	26.4	26.5	27.5	27.3	27.3	26.85	0.437798
27.0667	27.1	26.8	26.3	26.8	26.4	26.4	26.6	27.5	27.3	27.3	26.85	0.430116
27.0836	27.1	26.8	26.3	26.8	26.4	26.4	26.6	27.5	27.3	27.3	26.85	0.430116
27.1005	27.1	26.8	26.3	26.8	26.4	26.4	26.6	27.5	27.3	27.3	26.85	0.430116
27.1174	27.1	26.8	26.3	26.8	26.4	26.4	26.6	27.5	27.3	27.3	26.85	0.430116
27.1343	27.2	26.8	26.3	26.8	26.4	26.4	26.5	27.5	27.4	27.4	26.87	0.46916
27.1512	27.2	26.8	26.3	26.8	26.4	26.4	26.6	27.5	27.4	27.4	26.88	0.461399
27.1682	27.2	26.8	26.3	26.8	26.4	26.4	26.6	27.5	27.4	27.4	26.88	0.461399
27.1851	27.1	26.8	26.3	26.8	26.4	26.4	26.6	27.5	27.4	27.4	26.87	0.454728
27.202	27.1	26.8	26.3	26.8	26.4	26.4	26.6	27.5	27.3	27.3	26.85	0.430116
27.2189	27.1	26.8	26.3	26.8	26.4	26.4	26.6	27.5	27.3	27.3	26.85	0.430116
27.2358	27.2	26.8	26.3	26.8	26.4	26.4	26.6	27.5	27.3	27.3	26.86	0.437671
27.2527	27.2	26.9	26.3	26.8	26.4	26.4	26.6	27.5	27.3	27.3	26.87	0.43729
27.2697	27.2	26.9	26.3	26.8	26.4	26.4	26.6	27.5	27.4	27.4	26.89	0.460555
27.2866	27.2	26.9	26.3	26.8	26.4	26.3	26.6	27.5	27.4	27.4	26.88	0.473287
27.3035	27.1	26.9	26.3	26.8	26.4	26.4	26.6	27.5	27.4	27.4	26.88	0.454117
27.3204	27.1	26.9	26.3	26.8	26.4	26.4	26.6	27.5	27.4	27.4	26.88	0.454117
27.3373	27.1	26.9	26.3	26.8	26.4	26.4	26.6	27.5	27.4	27.4	26.88	0.454117
27.3542	27.2	26.9	26.3	26.8	26.4	26.4	26.6	27.5	27.4	27.4	26.89	0.460555
27.3712	27.2	26.9	26.3	26.8	26.4	26.4	26.6	27.5	27.4	27.4	26.89	0.460555
27.3881	27.1	26.9	26.4	26.8	26.5	26.4	26.6	27.5	27.4	27.4	26.9	0.42947
27.405	27.1	26.9	26.4	26.8	26.4	26.4	26.6	27.5	27.4	27.4	26.89	0.440833
27.4219	27.1	26.9	26.4	26.8	26.4	26.4	26.6	27.5	27.4	27.4	26.89	0.440833
27.4388	27.1	26.9	26.4	26.8	26.4	26.4	26.6	27.5	27.4	27.4	26.89	0.440833
27.4557	27.2	26.9	26.3	26.8	26.4	26.4	26.6	27.5	27.4	27.4	26.89	0.460555
27.4727	27.3	26.9	26.3	26.8	26.4	26.4	26.6	27.5	27.4	27.4	26.9	0.469042
27.4896	27.2	26.9	26.3	26.8	26.5	26.4	26.6	27.5	27.4	27.4	26.9	0.449691
27.5065	27.2	26.9	26.3	26.8	26.5	26.4	26.6	27.5	27.4	27.4	26.9	0.449691
27.5234	27.2	26.9	26.4	26.8	26.5	26.4	26.6	27.5	27.4	27.4	26.91	0.435762
27.5403	27.1	26.9	26.4	26.8	26.5	26.4	26.6	27.5	27.4	27.4	26.9	0.42947
27.5572	27.1	26.9	26.4	26.8	26.5	26.4	26.6	27.5	27.4	27.4	26.9	0.42947
27.5742	27.1	26.9	26.4	26.8	26.5	26.4	26.6	27.5	27.4	27.4	26.9	0.42947
27.5911	27.1	26.9	26.4	26.8	26.5	26.4	26.6	27.5	27.4	27.4	26.9	0.42947
27.608	27.1	26.9	26.4	26.8	26.5	26.4	26.6	27.5	27.4	27.4	26.9	0.42947
27.6249	27.1	26.9	26.4	26.8	26.5	26.4	26.6	27.5	27.4	27.4	26.9	0.42947
27.6418	27.1	26.9	26.4	26.8	26.5	26.4	26.6	27.5	27.4	27.4	26.9	0.42947
27.6587	27.1	26.9	26.4	26.8	26.5	26.4	26.6	27.5	27.4	27.4	26.9	0.42947
27.6757	27.1	26.9	26.4	26.8	26.5	26.4	26.6	27.5	27.4	27.4	26.9	0.42947
27.6926	27.1	26.9	26.4	26.8	26.5	26.4	26.6	27.5	27.4	27.4	26.9	0.42947
27.7095	27.1	26.9	26.4	26.8	26.5	26.4	26.6	27.5	27.5	27.5	26.92	0.456557
27.7264	27.2	26.9	26.4	26.8	26.5	26.4	26.6	27.5	27.4	27.4	26.91	0.435762
27.7433	27.1	26.9	26.4	26.8	26.5	26.4	26.6	27.5	27.4	27.4	26.9	0.42947
27.7602	27.2	26.9	26.4	26.8	26.5	26.4	26.6	27.5	27.4	27.4	26.91	0.435762
27.7772	27.2	26.9	26.4	26.8	26.5	26.4	26.6	27.5	27.4	27.4	26.91	0.435762
27.7941	27.2	26.9	26.4	26.8	26.5	26.4	26.6	27.5	27.4	27.4	26.91	0.435762
27.811	27.3	26.9	26.4	26.8	26.5	26.4	26.6	27.6	27.5	27.5	26.95	0.483621
27.8279	27.3	26.9	26.4	26.8	26.5	26.4	26.6	27.5	27.4	27.4	26.92	0.444222
27.8448	27.2	26.9	26.4	26.8	26.5	26.4	26.6	27.5	27.5	27.5	26.93	0.462001
27.8617	27.2	26.9	26.4	26.8	26.5	26.4	26.6	27.5	27.5	27.5	26.93	0.462001
27.8787	27.2	26.9	26.4	26.8	26.5	26.5	26.6	27.5	27.5	27.5	26.94	0.450185
27.8956	27.2	26.9	26.4	26.8	26.5	26.4	26.6	27.6	27.5	27.5	26.94	0.476562
27.9125	27.3	26.9	26.4	26.8	26.5	26.4	26.6	27.6	27.5	27.5	26.95	0.483621
27.9294	27.2	26.9	26.4	26.8	26.5	26.4	26.6	27.6	27.5	27.5	26.94	0.476562
27.9463	27.2	27	26.4	26.8	26.5	26.4	26.6	27.6	27.5	27.5	26.95	0.476679
27.9632	27.2	27	26.4	26.8	26.5	26.4	26.6	27.6	27.5	27.5	26.95	0.476679
27.9802	27.3	27	26.4	26.8	26.5	26.4	26.6	27.6	27.4	27.4	26.94	0.459952
27.9971	27.3	27	26.4	26.8	26.5	26.4	26.7	27.5	27.4	27.4	26.94	0.437671
28.014	27.3	26.9	26.4	26.8	26.5	26.5	26.7	27.5	27.4	27.4	26.94	0.424787
28.0309	27.2	26.9	26.4	26.8	26.5	26.5	26.7	27.5	27.4	27.4	26.93	0.416467
28.0478	27.2	26.9	26.4	26.8	26.5	26.5	26.7	27.5	27.5	27.5	26.95	0.442844
28.0647	27.1	26.9	26.4	26.8	26.5	26.5	26.7	27.6	27.5	27.5	26.95	0.452769
28.0817	27.1	26.9	26.4	26.9	26.5	26.5	26.7	27.6	27.5	27.5	26.96	0.450185
28.0986	27.2	26.9	26.4	26.9	26.5	26.5	26.7	27.6	27.5	27.5	26.97	0.454728
28.1155	27.2	26.9	26.4	26.9	26.5	26.5	26.7	27.6	27.5	27.5	26.97	0.454728
28.1324	27.2	26.9	26.4	26.9	26.5	26.5	26.7	27.6	27.4	27.4	26.95	0.430116
28.1493	27.2	26.9	26.4	26.9	26.5	26.5	26.7	27.6	27.4	27.4	26.95	0.430116
28.1662	27.2	26.9	26.4	26.9	26.5	26.5	26.7	27.6	27.4	27.4	26.95	0.430116
28.1832	27.3	26.9	26.4	26.9	26.5	26.5	26.7	27.6	27.4	27.4	26.96	0.437671
28.2001	27.3	26.9	26.4	26.9	26.5	26.5	26.7	27.6	27.4	27.4	26.96	0.437671
28.217	27.3	26.9	26.4	26.9	26.5	26.5	26.7	27.6	27.4	27.4	26.96	0.437671
28.2339	27.3	26.9	26.4	26.8	26.5	26.5	26.7	27.6	27.4	27.4	26.95	0.440328
28.2508	27.2	26.9	26.4	26.8	26.5	26.5	26.7	27.6	27.4	27.4	26.94	0.432563
28.2677	27.2	26.9	26.4	26.9	26.5	26.5	26.7	27.6	27.5	27.5	26.97	0.454728
28.2847	27.2	26.9	26.4	26.9	26.5	26.5	26.7	27.6	27.5	27.5	26.97	0.454728
28.3016	27.2	26.9	26.4	26.9	26.5	26.5	26.7	27.6	27.5	27.5	26.97	0.454728
28.3185	27.2	26.9	26.4	26.9	26.5	26.5	26.7	27.6	27.4	27.4	26.95	0.430116
28.3354	27.3	26.9	26.4	26.9	26.5	26.5	26.7	27.6	27.4	27.4	26.96	0.437671
28.3523	27.2	26.9	26.4	26.9	26.5	26.5	26.7	27.6	27.4	27.4	26.95	0.430116
28.3692	27.2	27	26.4	26.9	26.5	26.5	26.7	27.6	27.4	27.4	26.96	0.429987
28.3862	27.3	26.9	26.4	26.9	26.5	26.5	26.7	27.6	27.5	27.5	26.98	0.461399
28.4031	27.3	27	26.4	26.9	26.5	26.5	26.7	27.6	27.5	27.5	26.99	0.460555
28.42	27.3	27	26.4	26.9	26.5	26.5	26.7	27.6	27.5	27.5	26.99	0.460555
28.4369	27.2	27	26.4	26.9	26.5	26.5	26.7	27.6	27.5	27.5	26.98	0.454117
28.4538	27.2	27	26.4	26.9	26.5	26.5	26.7	27.6	27.5	27.5	26.98	0.454117
28.4707	27.2	27	26.4	26.9	26.5	26.5	26.7	27.6	27.5	27.5	26.98	0.454117
28.4877	27.3	26.9	26.4	26.9	26.5	26.5	26.7	27.6	27.5	27.5	26.98	0.461399
28.5046	27.3	26.9	26.4	26.9	26.5	26.5	26.7	27.6	27.5	27.5	26.98	0.461399
28.5215	27.3	26.9	26.4	26.9	26.5	26.5	26.7	27.6	27.5	27.5	26.98	0.461399
28.5384	27.3	26.9	26.4	26.9	26.5	26.5	26.7	27.6	27.5	27.5	26.98	0.461399
28.5553	27.4	26.9	26.4	26.9	26.5	26.5	26.7	27.6	27.5	27.5	26.99	0.470106
28.5722	27.3	26.9	26.4	26.9	26.5	26.5	26.7	27.6	27.5	27.5	26.98	0.461399
28.5892	27.3	26.9	26.4	26.9	26.5	26.5	26.7	27.6	27.5	27.5	26.98	0.461399
28.6061	27.3	26.9	26.4	26.9	26.5	26.5	26.7	27.6	27.5	27.5	26.98	0.461399
28.623	27.3	26.9	26.4	26.9	26.5	26.5	26.7	27.6	27.5	27.5	26.98	0.461399
28.6399	27.4	26.9	26.4	26.9	26.5	26.5	26.7	27.6	27.5	27.5	26.99	0.470106
28.6568	27.4	26.9	26.4	26.9	26.5	26.5	26.7	27.6	27.5	27.5	26.99	0.470106
28.6737	27.4	26.9	26.4	26.9	26.5	26.5	26.7	27.6	27.5	27.5	26.99	0.470106
28.6907	27.3	27	26.4	26.9	26.5	26.5	26.7	27.6	27.5	27.5	26.99	0.460555
28.7076	27.3	27	26.4	26.9	26.5	26.5	26.7	27.6	27.5	27.5	26.99	0.460555
28.7245	27.3	27.1	26.4	26.9	26.5	26.5	26.7	27.6	27.5	27.5	27	0.46188
28.7414	27.3	27.1	26.5	26.9	26.5	26.5	26.7	27.6	27.6	27.6	27.03	0.473873
28.7583	27.3	27.1	26.5	26.9	26.5	26.5	26.7	27.6	27.6	27.6	27.03	0.473873
28.7752	27.3	27.1	26.5	26.9	26.5	26.5	26.7	27.6	27.6	27.6	27.03	0.473873
28.7922	27.4	27.1	26.5	26.9	26.5	26.5	26.7	27.6	27.6	27.6	27.04	0.481202
28.8091	27.4	27	26.4	26.9	26.5	26.5	26.7	27.6	27.6	27.6	27.02	0.493964
28.826	27.4	27	26.4	26.9	26.5	26.5	26.7	27.6	27.6	27.6	27.02	0.493964
28.8429	27.4	27	26.4	26.9	26.5	26.5	26.7	27.6	27.6	27.6	27.02	0.493964
28.8598	27.4	27	26.4	26.9	26.5	26.5	26.7	27.6	27.6	27.6	27.02	0.493964
28.8767	27.4	27	26.4	26.9	26.5	26.5	26.7	27.6	27.6	27.6	27.02	0.493964
28.8937	27.3	27	26.4	26.9	26.5	26.5	26.7	27.6	27.6	27.6	27.01	0.48637
28.9106	27.3	27	26.4	26.9	26.5	26.5	26.7	27.6	27.6	27.6	27.01	0.48637
28.9275	27.3	27	26.5	26.9	26.5	26.5	26.7	27.6	27.6	27.6	27.02	0.473286
28.9444	27.3	27	26.5	26.9	26.5	26.5	26.7	27.6	27.6	27.6	27.02	0.473286
28.9613	27.4	27.1	26.5	26.9	26.5	26.5	26.7	27.6	27.6	27.6	27.04	0.481202
28.9782	27.4	27	26.5	26.9	26.5	26.5	26.7	27.6	27.6	27.6	27.03	0.480856
28.9952	27.4	27	26.5	26.9	26.5	26.5	26.7	27.6	27.6	27.6	27.03	0.480856
29.0121	27.4	27.1	26.5	26.9	26.5	26.5	26.7	27.6	27.6	27.6	27.04	0.481202
29.029	27.3	27	26.5	26.9	26.5	26.5	26.7	27.6	27.6	27.6	27.02	0.473286
29.0459	27.3	27	26.5	26.9	26.5	26.5	26.7	27.6	27.6	27.6	27.02	0.473286
29.0628	27.3	27	26.5	26.9	26.5	26.5	26.7	27.6	27.6	27.6	27.02	0.473286
29.0797	27.3	27.1	26.5	26.9	26.5	26.5	26.7	27.6	27.6	27.6	27.03	0.473873
29.0967	27.4	27.1	26.5	26.9	26.5	26.5	26.7	27.6	27.6	27.6	27.04	0.481202
29.1136	27.4	27.1	26.5	26.9	26.5	26.5	26.7	27.6	27.6	27.6	27.04	0.481202
29.1305	27.4	27.1	26.5	26.9	26.5	26.5	26.7	27.6	27.6	27.6	27.04	0.481202
29.1474	27.3	27.1	26.5	26.9	26.5	26.5	26.7	27.6	27.6	27.6	27.03	0.473873
29.1643	27.3	27.1	26.5	26.9	26.5	26.5	26.7	27.6	27.6	27.6	27.03	0.473873
29.1812	27.3	27.1	26.5	26.9	26.5	26.5	26.7	27.6	27.6	27.6	27.03	0.473873
29.1982	27.3	27	26.5	26.9	26.6	26.5	26.7	27.6	27.6	27.6	27.03	0.462001
29.2151	27.4	27	26.5	26.9	26.6	26.5	26.7	27.6	27.6	27.6	27.04	0.469515
29.232	27.4	27.1	26.5	26.9	26.6	26.5	26.7	27.6	27.6	27.6	27.05	0.469633
29.2489	27.4	27.1	26.5	26.9	26.6	26.5	26.7	27.6	27.6	27.6	27.05	0.469633
29.2658	27.4	27.2	26.5	26.9	26.5	26.5	26.7	27.6	27.6	27.6	27.05	0.483621
29.2828	27.4	27.2	26.5	26.9	26.5	26.5	26.7	27.6	27.6	27.6	27.05	0.483621
29.2997	27.4	27.2	26.5	26.9	26.5	26.5	26.7	27.6	27.6	27.6	27.05	0.483621
29.3166	27.4	27.2	26.5	27	26.5	26.5	26.7	27.6	27.6	27.6	27.06	0.481202
29.3335	27.3	27.1	26.5	27	26.5	26.5	26.7	27.6	27.6	27.6	27.04	0.471876
29.3504	27.3	27.2	26.5	27	26.5	26.5	26.7	27.6	27.6	27.6	27.05	0.474342
29.3673	27.3	27.1	26.5	27	26.5	26.5	26.7	27.6	27.6	27.6	27.04	0.471876
29.3842	27.4	27.1	26.5	26.9	26.5	26.5	26.7	27.6	27.6	27.6	27.04	0.481202
29.4012	27.4	27.1	26.5	26.9	26.5	26.5	26.7	27.6	27.6	27.6	27.04	0.481202
29.4181	27.4	27	26.5	26.9	26.5	26.5	26.7	27.6	27.6	27.6	27.03	0.480856
29.435	27.4	27.1	26.5	26.9	26.5	26.5	26.7	27.6	27.6	27.6	27.04	0.481202
29.4519	27.4	27.1	26.5	26.9	26.5	26.5	26.7	27.6	27.6	27.6	27.04	0.481202
29.4688	27.4	27.2	26.5	26.9	26.5	26.5	26.7	27.6	27.6	27.6	27.05	0.483621
29.4857	27.4	27.2	26.5	26.9	26.5	26.5	26.7	27.7	27.6	27.6	27.06	0.497103
29.5027	27.4	27.2	26.5	26.9	26.5	26.5	26.7	27.7	27.6	27.6	27.06	0.497103
29.5196	27.4	27.2	26.5	26.9	26.6	26.5	26.8	27.7	27.6	27.6	27.08	0.477959
29.5365	27.4	27.2	26.5	26.9	26.6	26.5	26.8	27.6	27.6	27.6	27.07	0.464399
29.5534	27.4	27.1	26.5	26.9	26.6	26.5	26.8	27.6	27.6	27.6	27.06	0.462361
29.5703	27.4	27	26.5	26.9	26.6	26.5	26.8	27.6	27.6	27.6	27.05	0.462481
29.5872	27.4	27.1	26.5	26.9	26.6	26.5	26.8	27.6	27.6	27.6	27.06	0.462361
29.6042	27.3	27.1	26.5	26.9	26.6	26.5	26.8	27.6	27.6	27.6	27.05	0.455217
29.6211	27.3	27.2	26.5	26.9	26.6	26.5	26.8	27.7	27.6	27.6	27.07	0.471523
29.638	27.3	27.2	26.5	26.9	26.5	26.5	26.8	27.7	27.6	27.6	27.06	0.483506
29.6549	27.4	27.1	26.5	26.9	26.6	26.5	26.8	27.7	27.6	27.6	27.07	0.476212
29.6718	27.4	27.1	26.5	26.9	26.6	26.5	26.8	27.7	27.6	27.6	27.07	0.476212
29.6887	27.5	27.1	26.5	27	26.6	26.5	26.7	27.7	27.6	27.6	27.08	0.489444
29.7057	27.4	27.1	26.5	27	26.6	26.5	26.7	27.7	27.6	27.6	27.07	0.480856
29.7226	27.4	27.1	26.5	27	26.6	26.5	26.7	27.7	27.6	27.6	27.07	0.480856
29.7395	27.4	27.1	26.5	27	26.6	26.5	26.7	27.7	27.6	27.6	27.07	0.480856
29.7564	27.4	27.1	26.5	27	26.6	26.5	26.8	27.7	27.6	27.6	27.08	0.473287
29.7733	27.4	27.1	26.5	27	26.6	26.5	26.8	27.7	27.6	27.6	27.08	0.473287
29.7902	27.4	27.2	26.5	27	26.6	26.5	26.8	27.7	27.6	27.6	27.09	0.47481
29.8072	27.5	27.3	26.5	27	26.5	26.5	26.8	27.7	27.6	27.6	27.1	0.498888
29.8241	27.5	27.3	26.5	27	26.5	26.5	26.8	27.7	27.6	27.6	27.1	0.498888
29.841	27.5	27.3	26.5	27	26.6	26.5	26.8	27.7	27.6	27.6	27.11	0.48637
29.8579	27.5	27.2	26.5	27	26.6	26.5	26.7	27.7	27.6	27.6	27.09	0.490918
29.8748	27.5	27.2	26.5	27	26.6	26.5	26.8	27.7	27.6	27.6	27.1	0.483046
29.8917	27.5	27.2	26.6	27	26.6	26.5	26.7	27.7	27.6	27.6	27.1	0.478423
29.9087	27.5	27.1	26.6	26.9	26.6	26.5	26.8	27.7	27.6	27.6	27.09	0.472464
29.9256	27.5	27.1	26.6	27	26.6	26.5	26.8	27.7	27.6	27.6	27.1	0.469042
29.9425	27.5	27.1	26.6	27	26.6	26.5	26.8	27.7	27.6	27.6	27.1	0.469042
29.9594	27.5	27.1	26.5	27	26.6	26.5	26.8	27.7	27.6	27.6	27.09	0.481779

## Sheet: NaCl 27MHz
NaCl (30 min) 27MHz
Min	Sample 1	Sample 2	Sample 3	Sample 4	Sample 5	Sample 6	Sample 7	Sample 8	Sample 9	Sample 10	Average	SD
0	20.3	20.8	20.4	20.8	20.9	20.5	20.5	20.8	20.5	20.3	20.58	0.225093	Average T + SD
0.0169167	20.3	20.9	20.5	20.8	20.9	20.6	20.5	20.8	20.5	20.3	20.61	0.228279		Temp	SD
0.0338333	20.3	20.9	20.5	20.9	21	20.6	20.5	20.8	20.5	20.3	20.63	0.254078	5 min	31.23	0.492274				HR + SD										Avg	SD
0.05075	20.3	20.9	20.6	20.9	21	20.7	20.6	20.9	20.6	20.3	20.68	0.248551	10 min	37.47	0.476212			0-5	2.22	2.14	2.02	2.12	2.12	2.08	2.24	1.9	2.24	2.22	2.13	0.109646
0.0676667	20.4	21	20.6	21	21.1	20.7	20.6	20.9	20.6	20.4	20.73	0.254078	15 min	41.53	0.516506			5-10	1.28	1.22	1.3	1.26	1.26	1.18	1.22	1.26	1.22	1.28	1.248	0.0367575
0.0845833	20.4	21	20.6	21.1	21.1	20.7	20.7	21	20.7	20.4	20.77	0.266875	20 min	44.38	0.630343			10-15	0.78	0.82	0.84	0.84	0.8	0.78	0.84	0.8	0.84	0.78	0.812	0.0269979
0.1015	20.4	21	20.7	21.1	21.2	20.8	20.7	21	20.7	20.4	20.8	0.274874	25 min	46.21	0.76369			15-20	0.54	0.56	0.58	0.6	0.56	0.54	0.62	0.54	0.62	0.54	0.57	0.0329981
0.118417	20.4	21.1	20.7	21.2	21.3	20.8	20.7	21	20.7	20.4	20.83	0.312872	30 min	47.61	0.903635			20-25	0.339999	0.36	0.34	0.339999	0.360001	0.36	0.44	0.34	0.44	0.339999	0.366	0.0400557
0.135333	20.4	21.1	20.8	21.3	21.3	20.9	20.8	21	20.8	20.4	20.88	0.315524						25-30	0.28	0.3	0.28	0.3	0.28	0.24	0.32	0.24	0.32	0.28	0.284	0.0279683
0.15225	20.4	21.2	20.8	21.3	21.3	20.9	20.8	21.1	20.8	20.4	20.9	0.329983
0.169167	20.5	21.2	20.9	21.4	21.4	21	20.9	21.1	20.9	20.5	20.98	0.315524
0.186083	20.6	21.3	21	21.4	21.4	21	20.9	21.2	20.9	20.6	21.03	0.29458
0.203	20.6	21.3	21	21.5	21.5	21	21	21.3	21	20.6	21.08	0.32249
0.219917	20.6	21.3	21.1	21.6	21.5	21.1	21	21.3	21	20.6	21.11	0.33483
0.236833	20.6	21.4	21.1	21.7	21.5	21.1	21	21.4	21	20.6	21.14	0.365756
0.25375	20.7	21.4	21.2	21.7	21.6	21.2	21.1	21.4	21.1	20.7	21.21	0.33483
0.270667	20.7	21.4	21.2	21.8	21.6	21.2	21.1	21.4	21.1	20.7	21.22	0.352136
0.287583	20.7	21.4	21.2	21.8	21.7	21.3	21.2	21.5	21.2	20.7	21.27	0.3653
0.3045	20.8	21.4	21.3	21.8	21.7	21.3	21.2	21.5	21.2	20.8	21.3	0.329983
0.321417	20.8	21.5	21.3	21.9	21.7	21.4	21.3	21.6	21.3	20.8	21.36	0.353397
0.338333	20.8	21.5	21.3	21.9	21.8	21.4	21.4	21.6	21.4	20.8	21.39	0.363471
0.35525	20.9	21.5	21.4	22	21.8	21.5	21.4	21.7	21.4	20.9	21.45	0.350397
0.372167	20.9	21.5	21.4	22	21.9	21.5	21.4	21.8	21.4	20.9	21.47	0.371334
0.389083	21	21.6	21.4	22.1	21.9	21.5	21.5	21.8	21.5	21	21.53	0.352924
0.406	21	21.6	21.5	22.2	22	21.5	21.6	21.9	21.6	21	21.59	0.387155
0.422917	21.1	21.7	21.5	22.2	22	21.6	21.7	21.9	21.7	21.1	21.65	0.353553
0.439833	21.2	21.8	21.5	22.3	22	21.6	21.7	22	21.7	21.2	21.7	0.349603
0.45675	21.2	21.8	21.5	22.3	22	21.7	21.8	22	21.8	21.2	21.73	0.349761
0.473667	21.3	21.8	21.5	22.4	22	21.7	21.8	22	21.8	21.3	21.76	0.33731
0.490583	21.3	21.9	21.5	22.4	22.1	21.8	21.9	22	21.9	21.3	21.81	0.35103
0.5075	21.3	21.9	21.5	22.4	22.2	21.8	21.9	22.1	21.9	21.3	21.83	0.36833
0.524417	21.4	22	21.6	22.4	22.3	21.8	21.9	22.1	21.9	21.4	21.88	0.342539
0.541333	21.4	22.1	21.6	22.4	22.3	21.8	22	22.2	22	21.4	21.92	0.358392
0.55825	21.5	22.1	21.6	22.4	22.4	21.8	22	22.3	22	21.5	21.96	0.350238
0.575167	21.6	22.2	21.6	22.5	22.4	21.9	22.1	22.4	22.1	21.6	22.04	0.350238
0.592083	21.6	22.3	21.7	22.6	22.5	21.9	22.1	22.4	22.1	21.6	22.08	0.370585
0.609	21.7	22.4	21.7	22.6	22.5	21.9	22.2	22.3	22.2	21.7	22.12	0.345768
0.625917	21.7	22.4	21.8	22.6	22.6	21.9	22.2	22.4	22.2	21.7	22.15	0.353553
0.642833	21.8	22.5	21.8	22.6	22.6	21.9	22.3	22.3	22.3	21.8	22.19	0.33483
0.65975	21.8	22.5	21.8	22.5	22.7	22	22.3	22.3	22.3	21.8	22.2	0.329984
0.676667	21.9	22.6	21.8	22.6	22.8	22	22.4	22.3	22.4	21.9	22.27	0.349762
0.693583	21.9	22.6	21.9	22.7	22.8	22.1	22.4	22.2	22.4	21.9	22.29	0.341402
0.7105	21.9	22.7	21.9	22.7	22.9	22.1	22.5	22.2	22.5	21.9	22.33	0.377271
0.727417	21.9	22.8	22	22.8	23	22.1	22.5	22.3	22.5	21.9	22.38	0.402216
0.744333	21.9	22.9	22.1	22.8	23	22.1	22.5	22.4	22.5	21.9	22.41	0.404008
0.76125	22	23	22.1	22.8	23.1	22.2	22.5	22.4	22.5	22	22.46	0.400555
0.778167	22	23.1	22.2	23	23.1	22.2	22.7	22.4	22.7	22	22.54	0.437671
0.795083	22	23.1	22.2	23	23.2	22.3	22.7	22.4	22.7	22	22.56	0.445222
0.812	22	23.1	22.3	23	23.2	22.3	22.8	22.4	22.8	22	22.59	0.445845
0.828917	22.1	23.2	22.4	23.1	23.3	22.3	22.9	22.4	22.9	22.1	22.67	0.459589
0.845833	22.1	23.2	22.5	23.1	23.3	22.3	22.9	22.5	22.9	22.1	22.69	0.44833
0.86275	22.1	23.2	22.6	23.2	23.4	22.4	23	22.5	23	22.1	22.75	0.471993
0.879667	22.2	23.3	22.6	23.2	23.4	22.4	23	22.5	23	22.2	22.78	0.454117
0.896583	22.2	23.3	22.6	23.2	23.5	22.5	23	22.6	23	22.2	22.81	0.455704
0.9135	22.2	23.3	22.5	23.3	23.5	22.5	23.1	22.7	23.1	22.2	22.84	0.478887
0.930417	22.3	23.4	22.6	23.3	23.5	22.7	23.1	22.6	23.1	22.3	22.89	0.445845
0.947333	22.3	23.4	22.6	23.3	23.5	22.8	23.2	22.6	23.2	22.3	22.92	0.454117
0.96425	22.4	23.5	22.7	23.4	23.6	22.9	23.2	22.8	23.2	22.4	23.01	0.435763
0.981167	22.4	23.5	22.8	23.5	23.6	23	23.3	22.8	23.3	22.4	23.06	0.44771
0.998083	22.5	23.6	22.9	23.5	23.7	23	23.3	23	23.3	22.5	23.13	0.424395
1.015	22.5	23.6	23	23.6	23.7	23.1	23.3	23	23.3	22.5	23.16	0.427395
1.03192	22.6	23.7	23	23.7	23.7	23.1	23.4	23.1	23.4	22.6	23.23	0.421769
1.04883	22.6	23.7	23.1	23.7	23.8	23.1	23.4	23.1	23.4	22.6	23.25	0.430116
1.06575	22.6	23.8	23.1	23.7	23.8	23.2	23.5	23.1	23.5	22.6	23.29	0.44833
1.08267	22.7	23.8	23.1	23.8	23.9	23.3	23.5	23.2	23.5	22.7	23.35	0.432691
1.09958	22.7	23.8	23.2	23.8	23.9	23.3	23.5	23.3	23.5	22.7	23.37	0.424394
1.1165	22.8	23.9	23.2	23.8	24	23.3	23.5	23.3	23.5	22.8	23.41	0.417533
1.13342	22.8	23.9	23.3	23.9	24	23.4	23.6	23.3	23.6	22.8	23.46	0.427395
1.15033	22.9	23.9	23.3	23.9	24	23.4	23.6	23.3	23.6	22.9	23.48	0.393842
1.16725	22.9	24	23.3	24	24.1	23.5	23.8	23.4	23.8	22.9	23.57	0.442342
1.18417	23	24	23.3	24	24.1	23.5	23.8	23.4	23.8	23	23.59	0.409471
1.20108	23.1	24.1	23.4	24.1	24.2	23.5	23.8	23.5	23.8	23.1	23.66	0.40332
1.218	23.2	24.1	23.4	24.1	24.2	23.6	23.9	23.5	23.9	23.2	23.71	0.378447
1.23492	23.3	24.1	23.5	24.1	24.3	23.6	23.9	23.6	23.9	23.3	23.76	0.350238
1.25183	23.4	24.2	23.5	24.1	24.3	23.7	24	23.6	24	23.4	23.82	0.33928
1.26875	23.4	24.2	23.5	24.2	24.4	23.7	24	23.6	24	23.4	23.84	0.365757
1.28567	23.5	24.3	23.5	24.2	24.4	23.8	24	23.7	24	23.5	23.89	0.341402
1.30258	23.5	24.3	23.6	24.2	24.4	23.8	24	23.7	24	23.5	23.9	0.329983
1.3195	23.6	24.3	23.6	24.3	24.4	23.8	24.1	23.7	24.1	23.6	23.95	0.324037
1.33642	23.6	24.3	23.7	24.3	24.4	23.8	24.1	23.7	24.1	23.6	23.96	0.313404
1.35333	23.7	24.4	23.7	24.3	24.5	23.8	24.2	23.8	24.2	23.7	24.03	0.319896
1.37025	23.7	24.5	23.7	24.4	24.6	23.9	24.2	23.8	24.2	23.7	24.07	0.352924
1.38717	23.8	24.5	23.8	24.4	24.6	23.9	24.3	23.9	24.3	23.8	24.13	0.319896
1.40408	23.8	24.5	23.8	24.5	24.6	24	24.3	23.9	24.3	23.8	24.15	0.324037
1.421	23.8	24.6	23.9	24.5	24.7	24	24.4	24	24.4	23.8	24.21	0.344642
1.43792	23.9	24.6	23.9	24.5	24.7	24.1	24.4	24	24.4	23.9	24.24	0.313404
1.45483	23.9	24.6	23.9	24.6	24.7	24.2	24.4	24	24.4	23.9	24.26	0.320417
1.47175	24	24.7	24	24.6	24.8	24.2	24.5	24	24.5	24	24.33	0.32335
1.48867	24	24.7	24	24.7	24.8	24.2	24.5	24.1	24.5	24	24.35	0.324037
1.50558	24	24.7	24.1	24.7	24.8	24.3	24.6	24.2	24.6	24	24.4	0.312694
1.5225	24.1	24.8	24.1	24.7	24.9	24.3	24.6	24.2	24.6	24.1	24.44	0.313404
1.53942	24.1	24.8	24.1	24.8	24.9	24.4	24.7	24.3	24.7	24.1	24.49	0.324722
1.55633	24.1	24.9	24.2	24.9	25	24.4	24.7	24.3	24.7	24.1	24.53	0.349762
1.57325	24.2	24.9	24.2	24.9	25	24.4	24.8	24.3	24.8	24.2	24.57	0.336815
1.59017	24.2	24.9	24.3	25	25	24.4	24.8	24.3	24.8	24.2	24.59	0.338132
1.60708	24.3	25	24.3	25	25.1	24.5	24.8	24.3	24.8	24.3	24.64	0.334
1.624	24.3	25	24.3	25	25.1	24.5	24.9	24.4	24.9	24.3	24.67	0.336815
1.64092	24.3	25.1	24.3	25	25.1	24.5	24.9	24.4	24.9	24.3	24.68	0.348967
1.65783	24.4	25.1	24.4	25	25.2	24.5	25	24.4	25	24.4	24.74	0.343835
1.67475	24.4	25.1	24.4	25	25.2	24.6	25	24.4	25	24.4	24.75	0.337475
1.69167	24.5	25.1	24.5	25.1	25.2	24.6	25.1	24.4	25.1	24.5	24.81	0.331495
1.70858	24.5	25.2	24.5	25.1	25.3	24.7	25.1	24.5	25.1	24.5	24.85	0.337474
1.7255	24.6	25.2	24.5	25.1	25.3	24.7	25.2	24.5	25.2	24.6	24.89	0.33483
1.74242	24.6	25.3	24.6	25.2	25.4	24.7	25.2	24.6	25.2	24.6	24.94	0.343834
1.75933	24.7	25.3	24.6	25.2	25.4	24.8	25.2	24.6	25.2	24.7	24.97	0.316403
1.77625	24.7	25.4	24.6	25.2	25.4	24.8	25.2	24.6	25.2	24.7	24.98	0.329309
1.79317	24.7	25.4	24.7	25.2	25.4	24.9	25.3	24.7	25.3	24.7	25.03	0.316403
1.81008	24.8	25.4	24.7	25.3	25.5	24.9	25.3	24.7	25.3	24.8	25.07	0.316403
1.827	24.8	25.5	24.7	25.3	25.5	25	25.3	24.7	25.3	24.8	25.09	0.324722
1.84392	24.9	25.5	24.8	25.4	25.6	25	25.4	24.7	25.4	24.9	25.16	0.330656
1.86083	24.9	25.6	24.8	25.4	25.6	25	25.4	24.8	25.4	24.9	25.18	0.329309
1.87775	24.9	25.6	24.9	25.5	25.6	25.1	25.5	24.8	25.5	24.9	25.23	0.336815
1.89467	24.9	25.7	24.9	25.5	25.7	25.1	25.5	24.9	25.5	24.9	25.26	0.350238
1.91158	25	25.7	24.9	25.5	25.7	25.1	25.5	24.9	25.5	25	25.28	0.329309
1.9285	25	25.7	25	25.6	25.8	25.2	25.6	25	25.6	25	25.35	0.337474
1.94542	25.1	25.7	25	25.6	25.8	25.2	25.6	25	25.6	25.1	25.37	0.316403
1.96233	25.1	25.8	25	25.6	25.8	25.2	25.7	25	25.7	25.1	25.4	0.34641
1.97925	25.2	25.8	25	25.6	25.8	25.3	25.7	25	25.7	25.2	25.43	0.32335
1.99617	25.2	25.9	25.1	25.7	25.9	25.3	25.8	25	25.8	25.2	25.49	0.360401
2.01308	25.3	25.9	25.1	25.7	25.9	25.3	25.8	25.1	25.8	25.3	25.52	0.329309
2.03	25.3	25.9	25.2	25.8	26	25.4	25.9	25.1	25.9	25.3	25.58	0.348967
2.04692	25.4	25.9	25.2	25.8	26	25.4	25.9	25.2	25.9	25.4	25.61	0.317805
2.06383	25.4	25.9	25.2	25.8	26	25.4	25.9	25.2	25.9	25.4	25.61	0.317805
2.08075	25.4	26	25.2	25.9	26.1	25.5	26	25.2	26	25.4	25.67	0.362246
2.09767	25.5	26	25.2	25.9	26.1	25.5	26	25.2	26	25.5	25.69	0.34785
2.11458	25.5	26.1	25.3	25.9	26.1	25.6	26	25.3	26	25.5	25.73	0.323351
2.1315	25.6	26.1	25.3	26	26.2	25.6	26.1	25.3	26.1	25.6	25.79	0.347851
2.14842	25.6	26.1	25.4	26	26.3	25.6	26.1	25.4	26.1	25.6	25.82	0.332666
2.16533	25.6	26.2	25.4	26.1	26.3	25.7	26.1	25.4	26.1	25.6	25.85	0.343996
2.18225	25.6	26.2	25.4	26.1	26.3	25.7	26.2	25.4	26.2	25.6	25.87	0.362246
2.19917	25.7	26.3	25.4	26.1	26.3	25.7	26.2	25.4	26.2	25.7	25.9	0.359011
2.21608	25.7	26.3	25.5	26.1	26.4	25.7	26.3	25.5	26.3	25.7	25.95	0.362859
2.233	25.8	26.4	25.6	26.2	26.5	25.8	26.4	25.5	26.4	25.8	26.04	0.377712
2.24992	25.8	26.4	25.6	26.2	26.5	25.8	26.5	25.6	26.5	25.8	26.07	0.386005
2.26683	25.8	26.4	25.6	26.2	26.5	25.9	26.5	25.6	26.5	25.8	26.08	0.379473
2.28375	25.8	26.5	25.7	26.3	26.6	25.9	26.5	25.7	26.5	25.8	26.13	0.380205
2.30067	25.9	26.5	25.7	26.4	26.7	26	26.6	25.7	26.6	25.9	26.2	0.397213
2.31758	25.9	26.5	25.7	26.4	26.7	26	26.7	25.7	26.7	25.9	26.22	0.42111
2.3345	26	26.5	25.7	26.4	26.7	26	26.8	25.7	26.8	26	26.26	0.432563
2.35142	26	26.6	25.8	26.4	26.7	26.1	26.7	25.8	26.7	26	26.28	0.379474
2.36833	26	26.6	25.8	26.5	26.7	26.1	26.7	25.8	26.7	26	26.29	0.384275
2.38525	26.1	26.7	25.8	26.6	26.7	26.1	26.8	25.8	26.8	26.1	26.35	0.408928
2.40217	26.1	26.8	25.9	26.6	26.8	26.2	26.8	25.9	26.8	26.1	26.4	0.394405
2.41908	26.2	26.8	25.9	26.7	26.8	26.2	27	25.9	27	26.2	26.47	0.434741
2.436	26.2	26.8	25.9	26.6	26.9	26.2	27	25.9	27	26.2	26.47	0.439823
2.45292	26.2	26.8	26	26.7	27	26.2	27	25.9	27	26.2	26.5	0.442217
2.46983	26.3	26.9	26	26.8	27	26.3	27.1	25.9	27.1	26.3	26.57	0.459589
2.48675	26.3	27	26	26.8	27.1	26.4	27.1	26	27.1	26.3	26.61	0.458137
2.50367	26.4	27.1	26.1	26.9	27.1	26.4	27.1	26	27.1	26.4	26.66	0.445222
2.52058	26.4	27.1	26.1	26.9	27.1	26.4	27.1	26	27.1	26.4	26.66	0.445222
2.5375	26.4	27.1	26.1	27	27.1	26.5	27.2	26.1	27.2	26.4	26.71	0.45326
2.55442	26.5	27.2	26.1	27	27.2	26.5	27.2	26.1	27.2	26.5	26.75	0.460073
2.57133	26.5	27.2	26.1	27	27.2	26.5	27.3	26.1	27.3	26.5	26.77	0.483161
2.58825	26.6	27.2	26.2	27.1	27.3	26.6	27.3	26.2	27.3	26.6	26.84	0.450185
2.60517	26.6	27.2	26.2	27.1	27.3	26.7	27.4	26.2	27.4	26.6	26.87	0.46916
2.62208	26.7	27.3	26.3	27.1	27.4	26.7	27.4	26.2	27.4	26.7	26.92	0.461399
2.639	26.7	27.3	26.3	27.2	27.4	26.8	27.4	26.3	27.4	26.7	26.95	0.445346
2.65592	26.7	27.4	26.4	27.2	27.4	26.8	27.4	26.3	27.4	26.7	26.97	0.439823
2.67283	26.7	27.4	26.4	27.2	27.4	26.9	27.5	26.4	27.5	26.7	27.01	0.443346
2.68975	26.8	27.5	26.5	27.3	27.4	26.9	27.5	26.4	27.5	26.8	27.06	0.429987
2.70667	26.8	27.5	26.5	27.3	27.5	27	27.5	26.5	27.5	26.8	27.09	0.420185
2.72358	26.8	27.5	26.5	27.4	27.5	27	27.6	26.5	27.6	26.8	27.12	0.449197
2.7405	26.8	27.5	26.5	27.4	27.6	27.1	27.6	26.5	27.6	26.8	27.14	0.45753
2.75742	26.9	27.5	26.6	27.4	27.6	27.1	27.7	26.6	27.7	26.9	27.2	0.434614
2.77433	26.9	27.6	26.7	27.4	27.6	27.2	27.7	26.6	27.7	26.9	27.23	0.427005
2.79125	27	27.6	26.7	27.5	27.7	27.2	27.7	26.6	27.7	27	27.27	0.427005
2.80817	27	27.7	26.8	27.5	27.7	27.2	27.8	26.6	27.8	27	27.31	0.445845
2.82508	27.2	27.7	26.8	27.6	27.7	27.2	27.8	26.7	27.8	27.2	27.37	0.408384
2.842	27.3	27.7	26.8	27.6	27.7	27.2	27.8	26.7	27.8	27.3	27.39	0.401248
2.85892	27.3	27.7	26.9	27.6	27.7	27.3	27.9	26.8	27.9	27.3	27.44	0.386437
2.87583	27.3	27.8	27	27.6	27.8	27.3	27.9	26.9	27.9	27.3	27.48	0.370585
2.89275	27.4	27.8	27	27.6	27.8	27.3	27.9	26.9	27.9	27.4	27.5	0.362093
2.90967	27.4	27.8	27	27.7	27.9	27.4	28	27	28	27.4	27.56	0.377712
2.92658	27.5	27.8	27	27.7	27.9	27.4	28	27	28	27.5	27.58	0.370585
2.9435	27.6	27.9	27.1	27.7	28	27.4	28	27	28	27.6	27.63	0.36833
2.96042	27.6	27.9	27.1	27.8	28	27.5	28.1	27	28.1	27.6	27.67	0.388873
2.97733	27.6	27.9	27.2	27.8	28	27.5	28.1	27	28.1	27.6	27.68	0.373571
2.99425	27.7	28	27.2	27.8	28.1	27.5	28.1	27.1	28.1	27.7	27.73	0.368329
3.01117	27.7	28	27.2	27.9	28.1	27.6	28.1	27.1	28.1	27.7	27.75	0.365908
3.02808	27.7	28.1	27.3	27.9	28.2	27.6	28.2	27.2	28.2	27.7	27.81	0.372529
3.045	27.7	28.1	27.3	27.9	28.2	27.7	28.3	27.2	28.3	27.7	27.84	0.392145
3.06192	27.8	28.1	27.3	27.9	28.2	27.7	28.3	27.2	28.3	27.8	27.86	0.386437
3.07883	27.8	28.1	27.3	27.9	28.2	27.7	28.3	27.3	28.3	27.8	27.87	0.36833
3.09575	27.8	28.2	27.3	28	28.2	27.8	28.4	27.3	28.4	27.8	27.92	0.399444
3.11267	27.9	28.2	27.3	28	28.2	27.8	28.4	27.4	28.4	27.9	27.95	0.37786
3.12958	27.9	28.2	27.4	28.1	28.3	27.8	28.4	27.4	28.4	27.9	27.98	0.370585
3.1465	27.9	28.2	27.5	28.1	28.3	27.8	28.4	27.4	28.4	27.9	27.99	0.354181
3.16342	27.9	28.3	27.5	28.1	28.3	27.9	28.5	27.4	28.5	27.9	28.03	0.383116
3.18033	28	28.3	27.5	28.1	28.3	27.9	28.5	27.5	28.5	28	28.06	0.359629
3.19725	28	28.3	27.5	28.2	28.4	27.9	28.6	27.5	28.6	28	28.1	0.397213
3.21417	28.1	28.3	27.5	28.2	28.4	27.9	28.6	27.5	28.6	28.1	28.12	0.393842
3.23108	28.1	28.4	27.5	28.2	28.5	27.9	28.6	27.5	28.6	28.1	28.14	0.408792
3.248	28.1	28.4	27.6	28.3	28.5	28	28.6	27.5	28.6	28.1	28.17	0.388873
3.26492	28.2	28.4	27.6	28.3	28.5	28	28.7	27.6	28.7	28.2	28.22	0.393842
3.28183	28.2	28.4	27.7	28.3	28.6	28	28.7	27.6	28.7	28.2	28.24	0.386437
3.29875	28.2	28.5	27.7	28.3	28.6	28.1	28.7	27.6	28.7	28.2	28.26	0.386437
3.31567	28.3	28.5	27.7	28.4	28.6	28.1	28.7	27.7	28.7	28.3	28.3	0.368179
3.33258	28.3	28.6	27.7	28.4	28.6	28.2	28.8	27.7	28.8	28.3	28.34	0.394968
3.3495	28.3	28.6	27.8	28.5	28.6	28.2	28.8	27.7	28.8	28.3	28.36	0.380643
3.36642	28.4	28.6	27.8	28.5	28.7	28.2	28.8	27.7	28.8	28.4	28.39	0.387155
3.38333	28.4	28.7	27.8	28.5	28.8	28.3	28.9	27.8	28.9	28.4	28.45	0.403457
3.40025	28.4	28.7	27.9	28.6	28.8	28.3	28.9	27.8	28.9	28.4	28.47	0.388873
3.41717	28.4	28.7	27.9	28.6	28.8	28.3	29	27.9	29	28.4	28.5	0.397213
3.43408	28.5	28.8	27.9	28.6	28.8	28.3	29	27.9	29	28.5	28.53	0.400139
3.451	28.5	28.8	28	28.6	28.8	28.4	29	27.9	29	28.5	28.55	0.377859
3.46792	28.6	28.8	28	28.7	28.9	28.4	29	27.9	29	28.6	28.59	0.387155
3.48483	28.6	28.8	28	28.7	28.9	28.4	29.1	27.9	29.1	28.6	28.61	0.412176
3.50175	28.7	28.8	28	28.8	29	28.4	29.1	28	29.1	28.7	28.66	0.406065
3.51867	28.7	28.9	28.1	28.8	29	28.4	29.1	28	29.1	28.7	28.68	0.393841
3.53558	28.7	28.9	28.1	28.8	29	28.4	29.2	28	29.2	28.7	28.7	0.418994
3.5525	28.7	29	28.1	28.8	29	28.5	29.2	28	29.2	28.7	28.72	0.418463
3.56942	28.7	29	28.2	28.8	29.1	28.5	29.2	28.1	29.2	28.7	28.75	0.392287
3.58633	28.8	29	28.2	28.8	29.1	28.6	29.2	28.1	29.2	28.8	28.78	0.385285
3.60325	28.8	29	28.2	28.8	29.1	28.6	29.2	28.1	29.2	28.8	28.78	0.385285
3.62017	28.9	29.1	28.2	28.9	29.1	28.7	29.3	28.2	29.3	28.9	28.86	0.394968
3.63708	28.9	29.1	28.3	28.9	29.2	28.7	29.3	28.2	29.3	28.9	28.88	0.385285
3.654	28.9	29.1	28.3	29	29.2	28.7	29.3	28.2	29.3	28.9	28.89	0.387155
3.67092	29	29.1	28.3	29	29.2	28.7	29.3	28.2	29.3	29	28.91	0.390014
3.68783	29	29.2	28.4	29	29.2	28.7	29.4	28.2	29.4	29	28.95	0.403457
3.70475	29	29.2	28.4	29.1	29.2	28.7	29.4	28.3	29.4	29	28.97	0.386005
3.72167	29	29.2	28.4	29.1	29.2	28.8	29.4	28.3	29.4	29	28.98	0.379474
3.73858	29.1	29.2	28.4	29.1	29.3	28.8	29.5	28.3	29.5	29.1	29.03	0.41379
3.7555	29.1	29.3	28.4	29.2	29.4	28.8	29.5	28.4	29.5	29.1	29.07	0.411096
3.77242	29.2	29.3	28.5	29.2	29.4	28.8	29.5	28.4	29.5	29.2	29.1	0.397213
3.78933	29.2	29.3	28.5	29.2	29.4	28.9	29.5	28.4	29.5	29.2	29.11	0.390014
3.80625	29.2	29.4	28.6	29.2	29.5	28.9	29.6	28.4	29.6	29.2	29.16	0.411501
3.82317	29.3	29.4	28.6	29.2	29.5	29	29.6	28.5	29.6	29.3	29.2	0.38873
3.84008	29.3	29.5	28.6	29.3	29.5	29	29.7	28.5	29.7	29.3	29.24	0.419524
3.857	29.3	29.5	28.6	29.4	29.5	29	29.7	28.5	29.7	29.3	29.25	0.422295
3.87392	29.3	29.5	28.7	29.4	29.5	29.1	29.7	28.5	29.7	29.3	29.27	0.400139
3.89083	29.3	29.5	28.7	29.4	29.6	29.1	29.8	28.6	29.8	29.3	29.31	0.412175
3.90775	29.3	29.5	28.7	29.4	29.6	29.1	29.8	28.6	29.8	29.3	29.31	0.412175
3.92467	29.4	29.5	28.8	29.4	29.6	29.1	29.8	28.6	29.8	29.4	29.34	0.397771
3.94158	29.4	29.6	28.8	29.5	29.7	29.1	29.9	28.6	29.9	29.4	29.39	0.438305
3.9585	29.5	29.6	28.8	29.5	29.7	29.2	29.9	28.7	29.9	29.5	29.43	0.41379
3.97542	29.5	29.7	28.8	29.5	29.7	29.2	29.9	28.7	29.9	29.5	29.44	0.419523
3.99233	29.5	29.7	28.8	29.5	29.7	29.2	29.9	28.7	29.9	29.5	29.44	0.419523
4.00925	29.5	29.7	28.9	29.5	29.7	29.2	29.9	28.8	29.9	29.5	29.46	0.383551
4.02617	29.6	29.7	28.9	29.6	29.8	29.3	30	28.8	30	29.6	29.53	0.41379
4.04308	29.6	29.8	29	29.6	29.8	29.3	30	28.8	30	29.6	29.55	0.403457
4.06	29.7	29.8	29	29.6	29.8	29.3	30	28.8	30	29.7	29.57	0.408385
4.07692	29.7	29.8	29	29.7	29.8	29.4	30.1	28.9	30.1	29.7	29.62	0.407704
4.09383	29.7	29.9	29	29.7	29.9	29.4	30.1	28.9	30.1	29.7	29.64	0.419524
4.11075	29.7	29.9	29.1	29.8	29.9	29.5	30.1	29	30.1	29.7	29.68	0.379473
4.12767	29.7	29.9	29.1	29.8	30	29.5	30.1	29	30.1	29.7	29.69	0.387155
4.14458	29.8	29.9	29.1	29.8	30	29.5	30.1	29	30.1	29.8	29.71	0.390014
4.1615	29.8	29.9	29.2	29.8	30	29.5	30.2	29	30.2	29.8	29.74	0.397772
4.17842	29.8	30	29.2	29.8	30	29.5	30.2	29.1	30.2	29.8	29.76	0.383551
4.19533	29.9	30	29.2	29.8	30.1	29.6	30.3	29.1	30.3	29.9	29.82	0.413118
4.21225	29.9	30	29.2	29.9	30.1	29.6	30.3	29.1	30.3	29.9	29.83	0.41379
4.22917	30	30.1	29.2	29.9	30.1	29.6	30.3	29.1	30.3	30	29.86	0.424787
4.24608	30	30.1	29.2	29.9	30.2	29.7	30.4	29.1	30.4	30	29.9	0.449691
4.263	30	30.1	29.3	30	30.2	29.7	30.4	29.2	30.4	30	29.93	0.41379
4.27992	30	30.1	29.3	30	30.2	29.7	30.4	29.2	30.4	30	29.93	0.41379
4.29683	30	30.1	29.4	30.1	30.2	29.7	30.5	29.2	30.5	30	29.97	0.427005
4.31375	30.1	30.1	29.4	30.1	30.2	29.7	30.5	29.2	30.5	30.1	29.99	0.430633
4.33067	30.1	30.2	29.4	30.1	30.3	29.7	30.5	29.3	30.5	30.1	30.02	0.42111
4.34758	30.2	30.2	29.5	30.1	30.3	29.8	30.6	29.3	30.6	30.2	30.08	0.428953
4.3645	30.2	30.2	29.5	30.1	30.3	29.8	30.5	29.4	30.5	30.2	30.07	0.383116
4.38142	30.2	30.3	29.5	30.1	30.4	29.8	30.6	29.4	30.6	30.2	30.11	0.420185
4.39833	30.3	30.3	29.5	30.2	30.4	29.9	30.6	29.4	30.6	30.3	30.15	0.419656
4.41525	30.3	30.4	29.5	30.2	30.5	29.9	30.6	29.4	30.6	30.3	30.17	0.432178
4.43217	30.3	30.4	29.5	30.3	30.5	29.9	30.7	29.4	30.7	30.3	30.2	0.457044
4.44908	30.3	30.4	29.6	30.3	30.5	29.9	30.7	29.5	30.7	30.3	30.22	0.42111
4.466	30.4	30.4	29.6	30.4	30.5	30	30.7	29.5	30.7	30.4	30.26	0.422164
4.48292	30.4	30.4	29.6	30.4	30.6	30	30.8	29.5	30.8	30.4	30.29	0.45326
4.49983	30.4	30.5	29.7	30.5	30.6	30	30.7	29.5	30.7	30.4	30.3	0.421637
4.51675	30.4	30.6	29.7	30.6	30.7	30.1	30.8	29.6	30.8	30.4	30.37	0.434741
4.53367	30.5	30.6	29.7	30.6	30.7	30.1	30.8	29.6	30.8	30.5	30.39	0.438305
4.55058	30.5	30.7	29.7	30.6	30.7	30.1	30.9	29.6	30.9	30.5	30.42	0.46619
4.5675	30.5	30.7	29.8	30.5	30.7	30.1	31	29.6	31	30.5	30.44	0.471876
4.58442	30.6	30.7	29.8	30.5	30.8	30.1	31	29.6	31	30.6	30.47	0.483161
4.60133	30.6	30.8	29.8	30.6	30.7	30.1	31.1	29.7	31.1	30.6	30.51	0.490918
4.61825	30.6	30.9	29.8	30.6	30.8	30.1	31.1	29.7	31.1	30.6	30.53	0.503433
4.63517	30.6	30.8	29.9	30.6	30.9	30.2	31.2	29.7	31.2	30.6	30.57	0.505635
4.65208	30.6	30.9	29.9	30.6	30.9	30.2	31.2	29.7	31.2	30.6	30.58	0.511642
4.669	30.6	30.9	29.9	30.7	31	30.3	31.3	29.8	31.3	30.6	30.64	0.52111
4.68592	30.7	30.9	29.9	30.8	31	30.3	31.3	29.8	31.3	30.7	30.67	0.522919
4.70283	30.7	30.9	29.9	30.8	31.1	30.4	31.3	29.8	31.3	30.7	30.69	0.523768
4.71975	30.8	30.9	30	30.8	31	30.4	31.3	29.8	31.3	30.8	30.71	0.502107
4.73667	30.8	31	30	30.8	31.1	30.4	31.3	29.9	31.3	30.8	30.74	0.494862
4.75358	30.8	31.1	30.1	30.8	31.1	30.4	31.3	29.9	31.3	30.8	30.76	0.485798
4.7705	30.9	31.1	30.1	31	31.1	30.4	31.4	29.9	31.4	30.9	30.82	0.518116
4.78742	30.9	31.1	30.1	31.1	31.2	30.5	31.4	29.9	31.4	30.9	30.85	0.521217
4.80433	30.9	31.1	30.1	31.1	31.2	30.5	31.4	29.9	31.4	30.9	30.85	0.521217
4.82125	30.9	31.1	30.1	31.1	31.2	30.6	31.5	29.9	31.5	30.9	30.88	0.539135
4.83817	31	31.2	30.2	31.1	31.3	30.6	31.5	30	31.5	31	30.94	0.516828
4.85508	31.1	31.2	30.2	31.1	31.3	30.7	31.5	30	31.5	31.1	30.97	0.514349
4.872	31.1	31.3	30.2	31.1	31.3	30.6	31.5	30.1	31.5	31.1	30.98	0.50728
4.88892	31.2	31.3	30.2	31.2	31.4	30.7	31.5	30.1	31.5	31.2	31.03	0.516505
4.90583	31.2	31.3	30.3	31.2	31.5	30.7	31.5	30.1	31.5	31.2	31.05	0.508265
4.92275	31.3	31.4	30.3	31.3	31.5	30.7	31.5	30.1	31.5	31.3	31.09	0.525885
4.93967	31.3	31.4	30.3	31.2	31.5	30.7	31.6	30.2	31.6	31.3	31.11	0.521643
4.95658	31.3	31.4	30.4	31.3	31.5	30.8	31.7	30.2	31.7	31.3	31.16	0.52111
4.9735	31.3	31.5	30.4	31.3	31.5	30.8	31.7	30.2	31.7	31.3	31.17	0.527152
4.99042	31.3	31.5	30.5	31.4	31.5	30.9	31.7	30.3	31.7	31.3	31.21	0.48637
5.00733	31.4	31.5	30.5	31.4	31.5	30.9	31.7	30.3	31.7	31.4	31.23	0.492274
5.02425	31.4	31.5	30.5	31.4	31.6	30.9	31.8	30.3	31.8	31.4	31.26	0.52111
5.04117	31.5	31.5	30.6	31.5	31.6	31	31.8	30.3	31.8	31.5	31.31	0.508702
5.05808	31.5	31.5	30.6	31.5	31.6	31	31.8	30.4	31.8	31.5	31.32	0.487169
5.075	31.6	31.6	30.6	31.5	31.6	31	31.9	30.4	31.9	31.6	31.37	0.522919
5.09192	31.6	31.6	30.6	31.5	31.6	31	31.9	30.4	31.9	31.6	31.37	0.522919
5.10883	31.6	31.6	30.7	31.5	31.7	31.1	31.9	30.4	31.9	31.6	31.4	0.505525
5.12575	31.7	31.6	30.7	31.5	31.7	31.2	31.9	30.4	31.9	31.7	31.43	0.510011
5.14267	31.7	31.6	30.8	31.6	31.7	31.2	31.9	30.4	31.9	31.7	31.45	0.497215
5.15958	31.7	31.6	30.9	31.6	31.7	31.2	31.9	30.5	31.9	31.7	31.47	0.459589
5.1765	31.7	31.7	30.9	31.7	31.7	31.2	32	30.5	32	31.7	31.51	0.488649
5.19342	31.8	31.8	30.9	31.7	31.8	31.2	32	30.6	32	31.8	31.56	0.485798
5.21033	31.8	31.8	30.9	31.7	31.8	31.2	32	30.6	32	31.8	31.56	0.485798
5.22725	31.8	31.8	30.9	31.7	31.9	31.2	32	30.6	32	31.8	31.57	0.492273
5.24417	31.8	31.9	30.9	31.7	31.9	31.2	32	30.7	32	31.8	31.59	0.477144
5.26108	31.9	31.9	31	31.8	31.9	31.3	32.1	30.7	32.1	31.9	31.66	0.485798
5.278	31.9	31.9	31	31.8	31.9	31.3	32.1	30.8	32.1	31.9	31.67	0.464399
5.29492	31.9	31.9	31.1	31.8	32	31.4	32.1	30.7	32.1	31.9	31.69	0.470106
5.31183	32	31.9	31.1	31.8	32	31.4	32.1	30.7	32.1	32	31.71	0.481779
5.32875	32	31.9	31.1	31.8	32	31.4	32.2	30.8	32.2	32	31.74	0.478888
5.34567	32	31.9	31.1	31.8	32.1	31.5	32.2	30.8	32.2	32	31.76	0.478888
5.36258	32	32	31.2	31.9	32.1	31.5	32.2	30.9	32.2	32	31.8	0.447214
5.3795	32	32	31.2	31.9	32.1	31.4	32.3	31	32.3	32	31.82	0.456557
5.39642	32.1	32	31.2	32	32.1	31.5	32.3	31	32.3	32.1	31.86	0.459951
5.41333	32.1	32	31.2	32	32.1	31.5	32.3	31	32.3	32.1	31.86	0.459951
5.43025	32.2	32.1	31.2	32	32.2	31.5	32.4	31	32.4	32.2	31.92	0.502881
5.44717	32.2	32.1	31.3	32	32.2	31.6	32.4	31	32.4	32.2	31.94	0.478888
5.46408	32.2	32.2	31.3	32.1	32.2	31.6	32.4	31	32.4	32.2	31.96	0.485799
5.481	32.2	32.2	31.3	32.1	32.2	31.6	32.4	31	32.4	32.2	31.96	0.485799
5.49792	32.2	32.2	31.4	32.1	32.2	31.6	32.5	31	32.5	32.2	31.99	0.493176
5.51483	32.3	32.2	31.4	32.1	32.3	31.6	32.5	31.1	32.5	32.3	32.03	0.487738
5.53175	32.3	32.2	31.5	32.1	32.3	31.7	32.5	31.1	32.5	32.3	32.05	0.464877
5.54867	32.3	32.2	31.5	32.1	32.3	31.7	32.5	31.1	32.5	32.3	32.05	0.464877
5.56558	32.3	32.3	31.5	32.2	32.3	31.7	32.5	31.2	32.5	32.3	32.08	0.449196
5.5825	32.4	32.3	31.5	32.2	32.3	31.7	32.5	31.2	32.5	32.4	32.1	0.46188
5.59942	32.4	32.3	31.5	32.2	32.3	31.7	32.5	31.2	32.5	32.4	32.1	0.46188
5.61633	32.4	32.4	31.5	32.2	32.4	31.7	32.6	31.3	32.6	32.4	32.15	0.471994
5.63325	32.5	32.4	31.5	32.3	32.4	31.8	32.6	31.4	32.6	32.5	32.2	0.457044
5.65017	32.5	32.4	31.5	32.3	32.5	31.8	32.7	31.4	32.7	32.5	32.23	0.483161
5.66708	32.5	32.4	31.6	32.3	32.5	31.8	32.7	31.4	32.7	32.5	32.24	0.467143
5.684	32.5	32.4	31.6	32.3	32.5	31.9	32.7	31.5	32.7	32.5	32.26	0.437671
5.70092	32.5	32.4	31.6	32.4	32.6	31.9	32.7	31.5	32.7	32.5	32.28	0.446717
5.71783	32.6	32.5	31.7	32.4	32.6	31.9	32.8	31.5	32.8	32.6	32.34	0.467142
5.73475	32.6	32.5	31.7	32.4	32.6	32	32.8	31.5	32.8	32.6	32.35	0.45765
5.75167	32.6	32.5	31.7	32.5	32.6	32	32.8	31.5	32.8	32.6	32.36	0.459951
5.76858	32.6	32.6	31.7	32.5	32.6	32	32.8	31.5	32.8	32.6	32.37	0.464399
5.7855	32.6	32.6	31.8	32.5	32.6	32	32.8	31.6	32.8	32.6	32.39	0.428044
5.80242	32.7	32.6	31.8	32.5	32.6	32	32.8	31.6	32.8	32.7	32.41	0.440832
5.81933	32.7	32.6	31.8	32.6	32.7	32.1	32.8	31.6	32.8	32.7	32.44	0.440202
5.83625	32.7	32.7	31.8	32.6	32.7	32.1	32.8	31.6	32.8	32.7	32.45	0.445346
5.85317	32.8	32.7	31.9	32.6	32.8	32.1	32.9	31.6	32.9	32.8	32.51	0.467737
5.87008	32.8	32.7	31.9	32.7	32.8	32.1	32.9	31.7	32.9	32.8	32.53	0.449815
5.887	32.8	32.7	31.9	32.7	32.8	32.2	33	31.7	33	32.8	32.56	0.459951
5.90392	32.8	32.7	31.9	32.7	32.8	32.2	33	31.7	33	32.8	32.56	0.459951
5.92083	32.9	32.8	32	32.7	32.8	32.2	33	31.7	33	32.9	32.6	0.46188
5.93775	32.9	32.8	32	32.7	32.8	32.2	33	31.8	33	32.9	32.61	0.440833
5.95467	32.9	32.8	32	32.7	32.8	32.2	33	31.8	33	32.9	32.61	0.440833
5.97158	32.9	32.8	32	32.7	32.8	32.2	33.1	31.8	33.1	32.9	32.63	0.462
5.9885	33	32.8	32.1	32.8	32.9	32.2	33.1	31.8	33.1	33	32.68	0.468568
6.00542	33	32.8	32.1	32.8	32.9	32.3	33.1	31.9	33.1	33	32.7	0.437163
6.02233	33	32.8	32.1	32.8	33	32.3	33.1	31.9	33.1	33	32.71	0.443346
6.03925	33	32.9	32.2	32.8	33	32.3	33.1	31.9	33.1	33	32.73	0.432178
6.05617	33	32.9	32.2	32.8	33	32.4	33.2	31.9	33.2	33	32.76	0.442719
6.07308	33.1	32.9	32.2	32.8	33.1	32.4	33.2	31.9	33.2	33.1	32.79	0.462961
6.09	33.1	32.9	32.2	32.8	33.1	32.4	33.2	32	33.2	33.1	32.8	0.442216
6.10692	33.1	33	32.3	32.9	33.1	32.4	33.2	32	33.2	33.1	32.83	0.432178
6.12383	33.1	33	32.3	32.9	33.1	32.4	33.3	32	33.3	33.1	32.85	0.452769
6.14075	33.2	33	32.3	33	33.1	32.4	33.3	32.1	33.3	33.2	32.89	0.44833
6.15767	33.2	33	32.3	33	33.2	32.5	33.3	32.1	33.3	33.2	32.91	0.443346
6.17458	33.2	33.1	32.3	33	33.2	32.5	33.3	32.1	33.3	33.2	32.92	0.446717
6.1915	33.3	33.1	32.3	33.1	33.2	32.5	33.3	32.1	33.3	33.3	32.95	0.464878
6.20842	33.3	33.1	32.4	33.1	33.2	32.6	33.4	32.1	33.4	33.3	32.99	0.458137
6.22533	33.3	33.1	32.4	33.1	33.2	32.6	33.4	32.2	33.4	33.3	33	0.437162
6.24225	33.3	33.2	32.4	33.1	33.3	32.6	33.4	32.2	33.4	33.3	33.02	0.446716
6.25917	33.3	33.2	32.4	33.1	33.3	32.6	33.5	32.2	33.5	33.3	33.04	0.467142
6.27608	33.4	33.3	32.5	33.1	33.3	32.6	33.5	32.2	33.5	33.4	33.08	0.470933
6.293	33.4	33.3	32.5	33.2	33.3	32.6	33.5	32.2	33.5	33.4	33.09	0.472464
6.30992	33.4	33.3	32.5	33.2	33.3	32.6	33.5	32.2	33.5	33.4	33.09	0.472464
6.32683	33.4	33.3	32.5	33.2	33.3	32.7	33.5	32.2	33.5	33.4	33.1	0.46188
6.34375	33.5	33.3	32.5	33.2	33.4	32.7	33.5	32.2	33.5	33.5	33.13	0.483161
6.36067	33.5	33.3	32.5	33.3	33.4	32.8	33.6	32.3	33.6	33.5	33.18	0.473286
6.37758	33.5	33.4	32.5	33.3	33.5	32.8	33.6	32.3	33.6	33.5	33.2	0.483046
6.3945	33.5	33.4	32.6	33.3	33.5	32.8	33.6	32.4	33.6	33.5	33.22	0.446716
6.41142	33.5	33.4	32.6	33.3	33.5	32.8	33.6	32.4	33.6	33.5	33.22	0.446716
6.42833	33.6	33.4	32.7	33.4	33.5	32.8	33.6	32.4	33.6	33.6	33.26	0.450184
6.44525	33.6	33.4	32.7	33.4	33.5	32.8	33.6	32.4	33.6	33.6	33.26	0.450184
6.46217	33.6	33.5	32.8	33.4	33.5	32.8	33.7	32.4	33.7	33.6	33.3	0.459468
6.47908	33.7	33.5	32.8	33.4	33.6	32.8	33.7	32.5	33.7	33.7	33.34	0.459952
6.496	33.7	33.5	32.8	33.4	33.6	32.8	33.7	32.5	33.7	33.7	33.34	0.459952
6.51292	33.7	33.5	32.8	33.5	33.6	32.9	33.7	32.5	33.7	33.7	33.36	0.450185
6.52983	33.7	33.5	32.8	33.5	33.6	32.9	33.7	32.5	33.7	33.7	33.36	0.450185
6.54675	33.7	33.5	32.8	33.5	33.6	32.9	33.8	32.6	33.8	33.7	33.39	0.44833
6.56367	33.7	33.6	32.8	33.5	33.7	32.9	33.8	32.6	33.8	33.7	33.41	0.458136
6.58058	33.7	33.6	32.9	33.6	33.7	32.9	33.8	32.6	33.8	33.7	33.43	0.447338
6.5975	33.7	33.6	32.9	33.6	33.7	33	33.9	32.6	33.9	33.7	33.46	0.455095
6.61442	33.8	33.7	32.9	33.6	33.7	33	33.9	32.6	33.9	33.8	33.49	0.472464
6.63133	33.8	33.7	32.9	33.6	33.8	33	33.9	32.6	33.9	33.8	33.5	0.478424
6.64825	33.9	33.7	33	33.6	33.8	33.1	33.9	32.7	33.9	33.9	33.55	0.447835
6.66517	33.9	33.7	33	33.7	33.8	33.1	34	32.7	34	33.9	33.58	0.468568
6.68208	33.9	33.7	33	33.7	33.8	33.1	34	32.8	34	33.9	33.59	0.448331
6.699	33.9	33.7	33	33.7	33.9	33.2	34	32.8	34	33.9	33.61	0.443346
6.71592	33.9	33.8	33	33.7	33.9	33.2	34	32.8	34	33.9	33.62	0.446717
6.73283	34	33.8	33.1	33.7	33.9	33.2	34	32.8	34	34	33.65	0.447835
6.74975	34	33.9	33.1	33.8	34	33.2	34	32.8	34	34	33.68	0.461399
6.76667	34	33.9	33.1	33.8	33.9	33.2	34	32.8	34	34	33.67	0.454729
6.78358	34	33.9	33.1	33.8	34	33.3	34.1	32.8	34.1	34	33.71	0.467737
6.8005	34	33.9	33.1	33.9	34	33.3	34.1	32.8	34.1	34	33.72	0.470933
6.81742	34.1	33.9	33.1	33.9	34	33.2	34.1	32.9	34.1	34.1	33.74	0.476561
6.83433	34.1	33.9	33.2	33.9	34	33.2	34.2	32.9	34.2	34.1	33.77	0.480855
6.85125	34.1	34	33.2	34	34	33.3	34.2	32.9	34.2	34.1	33.8	0.476095
6.86817	34.1	34	33.3	34	34.1	33.3	34.2	33	34.2	34.1	33.83	0.447338
6.88508	34.1	34	33.3	34	34.1	33.4	34.2	33	34.2	34.1	33.84	0.435124
6.902	34.1	34.1	33.3	34	34.1	33.4	34.2	33	34.2	34.1	33.85	0.440328
6.91892	34.2	34.1	33.3	34	34.1	33.4	34.2	33	34.2	34.2	33.87	0.454728
6.93583	34.2	34.1	33.3	34	34.2	33.4	34.2	33	34.2	34.2	33.88	0.461399
6.95275	34.2	34.1	33.4	34	34.2	33.4	34.3	33.1	34.3	34.2	33.92	0.444222
6.96967	34.2	34.1	33.4	34	34.2	33.4	34.3	33.1	34.3	34.2	33.92	0.444222
6.98658	34.3	34.1	33.4	34.1	34.2	33.4	34.3	33.1	34.3	34.3	33.95	0.462481
7.0035	34.3	34.1	33.4	34.1	34.2	33.5	34.3	33.1	34.3	34.3	33.96	0.450185
7.02042	34.3	34.1	33.4	34.2	34.2	33.5	34.3	33.1	34.3	34.3	33.97	0.454728
7.03733	34.4	34.2	33.4	34.2	34.2	33.5	34.4	33.1	34.4	34.4	34.02	0.49171
7.05425	34.4	34.2	33.4	34.2	34.2	33.5	34.5	33.1	34.5	34.4	34.04	0.510338
7.07117	34.4	34.2	33.4	34.2	34.3	33.6	34.5	33.2	34.5	34.4	34.07	0.483161
7.08808	34.4	34.3	33.5	34.2	34.3	33.6	34.5	33.2	34.5	34.4	34.09	0.472464
7.105	34.4	34.3	33.5	34.2	34.4	33.6	34.5	33.2	34.5	34.4	34.1	0.478424
7.12192	34.4	34.3	33.5	34.2	34.4	33.6	34.5	33.3	34.5	34.4	34.11	0.458137
7.13883	34.5	34.3	33.5	34.2	34.4	33.6	34.5	33.3	34.5	34.5	34.13	0.473873
7.15575	34.5	34.3	33.5	34.3	34.4	33.6	34.6	33.3	34.6	34.5	34.16	0.494863
7.17267	34.5	34.3	33.6	34.3	34.4	33.7	34.6	33.3	34.6	34.5	34.18	0.468568
7.18958	34.6	34.4	33.6	34.4	34.5	33.7	34.6	33.3	34.6	34.6	34.23	0.496767
7.2065	34.6	34.4	33.7	34.4	34.5	33.7	34.7	33.4	34.7	34.6	34.27	0.480855
7.22342	34.6	34.4	33.7	34.4	34.5	33.7	34.6	33.4	34.6	34.6	34.25	0.46248
7.24033	34.6	34.5	33.7	34.4	34.5	33.7	34.6	33.4	34.6	34.6	34.26	0.467142
7.25725	34.6	34.5	33.7	34.4	34.5	33.8	34.7	33.4	34.7	34.6	34.29	0.472464
7.27417	34.6	34.5	33.7	34.4	34.6	33.8	34.8	33.4	34.8	34.6	34.32	0.498441
7.29108	34.6	34.5	33.7	34.5	34.6	33.8	34.8	33.4	34.8	34.6	34.33	0.50122
7.308	34.6	34.6	33.7	34.5	34.6	33.8	34.9	33.4	34.9	34.6	34.36	0.527467
7.32492	34.6	34.6	33.7	34.5	34.6	33.8	34.9	33.5	34.9	34.6	34.37	0.507828
7.34183	34.7	34.6	33.8	34.5	34.6	33.9	34.9	33.5	34.9	34.7	34.41	0.493176
7.35875	34.7	34.6	33.8	34.5	34.6	33.9	34.9	33.5	34.9	34.7	34.41	0.493176
7.37567	34.7	34.6	33.9	34.6	34.6	33.9	35	33.5	35	34.7	34.45	0.506074
7.39258	34.8	34.6	33.9	34.7	34.6	33.9	34.9	33.5	34.9	34.8	34.46	0.501553
7.4095	34.8	34.7	33.9	34.7	34.7	33.9	34.9	33.6	34.9	34.8	34.49	0.488649
7.42642	34.8	34.7	34	34.7	34.8	34	34.9	33.6	34.9	34.8	34.52	0.468568
7.44333	34.8	34.7	34	34.7	34.9	34	34.9	33.6	34.9	34.8	34.53	0.476213
7.46025	34.8	34.7	34	34.7	35	34	34.9	33.6	34.9	34.8	34.54	0.485799
7.47717	34.9	34.8	34	34.7	35	34	35	33.6	35	34.9	34.59	0.519509
7.49408	34.9	34.9	34	34.8	35	34	35.1	33.6	35.1	34.9	34.63	0.545792
7.511	34.9	35	34	34.8	35.1	34	35.1	33.7	35.1	34.9	34.66	0.539958
7.52792	34.9	35	34	34.8	35.1	34	35.2	33.7	35.2	34.9	34.68	0.559365
7.54483	34.9	35	34.1	34.8	35.1	34.1	35.2	33.7	35.2	34.9	34.7	0.533334
7.56175	35	35	34.1	34.8	35.1	34.1	35.2	33.7	35.2	35	34.72	0.543242
7.57867	35	35	34.1	34.8	35.1	34.1	35.2	33.8	35.2	35	34.73	0.52292
7.59558	35	35	34.1	34.8	35.1	34.1	35.2	33.8	35.2	35	34.73	0.52292
7.6125	35	35	34.1	34.8	35.1	34.2	35.3	33.8	35.3	35	34.76	0.531664
7.62942	35.1	35.1	34.2	34.9	35.2	34.2	35.3	33.8	35.3	35.1	34.82	0.543241
7.64633	35.1	35.1	34.2	34.9	35.3	34.2	35.3	33.9	35.3	35.1	34.84	0.531663
7.66325	35.1	35.1	34.2	35	35.3	34.2	35.3	33.9	35.3	35.1	34.85	0.533853
7.68017	35.1	35.1	34.2	35	35.3	34.2	35.4	33.9	35.4	35.1	34.87	0.553875
7.69708	35.1	35.1	34.2	35	35.3	34.2	35.4	33.9	35.4	35.1	34.87	0.553875
7.714	35.2	35.1	34.3	35.1	35.3	34.3	35.4	34	35.4	35.2	34.93	0.52079
7.73092	35.2	35.2	34.3	35.2	35.3	34.3	35.4	34	35.4	35.2	34.95	0.529676
7.74783	35.4	35.1	34.3	35.2	35.4	34.3	35.4	34	35.4	35.4	34.99	0.560655
7.76475	35.4	35.1	34.3	35.3	35.4	34.3	35.5	34	35.5	35.4	35.02	0.582714
7.78167	35.3	35.1	34.4	35.3	35.4	34.3	35.5	34	35.5	35.3	35.01	0.556677
7.79858	35.3	35.2	34.4	35.3	35.4	34.3	35.5	34.1	35.5	35.3	35.03	0.53965
7.8155	35.4	35.3	34.4	35.3	35.4	34.4	35.5	34.1	35.5	35.4	35.07	0.541705
7.83242	35.5	35.4	34.4	35.3	35.5	34.4	35.6	34.1	35.6	35.5	35.13	0.585092
7.84933	35.6	35.4	34.4	35.4	35.5	34.4	35.6	34.1	35.6	35.6	35.16	0.60406
7.86625	35.5	35.4	34.5	35.4	35.5	34.4	35.6	34.1	35.6	35.5	35.15	0.575905
7.88317	35.5	35.4	34.5	35.4	35.5	34.4	35.6	34.1	35.6	35.5	35.15	0.575905
7.90008	35.5	35.4	34.5	35.4	35.5	34.4	35.6	34.1	35.6	35.5	35.15	0.575905
7.917	35.5	35.4	34.6	35.4	35.5	34.4	35.6	34.1	35.6	35.5	35.16	0.564112
7.93392	35.5	35.5	34.5	35.5	35.5	34.5	35.6	34.2	35.6	35.5	35.19	0.55267
7.95083	35.6	35.5	34.5	35.5	35.5	34.5	35.7	34.2	35.7	35.6	35.23	0.58319
7.96775	35.6	35.5	34.6	35.5	35.6	34.6	35.7	34.2	35.7	35.6	35.26	0.562139
7.98467	35.7	35.5	34.6	35.5	35.6	34.6	35.7	34.2	35.7	35.7	35.28	0.576966
8.00158	35.7	35.5	34.7	35.5	35.6	34.6	35.8	34.3	35.8	35.7	35.32	0.561348
8.0185	35.7	35.5	34.7	35.5	35.7	34.6	35.8	34.3	35.8	35.7	35.33	0.567744
8.03542	35.7	35.5	34.7	35.5	35.7	34.6	35.8	34.3	35.8	35.7	35.33	0.567744
8.05233	35.8	35.5	34.7	35.6	35.7	34.7	35.8	34.3	35.8	35.8	35.37	0.573585
8.06925	35.8	35.5	34.7	35.6	35.7	34.8	35.8	34.3	35.8	35.8	35.38	0.561347
8.08617	35.8	35.6	34.7	35.6	35.7	34.8	35.8	34.3	35.8	35.8	35.39	0.564604
8.10308	35.8	35.7	34.7	35.6	35.7	34.8	35.9	34.3	35.9	35.8	35.42	0.586515
8.12	35.9	35.7	34.7	35.7	35.8	34.7	35.9	34.4	35.9	35.9	35.46	0.60406
8.13692	35.9	35.7	34.8	35.7	35.8	34.7	35.9	34.4	35.9	35.9	35.47	0.590762
8.15383	35.9	35.7	34.9	35.6	35.8	34.7	35.9	34.4	35.9	35.9	35.47	0.575519
8.17075	35.9	35.7	35	35.7	35.8	34.7	36	34.4	36	35.9	35.51	0.585852
8.18767	35.9	35.7	35	35.7	35.9	34.7	36	34.4	36	35.9	35.52	0.592171
8.20458	35.9	35.7	35	35.8	35.9	34.8	36	34.5	36	35.9	35.55	0.560258
8.2215	35.9	35.8	35	35.8	35.9	34.9	36	34.5	36	35.9	35.57	0.549848
8.23842	36	35.8	35	35.8	35.9	35	36	34.5	36	36	35.6	0.551765
8.25533	36	35.8	35.1	35.8	35.9	35.1	36	34.5	36	36	35.62	0.528731
8.27225	36	35.8	35.1	35.8	35.9	35	36	34.6	36	36	35.62	0.518117
8.28917	36.1	35.9	35.1	35.9	36	35	36.1	34.6	36.1	36.1	35.69	0.564604
8.30608	36.1	35.9	35.1	35.9	36	35	36.1	34.6	36.1	36.1	35.69	0.564604
8.323	36.1	35.9	35.1	35.9	36	35.1	36.1	34.6	36.1	36.1	35.7	0.551765
8.33992	36.1	35.9	35.1	36	36	35.1	36.1	34.7	36.1	36.1	35.72	0.534997
8.35683	36.1	35.9	35.1	36	36	35.2	36.1	34.7	36.1	36.1	35.73	0.522919
8.37375	36.1	36	35.1	36	36	35.2	36.2	34.8	36.2	36.1	35.77	0.522919
8.39067	36.1	36	35.2	36	36	35.2	36.2	34.8	36.2	36.1	35.78	0.509466
8.40758	36.2	36	35.2	36	36.1	35.2	36.2	34.8	36.2	36.2	35.81	0.530094
8.4245	36.2	36	35.3	36	36.1	35.2	36.2	34.8	36.2	36.2	35.82	0.518117
8.44142	36.2	36	35.4	36	36.1	35.3	36.3	34.8	36.3	36.2	35.86	0.51251
8.45833	36.2	36	35.4	36	36.2	35.3	36.3	34.8	36.3	36.2	35.87	0.518652
8.47525	36.2	36	35.4	36.1	36.2	35.3	36.3	34.9	36.3	36.2	35.89	0.499888
8.49217	36.3	36	35.4	36.1	36.2	35.3	36.3	34.9	36.3	36.3	35.91	0.515212
8.50908	36.3	36.1	35.4	36.1	36.2	35.3	36.3	34.9	36.3	36.3	35.92	0.518116
8.526	36.3	36.1	35.4	36.1	36.2	35.3	36.4	35	36.4	36.3	35.95	0.514782
8.54292	36.3	36.1	35.4	36.1	36.2	35.3	36.4	35	36.4	36.3	35.95	0.514782
8.55983	36.3	36.2	35.5	36.1	36.2	35.3	36.4	35	36.4	36.3	35.97	0.507828
8.57675	36.3	36.1	35.5	36.2	36.2	35.4	36.4	35	36.4	36.3	35.98	0.493964
8.59367	36.3	36.1	35.5	36.2	36.3	35.4	36.4	34.9	36.4	36.3	35.98	0.522387
8.61058	36.4	36.2	35.5	36.2	36.3	35.4	36.4	34.9	36.4	36.4	36.01	0.540473
8.6275	36.4	36.2	35.5	36.2	36.3	35.5	36.4	35	36.4	36.4	36.03	0.505635
8.64442	36.4	36.2	35.5	36.2	36.3	35.5	36.4	35	36.4	36.4	36.03	0.505635
8.66133	36.4	36.2	35.5	36.3	36.3	35.5	36.5	35.1	36.5	36.4	36.07	0.505635
8.67825	36.4	36.2	35.5	36.3	36.4	35.5	36.5	35.1	36.5	36.4	36.08	0.511643
8.69517	36.5	36.2	35.5	36.3	36.4	35.5	36.5	35.2	36.5	36.5	36.11	0.506513
8.71208	36.5	36.3	35.5	36.3	36.4	35.5	36.5	35.2	36.5	36.5	36.12	0.509466
8.729	36.5	36.3	35.5	36.3	36.4	35.5	36.5	35.2	36.5	36.5	36.12	0.509466
8.74592	36.5	36.4	35.6	36.4	36.5	35.5	36.5	35.3	36.5	36.5	36.17	0.492274
8.76283	36.5	36.4	35.6	36.4	36.5	35.6	36.6	35.3	36.6	36.5	36.2	0.494414
8.77975	36.5	36.4	35.7	36.4	36.5	35.6	36.6	35.3	36.6	36.5	36.21	0.481779
8.79667	36.5	36.4	35.8	36.4	36.5	35.6	36.6	35.4	36.6	36.5	36.23	0.449815
8.81358	36.5	36.4	35.8	36.4	36.5	35.6	36.6	35.4	36.6	36.5	36.23	0.449815
8.8305	36.6	36.4	35.8	36.4	36.5	35.6	36.7	35.4	36.7	36.6	36.27	0.483161
8.84742	36.6	36.4	35.8	36.4	36.6	35.7	36.7	35.4	36.7	36.6	36.29	0.474809
8.86433	36.6	36.4	35.8	36.5	36.6	35.7	36.7	35.4	36.7	36.6	36.3	0.478423
8.88125	36.7	36.4	35.8	36.5	36.6	35.7	36.7	35.4	36.7	36.7	36.32	0.493963
8.89817	36.7	36.5	35.8	36.5	36.6	35.7	36.7	35.5	36.7	36.7	36.34	0.476562
8.91508	36.7	36.5	35.8	36.6	36.6	35.7	36.7	35.5	36.7	36.7	36.35	0.481318
8.932	36.7	36.5	35.9	36.6	36.7	35.7	36.7	35.5	36.7	36.7	36.37	0.476212
8.94892	36.8	36.5	35.9	36.6	36.6	35.7	36.7	35.5	36.7	36.8	36.38	0.487168
8.96583	36.8	36.5	35.9	36.7	36.7	35.8	36.8	35.5	36.8	36.8	36.43	0.498999
8.98275	36.8	36.5	35.9	36.7	36.7	35.8	36.8	35.5	36.8	36.8	36.43	0.498999
8.99967	36.8	36.5	35.9	36.7	36.7	35.8	36.9	35.5	36.9	36.8	36.45	0.516936
9.01658	36.8	36.6	35.9	36.7	36.7	35.8	36.9	35.5	36.9	36.8	36.46	0.518973
9.0335	36.8	36.6	36	36.7	36.7	35.8	36.9	35.5	36.9	36.8	36.47	0.507828
9.05042	36.9	36.6	36	36.7	36.7	35.8	36.9	35.6	36.9	36.9	36.5	0.503323
9.06733	36.9	36.7	36	36.7	36.7	35.9	36.9	35.6	36.9	36.9	36.52	0.49171
9.08425	36.9	36.7	36	36.7	36.7	35.9	36.9	35.6	36.9	36.9	36.52	0.49171
9.10117	36.9	36.7	36	36.7	36.8	35.9	36.9	35.6	36.9	36.9	36.53	0.496768
9.11808	36.9	36.7	36	36.8	36.8	36	36.9	35.7	36.9	36.9	36.56	0.467143
9.135	36.9	36.7	36	36.8	36.8	36	36.9	35.7	36.9	36.9	36.56	0.467143
9.15192	36.9	36.7	36.1	36.8	36.8	36	36.9	35.7	36.9	36.9	36.57	0.454729
9.16883	37	36.7	36.1	36.8	36.9	36	37	35.8	37	37	36.63	0.473873
9.18575	37	36.7	36.1	36.9	36.9	36	37	35.8	37	37	36.64	0.478888
9.20267	37	36.8	36.2	36.9	36.9	36	37	35.8	37	37	36.66	0.469515
9.21958	37	36.8	36.2	36.9	36.9	36.1	37	35.8	37	37	36.67	0.454729
9.2365	37	36.8	36.2	36.8	36.9	36.1	37.1	35.8	37.1	37	36.68	0.468568
9.25342	37	36.9	36.2	36.9	37	36.1	37.1	35.8	37.1	37	36.71	0.481779
9.27033	37.1	36.9	36.2	36.9	36.9	36.1	37.1	35.8	37.1	37.1	36.72	0.491709
9.28725	37.1	36.9	36.2	36.9	37	36.1	37.1	35.8	37.1	37.1	36.73	0.496767
9.30417	37.1	36.9	36.2	36.9	37	36.1	37.1	35.8	37.1	37.1	36.73	0.496767
9.32108	37.1	36.9	36.3	36.9	37	36.1	37.1	35.9	37.1	37.1	36.75	0.464877
9.338	37.2	36.9	36.3	36.9	37	36.2	37.1	35.9	37.1	37.2	36.78	0.468567
9.35492	37.2	36.9	36.3	36.9	37.1	36.2	37.1	35.9	37.1	37.2	36.79	0.474809
9.37183	37.2	37	36.3	37	37.1	36.2	37.1	36	37.1	37.2	36.82	0.461399
9.38875	37.2	37	36.3	37	37.1	36.2	37.1	36	37.1	37.2	36.82	0.461399
9.40567	37.2	37	36.4	37.1	37.1	36.2	37.2	36	37.2	37.2	36.86	0.469515
9.42258	37.2	37	36.4	37.1	37.1	36.2	37.2	36	37.2	37.2	36.86	0.469515
9.4395	37.2	37	36.4	37.1	37.1	36.3	37.3	36	37.3	37.2	36.89	0.472464
9.45642	37.2	37.1	36.4	37.1	37.2	36.3	37.3	36	37.3	37.2	36.91	0.481779
9.47333	37.2	37.1	36.4	37.1	37.2	36.3	37.3	36	37.3	37.2	36.91	0.481779
9.49025	37.3	37.1	36.4	37.1	37.2	36.3	37.3	36	37.3	37.3	36.93	0.496767
9.50717	37.3	37.1	36.5	37.1	37.2	36.3	37.3	36	37.3	37.3	36.94	0.485798
9.52408	37.3	37.1	36.5	37.2	37.2	36.3	37.3	36	37.3	37.3	36.95	0.490465
9.541	37.3	37.1	36.5	37.2	37.3	36.3	37.4	36.1	37.4	37.3	36.99	0.493176
9.55792	37.3	37.1	36.5	37.3	37.3	36.3	37.4	36.1	37.4	37.3	37	0.498888
9.57483	37.4	37.2	36.5	37.2	37.3	36.4	37.4	36.1	37.4	37.4	37.03	0.496768
9.59175	37.4	37.2	36.6	37.3	37.3	36.4	37.4	36.1	37.4	37.4	37.05	0.490465
9.60867	37.4	37.2	36.6	37.3	37.3	36.4	37.4	36.1	37.4	37.4	37.05	0.490465
9.62558	37.4	37.2	36.6	37.3	37.3	36.4	37.5	36.1	37.5	37.4	37.07	0.507828
9.6425	37.4	37.2	36.6	37.3	37.3	36.4	37.5	36.2	37.5	37.4	37.08	0.487169
9.65942	37.4	37.2	36.6	37.3	37.3	36.5	37.5	36.2	37.5	37.4	37.09	0.472464
9.67633	37.4	37.2	36.6	37.3	37.3	36.5	37.5	36.2	37.5	37.4	37.09	0.472464
9.69325	37.5	37.2	36.7	37.3	37.4	36.5	37.5	36.2	37.5	37.5	37.13	0.483161
9.71017	37.5	37.3	36.7	37.4	37.4	36.4	37.5	36.2	37.5	37.5	37.14	0.505964
9.72708	37.5	37.3	36.7	37.4	37.4	36.4	37.6	36.3	37.6	37.5	37.17	0.503432
9.744	37.5	37.3	36.7	37.4	37.4	36.5	37.6	36.3	37.6	37.5	37.18	0.487169
9.76092	37.5	37.3	36.7	37.5	37.4	36.5	37.6	36.3	37.6	37.5	37.19	0.493175
9.77783	37.6	37.3	36.8	37.5	37.4	36.5	37.6	36.3	37.6	37.6	37.22	0.498442
9.79475	37.6	37.3	36.8	37.5	37.5	36.5	37.6	36.3	37.6	37.6	37.23	0.503432
9.81167	37.6	37.4	36.8	37.5	37.5	36.6	37.6	36.4	37.6	37.6	37.26	0.469515
9.82858	37.6	37.4	36.8	37.5	37.5	36.6	37.6	36.4	37.6	37.6	37.26	0.469515
9.8455	37.6	37.4	36.8	37.5	37.5	36.6	37.6	36.4	37.6	37.6	37.26	0.469515
9.86242	37.6	37.4	36.9	37.5	37.6	36.7	37.6	36.4	37.6	37.6	37.29	0.450801
9.87933	37.6	37.5	36.9	37.5	37.6	36.7	37.7	36.4	37.7	37.6	37.32	0.470932
9.89625	37.6	37.5	36.9	37.5	37.6	36.7	37.7	36.4	37.7	37.6	37.32	0.470932
9.91317	37.6	37.5	36.9	37.5	37.6	36.7	37.8	36.4	37.8	37.6	37.34	0.49035
9.93008	37.7	37.5	36.9	37.6	37.6	36.7	37.8	36.4	37.8	37.7	37.37	0.507827
9.947	37.7	37.6	36.9	37.6	37.7	36.7	37.8	36.5	37.8	37.7	37.4	0.496655
9.96392	37.7	37.6	36.9	37.6	37.7	36.7	37.8	36.5	37.8	37.7	37.4	0.496655
9.98083	37.8	37.6	37	37.7	37.7	36.8	37.8	36.5	37.8	37.8	37.45	0.490465
9.99775	37.8	37.6	37	37.7	37.7	36.8	37.8	36.6	37.8	37.8	37.46	0.469515
10.0147	37.8	37.6	37	37.7	37.8	36.8	37.8	36.6	37.8	37.8	37.47	0.476212
10.0316	37.8	37.6	37	37.7	37.8	36.8	37.8	36.6	37.8	37.8	37.47	0.476212
10.0485	37.8	37.6	37.1	37.7	37.7	36.8	37.8	36.6	37.8	37.8	37.47	0.45959
10.0654	37.8	37.6	37.1	37.7	37.7	36.8	37.8	36.6	37.8	37.8	37.47	0.45959
10.0823	37.9	37.6	37.1	37.7	37.7	36.8	37.8	36.6	37.8	37.9	37.49	0.477145
10.0992	37.9	37.7	37.1	37.7	37.8	36.8	37.8	36.6	37.8	37.9	37.51	0.486371
10.1162	37.9	37.7	37.1	37.8	37.8	36.8	37.9	36.7	37.9	37.9	37.55	0.485913
10.1331	37.9	37.7	37.1	37.8	37.8	36.9	37.9	36.7	37.9	37.9	37.56	0.469515
10.15	37.9	37.7	37.1	37.8	37.8	36.9	38	36.7	38	37.9	37.58	0.487169
10.1669	37.9	37.8	37.1	37.8	37.8	36.9	38	36.7	38	37.9	37.59	0.490917
10.1838	37.9	37.8	37.1	37.8	37.8	36.9	38	36.7	38	37.9	37.59	0.490917
10.2007	38	37.8	37.1	37.8	37.8	36.9	38	36.7	38	38	37.61	0.506513
10.2177	38	37.8	37.1	37.9	37.9	36.9	38	36.7	38	38	37.63	0.516505
10.2346	38	37.8	37.2	37.9	37.9	36.9	38	36.7	38	38	37.64	0.505964
10.2515	38	37.8	37.2	37.9	37.9	37	38	36.7	38	38	37.65	0.490465
10.2684	38	37.8	37.2	37.9	38	37	38.1	36.8	38.1	38	37.69	0.493175
10.2853	38	37.8	37.2	37.9	38	37.1	38.1	36.8	38.1	38	37.7	0.478423
10.3022	38	37.8	37.2	37.9	38	37	38.1	36.8	38.1	38	37.69	0.493175
10.3192	38.1	37.8	37.3	38	38	37	38.1	36.9	38.1	38.1	37.74	0.483505
10.3361	38.1	37.9	37.3	38	38	37	38.1	36.9	38.1	38.1	37.75	0.485912
10.353	38.1	37.9	37.3	38	38	37	38.2	36.9	38.2	38.1	37.77	0.503432
10.3699	38.1	37.9	37.3	38	38	37.1	38.2	36.9	38.2	38.1	37.78	0.487169
10.3868	38.1	37.9	37.3	38	38	37.1	38.2	36.9	38.2	38.1	37.78	0.487169
10.4037	38.1	37.9	37.3	38.1	38.1	37.1	38.2	36.9	38.2	38.1	37.8	0.498887
10.4207	38.1	38	37.4	38.1	38.1	37.1	38.2	36.9	38.2	38.1	37.82	0.491709
10.4376	38.1	38	37.4	38.1	38.1	37.1	38.2	36.9	38.2	38.1	37.82	0.491709
10.4545	38.2	38	37.4	38.1	38.1	37.1	38.2	36.9	38.2	38.2	37.84	0.505964
10.4714	38.2	38	37.4	38.1	38.1	37.1	38.3	37	38.3	38.2	37.87	0.503433
10.4883	38.2	38	37.4	38.1	38.2	37.1	38.3	37	38.3	38.2	37.88	0.509466
10.5052	38.3	38	37.4	38.1	38.2	37.2	38.3	37	38.3	38.3	37.91	0.508701
10.5222	38.3	38.1	37.5	38.1	38.2	37.2	38.3	37	38.3	38.3	37.93	0.50122
10.5391	38.3	38.1	37.5	38.1	38.2	37.2	38.3	37	38.3	38.3	37.93	0.50122
10.556	38.3	38.1	37.5	38.2	38.2	37.2	38.3	37	38.3	38.3	37.94	0.505964
10.5729	38.3	38.2	37.6	38.2	38.2	37.2	38.3	37.1	38.3	38.3	37.97	0.480856
10.5898	38.3	38.2	37.6	38.2	38.2	37.2	38.3	37.1	38.3	38.3	37.97	0.480856
10.6067	38.3	38.2	37.6	38.2	38.2	37.2	38.3	37.1	38.3	38.3	37.97	0.480856
10.6237	38.3	38.2	37.6	38.2	38.2	37.3	38.4	37.1	38.4	38.3	38	0.480741
10.6406	38.3	38.2	37.6	38.3	38.2	37.3	38.4	37.1	38.4	38.3	38.01	0.486371
10.6575	38.3	38.2	37.6	38.3	38.3	37.3	38.4	37.2	38.4	38.3	38.03	0.471523
10.6744	38.4	38.2	37.6	38.3	38.3	37.3	38.5	37.2	38.5	38.4	38.07	0.503433
10.6913	38.4	38.2	37.6	38.3	38.3	37.3	38.5	37.1	38.5	38.4	38.06	0.523239
10.7082	38.4	38.3	37.6	38.3	38.3	37.4	38.5	37.2	38.5	38.4	38.09	0.490917
10.7252	38.4	38.3	37.7	38.3	38.4	37.4	38.5	37.2	38.5	38.4	38.11	0.48637
10.7421	38.4	38.3	37.7	38.4	38.4	37.4	38.5	37.2	38.5	38.4	38.12	0.491709
10.759	38.5	38.3	37.7	38.4	38.4	37.4	38.5	37.2	38.5	38.5	38.14	0.505964
10.7759	38.5	38.3	37.7	38.4	38.4	37.4	38.5	37.2	38.5	38.5	38.14	0.505964
10.7928	38.5	38.3	37.7	38.4	38.4	37.4	38.5	37.2	38.5	38.5	38.14	0.505964
10.8097	38.5	38.3	37.7	38.4	38.5	37.5	38.6	37.2	38.6	38.5	38.18	0.513809
10.8267	38.5	38.3	37.8	38.4	38.5	37.5	38.6	37.2	38.6	38.5	38.19	0.504314
10.8436	38.5	38.4	37.8	38.4	38.5	37.4	38.6	37.2	38.6	38.5	38.19	0.523768
10.8605	38.5	38.4	37.8	38.4	38.5	37.5	38.7	37.3	38.7	38.5	38.23	0.505635
10.8774	38.6	38.4	37.8	38.4	38.5	37.5	38.6	37.3	38.6	38.6	38.23	0.501221
10.8943	38.6	38.4	37.8	38.5	38.5	37.5	38.7	37.3	38.7	38.6	38.26	0.523238
10.9112	38.6	38.4	37.8	38.5	38.5	37.5	38.7	37.3	38.7	38.6	38.26	0.523238
10.9282	38.6	38.4	37.8	38.6	38.5	37.5	38.7	37.3	38.7	38.6	38.27	0.529255
10.9451	38.6	38.4	37.8	38.6	38.5	37.6	38.7	37.3	38.7	38.6	38.28	0.51381
10.962	38.6	38.5	37.9	38.5	38.6	37.6	38.7	37.4	38.7	38.6	38.31	0.486369
10.9789	38.6	38.5	37.9	38.5	38.6	37.6	38.7	37.4	38.7	38.6	38.31	0.486369
10.9958	38.7	38.5	37.9	38.5	38.6	37.6	38.7	37.4	38.7	38.7	38.33	0.501221
11.0128	38.7	38.5	37.9	38.5	38.6	37.6	38.7	37.5	38.7	38.7	38.34	0.481202
11.0297	38.7	38.5	37.9	38.6	38.6	37.6	38.9	37.5	38.9	38.7	38.39	0.523769
11.0466	38.7	38.5	37.9	38.7	38.7	37.6	38.9	37.5	38.9	38.7	38.41	0.534271
11.0635	38.7	38.5	38	38.8	38.8	37.7	39	37.5	39	38.7	38.47	0.541705
11.0804	38.7	38.5	38	38.8	38.8	37.7	38.9	37.5	38.9	38.7	38.45	0.521217
11.0973	38.7	38.6	38	38.7	38.8	37.7	38.9	37.5	38.9	38.7	38.45	0.516936
11.1142	38.7	38.6	38	38.8	38.7	37.7	38.9	37.5	38.9	38.7	38.45	0.516936
11.1312	38.8	38.6	38	38.9	38.7	37.7	39	37.6	39	38.8	38.51	0.536346
11.1481	38.8	38.7	38.1	38.9	38.7	37.8	39	37.6	39	38.8	38.54	0.512511
11.165	38.8	38.7	38.1	38.9	38.7	37.8	39.1	37.6	39.1	38.8	38.56	0.53375
11.1819	38.8	38.7	38.1	39	38.8	37.7	39	37.6	39	38.8	38.55	0.542115
11.1988	38.9	38.8	38.1	38.9	38.8	37.8	39	37.6	39	38.9	38.58	0.532917
11.2157	38.9	38.8	38.1	38.8	38.8	37.8	38.9	37.6	38.9	38.9	38.55	0.510447
11.2327	38.9	38.8	38.1	38.9	38.8	37.8	39	37.6	39	38.9	38.58	0.532917
11.2496	38.9	38.7	38.2	38.9	38.8	37.8	39.1	37.6	39.1	38.9	38.6	0.539547
11.2665	38.9	38.8	38.2	38.9	38.8	37.8	39.1	37.6	39.1	38.9	38.61	0.542525
11.2834	38.9	38.8	38.2	38.9	38.8	37.8	39.2	37.6	39.2	38.9	38.63	0.563817
11.3003	38.9	38.9	38.2	38.9	38.9	37.8	39.2	37.7	39.2	38.9	38.66	0.552168
11.3172	38.9	38.9	38.2	38.9	38.9	37.8	39.1	37.7	39.1	38.9	38.64	0.531664
11.3342	39	38.9	38.2	38.9	39	37.8	39.2	37.8	39.2	39	38.7	0.549748
11.3511	39	39	38.2	38.9	39	37.9	39.2	37.8	39.2	39	38.72	0.53707
11.368	39	39	38.3	38.9	39	37.9	39.1	37.8	39.1	39	38.71	0.508702
11.3849	39	39.1	38.3	39	39.1	37.9	39.2	37.8	39.2	39	38.76	0.544059
11.4018	39	39.1	38.3	39	39.1	37.9	39.2	37.8	39.2	39	38.76	0.544059
11.4187	39	39.1	38.3	39.1	39.1	38	39.3	37.8	39.3	39	38.8	0.551765
11.4357	39	39.1	38.3	39.2	39.1	38	39.4	37.8	39.4	39	38.83	0.579368
11.4526	39	39.1	38.3	39.2	39.2	37.9	39.4	37.8	39.4	39	38.83	0.601942
11.4695	39.1	39.1	38.3	39.1	39.2	38	39.4	37.8	39.4	39.1	38.85	0.587367
11.4864	39.1	39	38.3	39.1	39.2	38	39.4	37.8	39.4	39.1	38.84	0.583477
11.5033	39.1	39	38.4	39.1	39.2	38	39.4	37.8	39.4	39.1	38.85	0.573973
11.5202	39.1	39	38.4	39.2	39.2	38	39.4	37.8	39.4	39.1	38.86	0.579655
11.5372	39.1	39	38.4	39.2	39.3	38	39.4	37.8	39.4	39.1	38.87	0.586989
11.5541	39.1	39	38.4	39.2	39.3	38	39.4	37.9	39.4	39.1	38.88	0.567254
11.571	39.1	39	38.4	39.3	39.3	38	39.5	37.9	39.5	39.1	38.91	0.595258
11.5879	39.2	39.1	38.4	39.3	39.3	38.1	39.5	37.9	39.5	39.2	38.95	0.589255
11.6048	39.2	39.1	38.4	39.3	39.3	38.1	39.5	37.9	39.5	39.2	38.95	0.589255
11.6217	39.2	39.2	38.5	39.3	39.3	38.1	39.5	37.9	39.5	39.2	38.97	0.58319
11.6387	39.3	39.2	38.5	39.4	39.4	38.1	39.5	37.9	39.5	39.3	39.01	0.606355
11.6556	39.3	39.2	38.5	39.3	39.3	38.1	39.5	38	39.5	39.3	39	0.573488
11.6725	39.3	39.3	38.5	39.4	39.3	38.2	39.6	38	39.6	39.3	39.05	0.587367
11.6894	39.3	39.3	38.5	39.4	39.3	38.2	39.6	38	39.6	39.3	39.05	0.587367
11.7063	39.3	39.3	38.5	39.4	39.3	38.2	39.6	38	39.6	39.3	39.05	0.587367
11.7233	39.3	39.3	38.5	39.5	39.4	38.2	39.6	38	39.6	39.3	39.07	0.600092
11.7402	39.3	39.3	38.6	39.5	39.5	38.2	39.6	38	39.6	39.3	39.09	0.597122
11.7571	39.3	39.4	38.6	39.5	39.5	38.2	39.6	38.1	39.6	39.3	39.11	0.582046
11.774	39.3	39.4	38.6	39.5	39.5	38.2	39.6	38.1	39.6	39.3	39.11	0.582046
11.7909	39.3	39.3	38.7	39.5	39.5	38.2	39.7	38.1	39.7	39.3	39.13	0.588879
11.8078	39.3	39.4	38.7	39.5	39.5	38.3	39.7	38.1	39.7	39.3	39.15	0.575906
11.8247	39.4	39.3	38.6	39.5	39.6	38.3	39.7	38.1	39.7	39.4	39.16	0.596658
11.8417	39.5	39.3	38.7	39.6	39.5	38.3	39.7	38.2	39.7	39.5	39.2	0.57735
11.8586	39.5	39.4	38.7	39.6	39.6	38.3	39.7	38.2	39.7	39.5	39.22	0.586515
11.8755	39.5	39.4	38.7	39.6	39.6	38.3	39.7	38.2	39.7	39.5	39.22	0.586515
11.8924	39.5	39.4	38.7	39.6	39.6	38.3	39.7	38.2	39.7	39.5	39.22	0.586515
11.9093	39.5	39.4	38.7	39.6	39.6	38.3	39.8	38.2	39.8	39.5	39.24	0.605897
11.9262	39.6	39.4	38.7	39.6	39.6	38.3	39.8	38.2	39.8	39.6	39.26	0.616801
11.9432	39.6	39.5	38.8	39.6	39.6	38.3	39.8	38.2	39.8	39.6	39.28	0.610646
11.9601	39.7	39.6	38.8	39.6	39.6	38.4	39.8	38.2	39.8	39.7	39.32	0.610646
11.977	39.7	39.6	38.9	39.6	39.6	38.4	39.8	38.2	39.8	39.7	39.33	0.601941
11.9939	39.7	39.6	38.9	39.7	39.6	38.4	39.8	38.3	39.8	39.7	39.35	0.587367
12.0108	39.7	39.6	39	39.7	39.6	38.4	39.8	38.3	39.8	39.7	39.36	0.579655
12.0277	39.8	39.6	39	39.7	39.7	38.4	39.8	38.3	39.8	39.8	39.39	0.59898
12.0447	39.8	39.6	39	39.7	39.7	38.5	39.8	38.3	39.8	39.8	39.4	0.581186
12.0616	39.8	39.6	39	39.7	39.7	38.5	39.9	38.3	39.9	39.8	39.42	0.597774
12.0785	39.8	39.6	39	39.7	39.7	38.5	39.9	38.3	39.9	39.8	39.42	0.597774
12.0954	39.8	39.6	39	39.7	39.7	38.5	39.9	38.3	39.9	39.8	39.42	0.597774
12.1123	39.8	39.6	39.1	39.7	39.8	38.5	39.9	38.4	39.9	39.8	39.45	0.575905
12.1292	39.8	39.6	39.1	39.8	39.8	38.5	39.9	38.4	39.9	39.8	39.46	0.581569
12.1462	39.8	39.6	39.1	39.8	39.8	38.5	40	38.4	40	39.8	39.48	0.599629
12.1631	39.9	39.7	39.1	39.8	39.8	38.5	40	38.4	40	39.9	39.51	0.615449
12.18	39.9	39.7	39.1	39.8	39.8	38.5	40	38.4	40	39.9	39.51	0.615449
12.1969	39.9	39.7	39.1	39.8	39.8	38.5	40	38.4	40	39.9	39.51	0.615449
12.2138	39.9	39.7	39.1	39.9	39.9	38.5	40	38.4	40	39.9	39.53	0.627252
12.2307	39.9	39.7	39.1	39.9	39.9	38.5	40	38.4	40	39.9	39.53	0.627252
12.2477	39.9	39.7	39.2	39.9	39.9	38.6	40	38.4	40	39.9	39.55	0.602311
12.2646	39.9	39.8	39.2	39.9	39.9	38.6	40	38.4	40	39.9	39.56	0.605897
12.2815	40	39.8	39.2	39.9	39.9	38.6	40.1	38.4	40.1	40	39.6	0.635959
12.2984	40	39.8	39.2	39.9	39.9	38.6	40.1	38.5	40.1	40	39.61	0.615449
12.3153	40	39.8	39.2	39.9	39.9	38.6	40.1	38.5	40.1	40	39.61	0.615449
12.3322	40	39.8	39.2	39.9	40	38.6	40.1	38.5	40.1	40	39.62	0.621468
12.3492	40	39.8	39.3	40	40	38.7	40.1	38.5	40.1	40	39.65	0.60231
12.3661	40	39.8	39.3	40	40	38.7	40.2	38.5	40.2	40	39.67	0.620125
12.383	40	39.8	39.2	40	40	38.7	40.2	38.5	40.2	40	39.66	0.627517
12.3999	40	39.9	39.3	40	40	38.7	40.1	38.5	40.1	40	39.66	0.605897
12.4168	40	40	39.3	40	40	38.7	40.2	38.5	40.2	40	39.69	0.62796
12.4337	40	40	39.3	40	40	38.8	40.2	38.6	40.2	40	39.71	0.589633
12.4507	40.1	39.9	39.3	40	40	38.8	40.2	38.6	40.2	40.1	39.72	0.597774
12.4676	40.1	39.9	39.3	40	40	38.8	40.2	38.6	40.2	40.1	39.72	0.597774
12.4845	40.1	39.9	39.3	40.1	40	38.8	40.2	38.6	40.2	40.1	39.73	0.603785
12.5014	40.1	39.9	39.3	40.1	40.1	38.9	40.2	38.7	40.2	40.1	39.76	0.571936
12.5183	40.1	40	39.4	40.1	40.1	38.8	40.3	38.7	40.3	40.1	39.79	0.602679
12.5352	40.2	40	39.4	40.1	40.1	38.9	40.3	38.7	40.3	40.2	39.82	0.597773
12.5522	40.2	40	39.5	40.1	40.1	39	40.3	38.7	40.3	40.2	39.84	0.573875
12.5691	40.2	40	39.5	40.1	40.1	38.9	40.3	38.7	40.3	40.2	39.83	0.590762
12.586	40.2	40	39.5	40.1	40.2	39	40.3	38.8	40.3	40.2	39.86	0.558172
12.6029	40.2	40	39.4	40.1	40.2	39.1	40.4	38.9	40.4	40.2	39.89	0.548635
12.6198	40.2	40	39.4	40.2	40.2	39.1	40.4	38.9	40.4	40.2	39.9	0.553775
12.6367	40.2	40	39.5	40.2	40.2	39.1	40.4	38.9	40.4	40.2	39.91	0.54457
12.6537	40.2	40	39.5	40.2	40.2	39.1	40.4	38.8	40.4	40.2	39.9	0.565686
12.6706	40.2	40.1	39.6	40.3	40.2	39.1	40.4	38.8	40.4	40.2	39.93	0.567745
12.6875	40.2	40.1	39.6	40.3	40.2	39.1	40.4	38.9	40.4	40.2	39.94	0.546098
12.7044	40.2	40.1	39.6	40.3	40.3	39.1	40.4	38.9	40.4	40.2	39.95	0.552268
12.7213	40.3	40.1	39.6	40.3	40.3	39.1	40.4	38.9	40.4	40.3	39.97	0.563816
12.7382	40.3	40.1	39.6	40.3	40.3	39.1	40.5	39	40.5	40.3	40	0.561743
12.7552	40.3	40.2	39.6	40.3	40.3	39.2	40.5	39	40.5	40.3	40.02	0.547317
12.7721	40.3	40.2	39.6	40.3	40.3	39.2	40.5	39	40.5	40.3	40.02	0.547317
12.789	40.4	40.2	39.6	40.3	40.3	39.2	40.5	39.1	40.5	40.4	40.05	0.540062
12.8059	40.4	40.2	39.6	40.3	40.3	39.2	40.5	39	40.5	40.4	40.04	0.560159
12.8228	40.4	40.2	39.6	40.3	40.3	39.2	40.5	39	40.5	40.4	40.04	0.560159
12.8397	40.4	40.2	39.6	40.3	40.3	39.2	40.5	38.9	40.5	40.4	40.03	0.581282
12.8567	40.4	40.2	39.7	40.3	40.4	39.2	40.5	39	40.5	40.4	40.06	0.558172
12.8736	40.4	40.2	39.8	40.3	40.4	39.2	40.5	39	40.5	40.4	40.07	0.551866
12.8905	40.4	40.3	39.8	40.3	40.4	39.3	40.5	39.1	40.5	40.4	40.1	0.516399
12.9074	40.4	40.3	39.7	40.4	40.4	39.3	40.5	39.1	40.5	40.4	40.1	0.529151
12.9243	40.4	40.3	39.7	40.4	40.4	39.3	40.6	39.1	40.6	40.4	40.12	0.547317
12.9412	40.4	40.3	39.7	40.4	40.4	39.3	40.6	39.2	40.6	40.4	40.13	0.527152
12.9582	40.4	40.3	39.7	40.4	40.4	39.3	40.6	39.2	40.6	40.4	40.13	0.527152
12.9751	40.4	40.4	39.8	40.5	40.4	39.3	40.6	39.2	40.6	40.4	40.16	0.52957
12.992	40.4	40.4	39.8	40.5	40.4	39.3	40.6	39.2	40.6	40.4	40.16	0.52957
13.0089	40.4	40.4	39.8	40.5	40.5	39.4	40.7	39.1	40.7	40.4	40.19	0.55867
13.0258	40.4	40.4	39.8	40.5	40.5	39.4	40.7	39.1	40.7	40.4	40.19	0.55867
13.0427	40.4	40.4	39.8	40.5	40.5	39.4	40.7	39.2	40.7	40.4	40.2	0.537484
13.0597	40.5	40.4	39.8	40.5	40.5	39.4	40.7	39.1	40.7	40.5	40.21	0.568527
13.0766	40.5	40.4	39.8	40.5	40.5	39.3	40.7	39.2	40.7	40.5	40.21	0.564604
13.0935	40.5	40.4	39.8	40.5	40.5	39.3	40.7	39.3	40.7	40.5	40.22	0.545283
13.1104	40.5	40.4	39.9	40.5	40.5	39.4	40.7	39.3	40.7	40.5	40.24	0.518973
13.1273	40.5	40.4	39.9	40.6	40.5	39.4	40.7	39.4	40.7	40.5	40.26	0.505964
13.1442	40.6	40.4	39.9	40.6	40.5	39.5	40.7	39.4	40.7	40.6	40.29	0.499888
13.1612	40.6	40.4	39.9	40.6	40.5	39.5	40.7	39.4	40.7	40.6	40.29	0.499888
13.1781	40.6	40.5	39.9	40.6	40.5	39.5	40.7	39.4	40.7	40.6	40.3	0.503322
13.195	40.6	40.5	40	40.6	40.5	39.5	40.8	39.4	40.8	40.6	40.33	0.514349
13.2119	40.6	40.5	40	40.6	40.5	39.6	40.8	39.4	40.8	40.6	40.34	0.497102
13.2288	40.6	40.5	40	40.7	40.5	39.6	40.8	39.4	40.8	40.6	40.35	0.503874
13.2457	40.6	40.5	40	40.7	40.6	39.5	40.8	39.3	40.8	40.6	40.34	0.546097
13.2627	40.6	40.5	40	40.7	40.6	39.5	40.8	39.3	40.8	40.6	40.34	0.546097
13.2796	40.6	40.5	40	40.7	40.6	39.5	40.8	39.2	40.8	40.6	40.33	0.567744
13.2965	40.7	40.5	40	40.7	40.6	39.5	40.8	39.3	40.8	40.7	40.36	0.558172
13.3134	40.7	40.5	40	40.7	40.6	39.6	40.8	39.3	40.8	40.7	40.37	0.541705
13.3303	40.7	40.5	40	40.7	40.7	39.6	40.8	39.4	40.8	40.7	40.39	0.525885
13.3472	40.7	40.5	40.1	40.8	40.7	39.6	40.8	39.5	40.8	40.7	40.42	0.505086
13.3642	40.7	40.5	40.1	40.8	40.7	39.6	40.9	39.5	40.9	40.7	40.44	0.523239
13.3811	40.7	40.6	40.1	40.8	40.7	39.6	40.9	39.6	40.9	40.7	40.46	0.505965
13.398	40.7	40.6	40.1	40.8	40.7	39.6	40.9	39.6	40.9	40.7	40.46	0.505965
13.4149	40.7	40.6	40.1	40.8	40.7	39.6	40.9	39.6	40.9	40.7	40.46	0.505965
13.4318	40.7	40.6	40.1	40.8	40.8	39.7	40.9	39.6	40.9	40.7	40.48	0.493964
13.4487	40.7	40.6	40.2	40.8	40.8	39.7	40.9	39.6	40.9	40.7	40.49	0.48637
13.4657	40.7	40.6	40.2	40.8	40.8	39.7	40.9	39.6	40.9	40.7	40.49	0.48637
13.4826	40.7	40.7	40.2	40.9	40.8	39.7	40.9	39.6	40.9	40.7	40.51	0.497662
13.4995	40.7	40.7	40.2	40.9	40.8	39.7	40.9	39.6	40.9	40.7	40.51	0.497662
13.5164	40.8	40.7	40.2	40.9	40.9	39.8	41	39.6	41	40.8	40.57	0.51435
13.5333	40.8	40.7	40.2	40.9	40.9	39.8	41	39.6	41	40.8	40.57	0.51435
13.5502	40.8	40.7	40.2	40.9	40.9	39.8	41	39.6	41	40.8	40.57	0.51435
13.5672	40.8	40.8	40.2	40.9	40.9	39.8	41.1	39.7	41.1	40.8	40.61	0.517365
13.5841	40.8	40.8	40.3	40.9	40.9	39.8	41.1	39.7	41.1	40.8	40.62	0.509466
13.601	40.8	40.8	40.3	40.9	40.9	39.8	41.1	39.7	41.1	40.8	40.62	0.509466
13.6179	40.8	40.8	40.3	40.9	40.9	39.9	41.1	39.7	41.1	40.8	40.63	0.492273
13.6348	40.8	40.8	40.3	40.9	40.9	39.8	41.1	39.7	41.1	40.8	40.62	0.509466
13.6517	40.9	40.8	40.3	40.9	40.9	39.9	41.1	39.7	41.1	40.9	40.65	0.501664
13.6687	40.9	40.8	40.3	41	40.9	39.9	41.1	39.7	41.1	40.9	40.66	0.508155
13.6856	40.9	40.8	40.3	41	40.9	39.9	41.1	39.7	41.1	40.9	40.66	0.508155
13.7025	40.9	40.9	40.3	41	41	39.9	41.1	39.7	41.1	40.9	40.68	0.518116
13.7194	40.9	40.9	40.4	41	41	39.9	41.1	39.7	41.1	40.9	40.69	0.510881
13.7363	40.9	40.9	40.4	41	41	39.9	41.1	39.7	41.1	40.9	40.69	0.510881
13.7532	40.9	40.9	40.4	41	41	39.9	41.2	39.8	41.2	40.9	40.72	0.509466
13.7702	40.9	40.9	40.4	41.1	41	39.9	41.2	39.8	41.2	40.9	40.73	0.516505
13.7871	40.9	40.9	40.4	41.1	41	39.9	41.2	39.8	41.2	40.9	40.73	0.516505
13.804	40.9	40.9	40.5	41.1	41	39.9	41.2	39.8	41.2	40.9	40.74	0.510338
13.8209	41	40.9	40.5	41.1	41	39.9	41.3	39.8	41.3	41	40.78	0.539135
13.8378	41	40.9	40.5	41.1	41	40	41.3	39.8	41.3	41	40.79	0.521643
13.8547	41	40.9	40.5	41.1	41	40	41.3	39.8	41.3	41	40.79	0.521643
13.8717	41	40.9	40.5	41.1	41	40	41.3	39.8	41.3	41	40.79	0.521643
13.8886	41	40.9	40.5	41.1	41	40	41.3	39.9	41.3	41	40.8	0.501109
13.9055	41	40.9	40.5	41.1	41.1	40	41.3	39.9	41.3	41	40.81	0.506513
13.9224	41	40.9	40.5	41.1	41.1	40	41.3	39.9	41.3	41	40.81	0.506513
13.9393	41	41	40.5	41.2	41.1	40	41.3	39.9	41.3	41	40.83	0.516505
13.9562	41	41	40.5	41.2	41.1	40	41.3	39.9	41.3	41	40.83	0.516505
13.9732	41.1	41.1	40.5	41.2	41.1	40	41.3	39.9	41.3	41.1	40.86	0.529569
13.9901	41.1	41.1	40.6	41.2	41.1	40	41.3	39.9	41.3	41.1	40.87	0.522919
14.007	41.1	41.1	40.6	41.2	41.2	40	41.3	39.9	41.3	41.1	40.88	0.52873
14.0239	41.1	41.1	40.6	41.2	41.2	40	41.3	39.9	41.3	41.1	40.88	0.52873
14.0408	41.1	41.1	40.6	41.2	41.2	40	41.3	40	41.3	41.1	40.89	0.508702
14.0577	41.1	41.1	40.6	41.3	41.2	40.1	41.3	40	41.3	41.1	40.91	0.497661
14.0747	41.1	41.1	40.6	41.3	41.2	40.1	41.4	40	41.4	41.1	40.93	0.516506
14.0916	41.1	41.1	40.6	41.3	41.2	40.1	41.4	40	41.4	41.1	40.93	0.516506
14.1085	41.1	41.1	40.7	41.3	41.2	40.1	41.4	40	41.4	41.1	40.94	0.510338
14.1254	41.2	41.1	40.7	41.3	41.2	40.1	41.4	40	41.4	41.2	40.96	0.518974
14.1423	41.2	41.1	40.7	41.3	41.2	40.2	41.4	40.1	41.4	41.2	40.98	0.480278
14.1592	41.2	41.1	40.7	41.3	41.2	40.2	41.4	40.1	41.4	41.2	40.98	0.480278
14.1762	41.2	41.1	40.7	41.3	41.3	40.2	41.4	40.1	41.4	41.2	40.99	0.48637
14.1931	41.2	41.1	40.7	41.3	41.3	40.2	41.4	40	41.4	41.2	40.98	0.50728
14.21	41.2	41.2	40.7	41.3	41.3	40.2	41.5	40	41.5	41.2	41.01	0.530094
14.2269	41.2	41.2	40.7	41.3	41.3	40.3	41.5	40.1	41.5	41.2	41.03	0.492274
14.2438	41.2	41.2	40.8	41.4	41.3	40.3	41.5	40.1	41.5	41.2	41.05	0.492726
14.2607	41.2	41.2	40.8	41.4	41.3	40.3	41.5	40.1	41.5	41.2	41.05	0.492726
14.2777	41.2	41.2	40.8	41.5	41.3	40.3	41.5	40.1	41.5	41.2	41.06	0.501554
14.2946	41.3	41.2	40.8	41.5	41.3	40.3	41.5	40.2	41.5	41.3	41.09	0.488649
14.3115	41.3	41.2	40.8	41.5	41.4	40.3	41.6	40.2	41.6	41.3	41.12	0.513809
14.3284	41.3	41.3	40.8	41.4	41.3	40.3	41.6	40.2	41.6	41.3	41.11	0.504314
14.3453	41.3	41.2	40.8	41.4	41.3	40.3	41.6	40.2	41.6	41.3	41.1	0.50111
14.3622	41.3	41.2	40.8	41.4	41.3	40.3	41.6	40.2	41.6	41.3	41.1	0.50111
14.3792	41.3	41.3	40.8	41.5	41.3	40.3	41.6	40.2	41.6	41.3	41.12	0.511642
14.3961	41.3	41.3	40.9	41.5	41.4	40.3	41.6	40.2	41.6	41.3	41.14	0.510337
14.413	41.4	41.3	40.9	41.5	41.4	40.3	41.6	40.3	41.6	41.4	41.17	0.498999
14.4299	41.4	41.3	40.9	41.5	41.4	40.3	41.6	40.3	41.6	41.4	41.17	0.498999
14.4468	41.4	41.3	40.9	41.5	41.5	40.4	41.6	40.3	41.6	41.4	41.19	0.486369
14.4637	41.4	41.3	40.9	41.5	41.5	40.4	41.7	40.3	41.7	41.4	41.21	0.506513
14.4807	41.4	41.3	40.9	41.5	41.5	40.4	41.7	40.3	41.7	41.4	41.21	0.506513
14.4976	41.4	41.3	40.9	41.5	41.5	40.4	41.7	40.3	41.7	41.4	41.21	0.506513
14.5145	41.4	41.4	40.9	41.5	41.5	40.4	41.7	40.3	41.7	41.4	41.22	0.509466
14.5314	41.4	41.4	40.9	41.5	41.5	40.4	41.7	40.3	41.7	41.4	41.22	0.509466
14.5483	41.4	41.4	40.9	41.6	41.5	40.4	41.7	40.3	41.7	41.4	41.23	0.516505
14.5652	41.4	41.4	40.9	41.6	41.5	40.4	41.7	40.3	41.7	41.4	41.23	0.516505
14.5822	41.5	41.4	40.9	41.6	41.5	40.4	41.7	40.3	41.7	41.5	41.25	0.525463
14.5991	41.5	41.4	41	41.6	41.5	40.4	41.7	40.4	41.7	41.5	41.27	0.498998
14.616	41.5	41.5	41	41.6	41.5	40.4	41.8	40.4	41.8	41.5	41.3	0.522812
14.6329	41.5	41.5	41	41.7	41.5	40.5	41.8	40.4	41.8	41.5	41.32	0.511642
14.6498	41.5	41.5	41	41.7	41.6	40.5	41.8	40.4	41.8	41.5	41.33	0.516505
14.6667	41.5	41.5	41	41.7	41.6	40.5	41.8	40.4	41.8	41.5	41.33	0.516505
14.6837	41.5	41.5	41	41.7	41.6	40.5	41.8	40.5	41.8	41.5	41.34	0.497103
14.7006	41.5	41.5	41.1	41.7	41.6	40.5	41.8	40.5	41.8	41.5	41.35	0.490465
14.7175	41.5	41.5	41.1	41.7	41.6	40.5	41.8	40.5	41.8	41.5	41.35	0.490465
14.7344	41.5	41.5	41.1	41.7	41.6	40.5	41.8	40.5	41.8	41.5	41.35	0.490465
14.7513	41.6	41.5	41.1	41.7	41.6	40.5	41.8	40.5	41.8	41.6	41.37	0.498999
14.7682	41.6	41.5	41.1	41.7	41.6	40.5	41.8	40.5	41.8	41.6	41.37	0.498999
14.7852	41.6	41.5	41.1	41.7	41.6	40.5	41.8	40.5	41.8	41.6	41.37	0.498999
14.8021	41.6	41.6	41.1	41.7	41.7	40.6	41.9	40.5	41.9	41.6	41.42	0.509467
14.819	41.6	41.5	41.1	41.7	41.7	40.6	41.9	40.5	41.9	41.6	41.41	0.506514
14.8359	41.6	41.6	41.1	41.8	41.7	40.6	41.9	40.5	41.9	41.6	41.43	0.516506
14.8528	41.6	41.6	41.1	41.8	41.7	40.6	41.9	40.5	41.9	41.6	41.43	0.516506
14.8697	41.6	41.6	41.1	41.8	41.7	40.5	41.9	40.5	41.9	41.6	41.42	0.534998
14.8867	41.6	41.7	41.1	41.8	41.7	40.6	41.9	40.5	41.9	41.6	41.44	0.521111
14.9036	41.7	41.7	41.1	41.8	41.7	40.6	41.9	40.5	41.9	41.7	41.46	0.529571
14.9205	41.7	41.7	41.2	41.8	41.7	40.6	41.9	40.5	41.9	41.7	41.47	0.52292
14.9374	41.7	41.7	41.2	41.8	41.8	40.6	41.9	40.5	41.9	41.7	41.48	0.528731
14.9543	41.7	41.7	41.2	41.8	41.8	40.7	42	40.5	42	41.7	41.51	0.530094
14.9712	41.7	41.7	41.2	41.8	41.8	40.7	42	40.6	42	41.7	41.52	0.509466
14.9882	41.7	41.7	41.2	41.9	41.8	40.7	42	40.6	42	41.7	41.53	0.516506
15.0051	41.7	41.7	41.2	41.9	41.8	40.7	42	40.6	42	41.7	41.53	0.516506
15.022	41.7	41.7	41.2	41.9	41.8	40.7	42	40.6	42	41.7	41.53	0.516506
15.0389	41.7	41.7	41.2	41.9	41.8	40.7	42	40.6	42	41.7	41.53	0.516506
15.0558	41.7	41.7	41.2	41.9	41.8	40.7	42.1	40.6	42.1	41.7	41.55	0.538
15.0727	41.7	41.7	41.3	41.9	41.8	40.7	42.1	40.6	42.1	41.7	41.56	0.531664
15.0897	41.7	41.7	41.2	41.9	41.8	40.7	42.1	40.6	42.1	41.7	41.55	0.538
15.1066	41.7	41.7	41.3	41.9	41.8	40.7	42.1	40.7	42.1	41.7	41.57	0.512184
15.1235	41.8	41.7	41.3	42	41.9	40.8	42.1	40.7	42.1	41.8	41.62	0.513809
15.1404	41.8	41.8	41.3	42	41.9	40.8	42.1	40.7	42.1	41.8	41.63	0.516505
15.1573	41.8	41.8	41.3	42	41.9	40.8	42.1	40.7	42.1	41.8	41.63	0.516505
15.1742	41.8	41.8	41.3	42.1	41.9	40.8	42.1	40.7	42.1	41.8	41.64	0.525357
15.1912	41.8	41.9	41.3	42.1	41.9	40.8	42.1	40.7	42.1	41.8	41.65	0.529675
15.2081	41.8	41.8	41.4	42.1	41.9	40.8	42.2	40.7	42.2	41.8	41.67	0.53965
15.225	41.8	41.9	41.4	42.1	41.9	40.8	42.2	40.7	42.2	41.8	41.68	0.543241
15.2419	41.8	41.9	41.4	42.1	41.9	40.8	42.2	40.8	42.2	41.8	41.69	0.523769
15.2588	41.8	41.9	41.4	42.1	41.9	40.8	42.2	40.8	42.2	41.8	41.69	0.523769
15.2757	41.8	41.9	41.4	42.1	41.9	40.9	42.2	40.8	42.2	41.8	41.7	0.505525
15.2927	41.8	41.9	41.4	42.2	42	40.9	42.2	40.8	42.2	41.8	41.72	0.520256
15.3096	41.9	41.9	41.4	42.2	42	40.9	42.2	40.8	42.2	41.9	41.74	0.525357
15.3265	41.9	41.9	41.5	42.2	42	40.9	42.2	40.8	42.2	41.9	41.75	0.519081
15.3434	41.9	41.9	41.5	42.2	42	40.9	42.2	40.8	42.2	41.9	41.75	0.519081
15.3603	41.9	41.9	41.5	42.3	42	40.9	42.3	40.9	42.3	41.9	41.79	0.530094
15.3772	41.9	41.9	41.5	42.3	42	40.9	42.3	40.9	42.3	41.9	41.79	0.530094
15.3942	42	41.9	41.5	42.3	42	40.9	42.3	40.9	42.3	42	41.81	0.536345
15.4111	42	41.9	41.5	42.3	42	40.9	42.3	40.9	42.3	42	41.81	0.536345
15.428	42	42	41.5	42.3	42	40.9	42.3	40.9	42.3	42	41.82	0.539134
15.4449	42	42	41.5	42.3	42	40.9	42.3	40.9	42.3	42	41.82	0.539134
15.4618	42	42	41.5	42.3	42	40.9	42.3	40.9	42.3	42	41.82	0.539134
15.4787	42	41.9	41.5	42.3	42.1	40.9	42.3	40.9	42.3	42	41.82	0.541191
15.4957	42	41.9	41.5	42.3	42.1	40.9	42.3	40.9	42.3	42	41.82	0.541191
15.5126	42	41.9	41.5	42.3	42.2	40.9	42.3	40.9	42.3	42	41.83	0.547823
15.5295	42	42	41.6	42.3	42.2	41	42.3	40.9	42.3	42	41.86	0.525357
15.5464	42	42	41.6	42.3	42.2	41	42.3	41	42.3	42	41.87	0.505635
15.5633	42	42	41.6	42.3	42.2	41	42.3	41	42.3	42	41.87	0.505635
15.5802	42	42	41.6	42.3	42.2	41	42.3	41	42.3	42	41.87	0.505635
15.5972	42	42	41.6	42.3	42.2	41.1	42.3	41	42.3	42	41.88	0.487169
15.6141	42	42	41.6	42.3	42.2	41.1	42.3	41	42.3	42	41.88	0.487169
15.631	42	42	41.6	42.3	42.2	41.1	42.4	41	42.4	42	41.9	0.507719
15.6479	42.1	42.1	41.7	42.4	42.2	41.1	42.4	41	42.4	42.1	41.95	0.519081
15.6648	42.1	42.1	41.7	42.4	42.3	41.1	42.4	41	42.4	42.1	41.96	0.525357
15.6817	42.1	42.1	41.7	42.4	42.2	41.1	42.5	41	42.5	42.1	41.97	0.53965
15.6987	42.1	42.1	41.7	42.4	42.2	41.1	42.5	41	42.5	42.1	41.97	0.53965
15.7156	42.1	42.1	41.7	42.4	42.2	41.1	42.5	41	42.5	42.1	41.97	0.53965
15.7325	42.2	42.1	41.7	42.4	42.2	41.1	42.5	41.1	42.5	42.2	42	0.527047
15.7494	42.2	42.1	41.8	42.4	42.3	41.1	42.5	41	42.5	42.2	42.01	0.546606
15.7663	42.2	42.1	41.8	42.4	42.3	41.1	42.5	41.1	42.5	42.2	42.02	0.526625
15.7832	42.2	42.2	41.8	42.4	42.3	41.1	42.5	41.1	42.5	42.2	42.03	0.529256
15.8002	42.2	42.2	41.8	42.4	42.3	41.1	42.5	41.1	42.5	42.2	42.03	0.529256
15.8171	42.2	42.2	41.8	42.5	42.3	41.1	42.5	41.1	42.5	42.2	42.04	0.537898
15.834	42.2	42.2	41.8	42.5	42.3	41.1	42.5	41.1	42.5	42.2	42.04	0.537898
15.8509	42.2	42.2	41.8	42.5	42.3	41.1	42.5	41.1	42.5	42.2	42.04	0.537898
15.8678	42.2	42.2	41.8	42.5	42.3	41.1	42.5	41.1	42.5	42.2	42.04	0.537898
15.8847	42.2	42.3	41.8	42.5	42.3	41.2	42.6	41.1	42.6	42.2	42.08	0.543241
15.9017	42.2	42.3	41.8	42.5	42.3	41.2	42.6	41.1	42.6	42.2	42.08	0.543241
15.9186	42.2	42.3	41.8	42.6	42.3	41.2	42.6	41.1	42.6	42.2	42.09	0.55267
15.9355	42.2	42.3	41.8	42.6	42.3	41.2	42.6	41.2	42.6	42.2	42.1	0.533333
15.9524	42.2	42.3	41.8	42.6	42.3	41.2	42.6	41.2	42.6	42.2	42.1	0.533333
15.9693	42.3	42.3	41.8	42.6	42.4	41.2	42.6	41.2	42.6	42.3	42.13	0.543752
15.9863	42.3	42.3	41.8	42.6	42.4	41.2	42.7	41.2	42.7	42.3	42.15	0.56421
16.0032	42.3	42.3	41.9	42.6	42.4	41.2	42.7	41.2	42.7	42.3	42.16	0.558171
16.0201	42.3	42.3	41.9	42.6	42.4	41.2	42.7	41.2	42.7	42.3	42.16	0.558171
16.037	42.3	42.3	41.9	42.6	42.4	41.3	42.7	41.2	42.7	42.3	42.17	0.53965
16.0539	42.3	42.3	41.9	42.7	42.4	41.3	42.7	41.2	42.7	42.3	42.18	0.549343
16.0708	42.3	42.3	41.9	42.7	42.4	41.3	42.7	41.2	42.7	42.3	42.18	0.549343
16.0877	42.3	42.3	41.9	42.7	42.4	41.3	42.7	41.2	42.7	42.3	42.18	0.549343
16.1047	42.3	42.3	41.9	42.8	42.5	41.3	42.7	41.3	42.7	42.3	42.21	0.546606
16.1216	42.3	42.3	41.9	42.9	42.5	41.3	42.8	41.3	42.8	42.3	42.24	0.579655
16.1385	42.3	42.4	41.9	42.9	42.5	41.3	42.8	41.3	42.8	42.3	42.25	0.581665
16.1554	42.3	42.4	41.9	42.9	42.5	41.3	42.8	41.3	42.8	42.3	42.25	0.581665
16.1723	42.4	42.4	41.9	42.9	42.5	41.4	42.8	41.3	42.8	42.4	42.28	0.567255
16.1892	42.4	42.4	41.9	42.8	42.5	41.4	42.7	41.3	42.7	42.4	42.25	0.535931
16.2062	42.4	42.4	41.9	42.9	42.5	41.4	42.7	41.3	42.7	42.4	42.26	0.548128
16.2231	42.4	42.4	41.9	42.8	42.5	41.4	42.7	41.3	42.7	42.4	42.25	0.535931
16.24	42.4	42.4	42	42.9	42.5	41.4	42.7	41.3	42.7	42.4	42.27	0.541705
16.2569	42.4	42.4	42	42.9	42.5	41.4	42.8	41.4	42.8	42.4	42.3	0.541602
16.2738	42.4	42.4	42	42.9	42.5	41.4	42.8	41.4	42.8	42.4	42.3	0.541602
16.2907	42.4	42.4	42	43	42.5	41.4	42.8	41.4	42.8	42.4	42.31	0.554676
16.3077	42.4	42.5	42	43	42.5	41.4	42.9	41.4	42.9	42.4	42.34	0.577735
16.3246	42.4	42.5	42.1	43	42.5	41.4	42.9	41.4	42.9	42.4	42.35	0.572033
16.3415	42.5	42.5	42.1	43.1	42.5	41.4	43	41.4	43	42.5	42.4	0.609188
16.3584	42.5	42.5	42.1	43.1	42.6	41.5	43	41.4	43	42.5	42.42	0.594044
16.3753	42.5	42.5	42.1	43.1	42.6	41.5	43	41.4	43	42.5	42.42	0.594044
16.3922	42.5	42.5	42.1	43.1	42.6	41.5	43	41.4	43	42.5	42.42	0.594044
16.4092	42.5	42.6	42.1	43.1	42.6	41.5	43	41.4	43	42.5	42.43	0.596377
16.4261	42.5	42.6	42.1	43.1	42.6	41.5	43	41.4	43	42.5	42.43	0.596377
16.443	42.5	42.6	42.1	43.1	42.7	41.5	43	41.5	43	42.5	42.45	0.581664
16.4599	42.5	42.6	42.1	43.1	42.7	41.5	43	41.5	43	42.5	42.45	0.581664
16.4768	42.6	42.6	42.2	43	42.7	41.5	43.1	41.5	43.1	42.6	42.49	0.589632
16.4937	42.6	42.6	42.2	43	42.7	41.5	43	41.5	43	42.6	42.47	0.567744
16.5107	42.6	42.6	42.2	42.9	42.7	41.5	43.1	41.5	43.1	42.6	42.48	0.580804
16.5276	42.6	42.6	42.2	43	42.7	41.5	43.1	41.5	43.1	42.6	42.49	0.589632
16.5445	42.6	42.6	42.2	43.1	42.7	41.5	43.1	41.5	43.1	42.6	42.5	0.599999
16.5614	42.6	42.6	42.2	43.1	42.7	41.5	43.1	41.5	43.1	42.6	42.5	0.599999
16.5783	42.6	42.6	42.2	43.1	42.7	41.5	43.1	41.5	43.1	42.6	42.5	0.599999
16.5953	42.6	42.6	42.2	43	42.7	41.5	43.1	41.5	43.1	42.6	42.49	0.589632
16.6122	42.6	42.7	42.2	43	42.7	41.5	43.2	41.5	43.2	42.6	42.52	0.616081
16.6291	42.6	42.7	42.2	43.1	42.7	41.5	43.2	41.5	43.2	42.6	42.53	0.625478
16.646	42.6	42.7	42.3	43.1	42.7	41.6	43.2	41.5	43.2	42.6	42.55	0.602311
16.6629	42.6	42.7	42.3	43.1	42.8	41.6	43.2	41.6	43.2	42.6	42.57	0.586989
16.6798	42.6	42.7	42.3	43.2	42.8	41.6	43.2	41.6	43.2	42.6	42.58	0.597774
16.6967	42.6	42.7	42.3	43.1	42.9	41.6	43.2	41.6	43.2	42.6	42.58	0.592172
16.7137	42.6	42.7	42.3	43.1	42.9	41.6	43.2	41.6	43.2	42.6	42.58	0.592172
16.7306	42.6	42.7	42.3	43.2	43	41.6	43.3	41.6	43.3	42.6	42.62	0.632105
16.7475	42.7	42.7	42.3	43.2	43	41.6	43.3	41.6	43.3	42.7	42.64	0.632807
16.7644	42.7	42.7	42.3	43.3	43	41.6	43.3	41.7	43.3	42.7	42.66	0.625744
16.7813	42.7	42.7	42.3	43.4	43	41.6	43.3	41.7	43.3	42.7	42.67	0.637792
16.7982	42.7	42.7	42.3	43.4	43	41.7	43.3	41.7	43.3	42.7	42.68	0.619677
16.8152	42.7	42.7	42.3	43.4	43	41.7	43.3	41.7	43.3	42.7	42.68	0.619677
16.8321	42.7	42.7	42.3	43.4	43	41.7	43.3	41.7	43.3	42.7	42.68	0.619677
16.849	42.7	42.8	42.3	43.4	43	41.7	43.3	41.7	43.3	42.7	42.69	0.620842
16.8659	42.7	42.8	42.3	43.4	42.9	41.7	43.3	41.7	43.3	42.7	42.68	0.616081
16.8828	42.7	42.8	42.4	43.4	42.9	41.7	43.3	41.7	43.3	42.7	42.69	0.610009
16.8997	42.7	42.8	42.4	43.4	42.9	41.7	43.3	41.7	43.3	42.7	42.69	0.610009
16.9167	42.7	42.9	42.4	43.4	42.9	41.7	43.4	41.7	43.4	42.7	42.72	0.63561
16.9336	42.7	42.9	42.4	43.4	43	41.7	43.3	41.7	43.3	42.7	42.71	0.617252
16.9505	42.8	43	42.4	43.4	43	41.7	43.3	41.7	43.3	42.8	42.74	0.622182
16.9674	42.8	43	42.4	43.5	43.1	41.8	43.3	41.7	43.3	42.8	42.77	0.621914
16.9843	42.8	43	42.4	43.5	43.1	41.8	43.3	41.7	43.3	42.8	42.77	0.621914
17.0012	42.8	43	42.4	43.5	43.1	41.8	43.3	41.7	43.3	42.8	42.77	0.621914
17.0182	42.8	43.1	42.4	43.5	43.1	41.8	43.3	41.8	43.3	42.8	42.79	0.608185
17.0351	42.8	43.1	42.4	43.5	43.1	41.8	43.4	41.8	43.4	42.8	42.81	0.62796
17.052	42.8	43.1	42.4	43.5	43.2	41.8	43.4	41.8	43.4	42.8	42.82	0.63386
17.0689	42.8	43.1	42.5	43.5	43	41.8	43.5	41.8	43.5	42.8	42.83	0.639531
17.0858	42.8	43.1	42.5	43.5	43	41.8	43.5	41.8	43.5	42.8	42.83	0.639531
17.1028	42.8	43.1	42.5	43.5	43	41.8	43.5	41.8	43.5	42.8	42.83	0.639531
17.1197	42.9	43.1	42.5	43.5	43.1	41.8	43.4	41.8	43.4	42.9	42.84	0.622183
17.1366	42.9	43.1	42.5	43.5	43.2	41.8	43.4	41.8	43.4	42.9	42.85	0.627606
17.1535	42.9	43.1	42.5	43.5	43.2	41.9	43.4	41.8	43.4	42.9	42.86	0.609554
17.1704	42.9	43.1	42.5	43.5	43.2	41.9	43.4	41.9	43.4	42.9	42.87	0.590762
17.1873	42.9	43.1	42.5	43.5	43.2	41.9	43.5	41.8	43.5	42.9	42.88	0.630344
17.2042	42.9	43.1	42.5	43.5	43.2	41.9	43.5	41.8	43.5	42.9	42.88	0.630344
17.2212	42.9	43.2	42.5	43.5	43.2	41.9	43.5	41.9	43.5	42.9	42.9	0.616441
17.2381	42.9	43.1	42.5	43.6	43.2	41.9	43.5	41.8	43.5	42.9	42.89	0.641958
17.255	42.9	43.2	42.6	43.6	43.1	41.9	43.5	41.9	43.5	42.9	42.91	0.617251
17.2719	43	43.1	42.6	43.6	43.2	41.9	43.5	41.9	43.5	43	42.93	0.61833
17.2888	43	43.1	42.6	43.7	43.2	42	43.6	41.9	43.6	43	42.97	0.634297
17.3057	43	43.2	42.6	43.7	43.3	42	43.6	41.9	43.6	43	42.99	0.641958
17.3227	43	43.2	42.6	43.6	43.3	42	43.6	41.9	43.6	43	42.98	0.630343
17.3396	43	43.3	42.6	43.6	43.3	42	43.7	41.9	43.7	43	43.01	0.657351
17.3565	43	43.3	42.6	43.6	43.3	42	43.6	41.9	43.6	43	42.99	0.634997
17.3734	43	43.3	42.6	43.6	43.2	42	43.6	41.9	43.6	43	42.98	0.630343
17.3903	43	43.3	42.6	43.7	43.3	42	43.7	41.9	43.7	43	43.02	0.667999
17.4072	43	43.3	42.6	43.7	43.3	42	43.7	41.9	43.7	43	43.02	0.667999
17.4242	43	43.2	42.6	43.7	43.3	42	43.7	41.9	43.7	43	43.01	0.664078
17.4411	43	43.2	42.6	43.7	43.3	42	43.7	41.9	43.7	43	43.01	0.664078
17.458	43	43.1	42.7	43.7	43.3	42	43.7	41.9	43.7	43	43.01	0.655659
17.4749	43	43.2	42.7	43.7	43.4	42	43.7	41.9	43.7	43	43.03	0.663409
17.4918	43	43.2	42.7	43.7	43.5	42	43.7	42	43.7	43	43.05	0.65192
17.5087	43	43.2	42.7	43.7	43.5	42	43.7	42	43.7	43	43.05	0.65192
17.5257	43.1	43.2	42.7	43.7	43.5	42.1	43.7	42	43.7	43.1	43.08	0.63386
17.5426	43.1	43.1	42.7	43.7	43.5	42.1	43.7	42	43.7	43.1	43.07	0.632544
17.5595	43	43.2	42.7	43.7	43.5	42.1	43.7	42	43.7	43	43.06	0.634561
17.5764	43.1	43.3	42.7	43.7	43.5	42.1	43.7	42	43.7	43.1	43.09	0.636746
17.5933	43	43.3	42.8	43.7	43.5	42.1	43.7	42	43.7	43	43.08	0.632105
17.6103	43.1	43.4	42.8	43.7	43.5	42.1	43.7	42.1	43.7	43.1	43.12	0.616082
17.6272	43.1	43.4	42.8	43.7	43.5	42.1	43.7	42.1	43.7	43.1	43.12	0.616082
17.6441	43.1	43.3	42.9	43.8	43.5	42.1	43.7	42.1	43.7	43.1	43.13	0.618332
17.661	43.1	43.3	42.9	43.8	43.5	42.1	43.8	42.1	43.8	43.1	43.15	0.639879
17.6779	43.1	43.3	42.9	43.8	43.5	42.1	43.8	42.1	43.8	43.1	43.15	0.639879
17.6948	43.2	43.3	42.9	43.8	43.5	42.1	43.8	42.1	43.8	43.2	43.17	0.639531
17.7117	43.2	43.4	42.9	43.8	43.5	42.1	43.8	42.1	43.8	43.2	43.18	0.642565
17.7287	43.3	43.4	42.8	43.8	43.5	42.1	43.8	42.1	43.8	43.3	43.19	0.650556
17.7456	43.3	43.4	42.8	43.8	43.5	42.1	43.8	42.1	43.8	43.3	43.19	0.650556
17.7625	43.3	43.4	42.8	43.8	43.5	42.1	43.8	42.1	43.8	43.3	43.19	0.650556
17.7794	43.3	43.5	42.9	43.8	43.5	42.2	43.8	42.1	43.8	43.3	43.22	0.630344
17.7963	43.2	43.5	42.9	43.8	43.6	42.2	43.8	42.1	43.8	43.2	43.21	0.634998
17.8132	43.2	43.5	42.9	43.8	43.6	42.2	43.8	42.2	43.8	43.2	43.22	0.61608
17.8302	43.2	43.5	43	43.9	43.6	42.1	43.8	42.2	43.8	43.2	43.23	0.641266
17.8471	43.2	43.5	43	43.9	43.6	42.1	43.9	42.2	43.9	43.2	43.25	0.662068
17.864	43.2	43.5	43.1	43.9	43.6	42.2	43.9	42.2	43.9	43.2	43.27	0.639531
17.8809	43.2	43.5	43	43.9	43.6	42.2	43.9	42.3	43.9	43.2	43.27	0.625478
17.8978	43.2	43.5	43.1	43.9	43.6	42.2	43.9	42.3	43.9	43.2	43.28	0.621468
17.9148	43.3	43.5	43.1	43.9	43.6	42.2	43.9	42.3	43.9	43.3	43.3	0.620036
17.9317	43.3	43.5	43	44	43.7	42.2	43.9	42.3	43.9	43.3	43.31	0.641959
17.9486	43.3	43.5	43	43.9	43.7	42.2	44	42.3	44	43.3	43.32	0.652857
17.9655	43.3	43.5	43	43.9	43.7	42.2	44	42.3	44	43.3	43.32	0.652857
17.9824	43.3	43.5	43	43.9	43.7	42.2	44	42.3	44	43.3	43.32	0.652857
17.9993	43.3	43.6	43.1	44	43.7	42.3	44	42.2	44	43.3	43.35	0.662068
18.0162	43.4	43.6	43.1	44	43.7	42.3	44	42.3	44	43.4	43.38	0.642565
18.0332	43.4	43.6	43.2	44	43.7	42.3	44	42.3	44	43.4	43.39	0.638488
18.0501	43.4	43.6	43.2	44	43.7	42.3	44	42.3	44	43.4	43.39	0.638488
18.067	43.3	43.6	43.2	44	43.7	42.3	44	42.3	44	43.3	43.37	0.639531
18.0839	43.3	43.6	43.2	44	43.7	42.3	44.1	42.3	44.1	43.3	43.39	0.662403
18.1008	43.3	43.6	43.3	44	43.7	42.3	44.1	42.3	44.1	43.3	43.4	0.659966
18.1177	43.3	43.6	43.3	44	43.7	42.3	44.1	42.3	44.1	43.3	43.4	0.659966
18.1347	43.3	43.7	43.3	44	43.8	42.3	44.1	42.3	44.1	43.3	43.42	0.66966
18.1516	43.4	43.7	43.3	44	43.8	42.3	44.1	42.3	44.1	43.4	43.44	0.667
18.1685	43.4	43.7	43.3	44.1	43.8	42.3	44.1	42.3	44.1	43.4	43.45	0.677003
18.1854	43.4	43.7	43.3	44.1	43.8	42.3	44.1	42.3	44.1	43.4	43.45	0.677003
18.2023	43.5	43.7	43.3	44.1	43.8	42.4	44.1	42.4	44.1	43.5	43.49	0.638487
18.2192	43.5	43.7	43.3	44.1	43.8	42.4	44.1	42.4	44.1	43.5	43.49	0.638487
18.2362	43.5	43.7	43.3	44.1	43.9	42.4	44.1	42.4	44.1	43.5	43.5	0.644635
18.2531	43.5	43.7	43.3	44.1	43.9	42.4	44.2	42.4	44.2	43.5	43.52	0.666333
18.27	43.6	43.7	43.3	44.1	43.9	42.4	44.2	42.4	44.2	43.6	43.54	0.666999
18.2869	43.6	43.7	43.3	44.1	43.9	42.4	44.2	42.4	44.2	43.6	43.54	0.666999
18.3038	43.6	43.7	43.3	44.1	43.9	42.4	44.2	42.4	44.2	43.6	43.54	0.666999
18.3207	43.7	43.7	43.3	44.1	43.8	42.4	44.2	42.4	44.2	43.7	43.55	0.665415
18.3377	43.7	43.7	43.3	44.1	43.9	42.4	44.2	42.4	44.2	43.7	43.56	0.670323
18.3546	43.7	43.7	43.3	44.1	43.9	42.5	44.2	42.4	44.2	43.7	43.57	0.651579
18.3715	43.7	43.7	43.3	44.1	43.9	42.5	44.3	42.4	44.3	43.7	43.59	0.674042
18.3884	43.6	43.7	43.3	44.2	43.9	42.5	44.3	42.4	44.3	43.6	43.58	0.681175
18.4053	43.7	43.7	43.2	44.2	43.9	42.5	44.3	42.4	44.3	43.7	43.59	0.688718
18.4222	43.7	43.7	43.3	44.2	43.9	42.5	44.3	42.4	44.3	43.7	43.6	0.68313
18.4392	43.7	43.8	43.3	44.2	43.9	42.5	44.3	42.4	44.3	43.7	43.61	0.685484
18.4561	43.7	43.8	43.3	44.2	43.9	42.6	44.3	42.5	44.3	43.7	43.63	0.64816
18.473	43.8	43.8	43.3	44.2	43.8	42.6	44.3	42.5	44.3	43.8	43.64	0.648417
18.4899	43.8	43.8	43.4	44.2	43.8	42.6	44.3	42.5	44.3	43.8	43.65	0.643342
18.5068	43.8	43.8	43.4	44.2	43.9	42.6	44.3	42.5	44.3	43.8	43.66	0.646701
18.5237	43.8	43.8	43.4	44.3	43.9	42.5	44.3	42.5	44.3	43.8	43.66	0.675277
18.5407	43.8	43.8	43.5	44.3	43.9	42.6	44.3	42.5	44.3	43.8	43.68	0.652857
18.5576	43.8	43.9	43.4	44.3	43.9	42.6	44.3	42.5	44.3	43.8	43.68	0.65963
18.5745	43.8	43.8	43.5	44.3	44	42.6	44.3	42.5	44.3	43.8	43.69	0.657352
18.5914	43.8	43.8	43.5	44.3	44	42.6	44.3	42.5	44.3	43.8	43.69	0.657352
18.6083	43.8	43.8	43.5	44.3	44	42.6	44.4	42.5	44.4	43.8	43.71	0.67897
18.6252	43.8	43.8	43.5	44.3	44	42.6	44.4	42.5	44.4	43.8	43.71	0.67897
18.6422	43.8	43.8	43.5	44.3	44	42.6	44.4	42.5	44.4	43.8	43.71	0.67897
18.6591	43.8	43.9	43.5	44.3	44	42.6	44.4	42.5	44.4	43.8	43.72	0.681176
18.676	43.8	43.9	43.5	44.3	44	42.6	44.4	42.6	44.4	43.8	43.73	0.661733
18.6929	43.8	43.9	43.5	44.3	44	42.6	44.5	42.6	44.5	43.8	43.75	0.685161
18.7098	43.8	43.9	43.5	44.3	44	42.6	44.5	42.6	44.5	43.8	43.75	0.685161
18.7267	43.8	43.9	43.5	44.3	44	42.6	44.5	42.6	44.5	43.8	43.75	0.685161
18.7437	43.8	43.9	43.5	44.3	44	42.7	44.5	42.6	44.5	43.8	43.76	0.667
18.7606	43.8	43.9	43.5	44.3	44	42.7	44.5	42.6	44.5	43.8	43.76	0.667
18.7775	43.8	43.9	43.5	44.3	44.1	42.8	44.5	42.6	44.5	43.8	43.78	0.654557
18.7944	43.8	44	43.5	44.4	44	42.8	44.5	42.6	44.5	43.8	43.79	0.662404
18.8113	43.8	44	43.5	44.4	44.1	42.7	44.5	42.6	44.5	43.8	43.79	0.683862
18.8283	43.8	44	43.6	44.4	44.1	42.7	44.5	42.6	44.5	43.8	43.8	0.67987
18.8452	43.8	44	43.6	44.4	44.1	42.7	44.5	42.6	44.5	43.8	43.8	0.67987
18.8621	43.8	44	43.6	44.4	44.1	42.7	44.5	42.6	44.5	43.8	43.8	0.67987
18.879	43.9	44	43.7	44.4	44.1	42.7	44.5	42.7	44.5	43.9	43.84	0.658618
18.8959	44	44	43.7	44.5	44.1	42.7	44.5	42.7	44.5	44	43.87	0.67173
18.9128	44	44	43.6	44.5	44.1	42.8	44.5	42.7	44.5	44	43.87	0.656675
18.9297	44	44	43.7	44.4	44.1	42.8	44.5	42.7	44.5	44	43.87	0.642997
18.9467	44	44.1	43.7	44.5	44.1	42.8	44.5	42.7	44.5	44	43.89	0.655659
18.9636	44	44.1	43.7	44.4	44.2	42.7	44.5	42.7	44.5	44	43.88	0.66966
18.9805	44	44.1	43.7	44.4	44.2	42.7	44.6	42.7	44.6	44	43.9	0.691214
18.9974	44	44.1	43.7	44.4	44.2	42.7	44.6	42.8	44.6	44	43.91	0.672392
19.0143	44	44.1	43.7	44.4	44.1	42.7	44.6	42.8	44.6	44	43.9	0.668331
19.0312	44	44.1	43.7	44.5	44.1	42.7	44.6	42.8	44.6	44	43.91	0.677331
19.0482	44	44.1	43.7	44.5	44.1	42.8	44.6	42.8	44.6	44	43.92	0.657943
19.0651	44	44.1	43.7	44.5	44.2	42.8	44.6	42.7	44.6	44	43.92	0.681175
19.082	44	44.1	43.7	44.5	44.2	42.8	44.6	42.8	44.6	44	43.93	0.661732
19.0989	44	44.1	43.7	44.5	44.2	42.8	44.6	42.8	44.6	44	43.93	0.661732
19.1158	44	44.1	43.7	44.5	44.2	42.8	44.6	42.9	44.6	44	43.94	0.643255
19.1327	44	44.1	43.7	44.5	44.2	42.8	44.7	42.9	44.7	44	43.96	0.667
19.1497	44	44.1	43.7	44.5	44.2	42.9	44.7	42.9	44.7	44	43.97	0.648159
19.1666	44	44.1	43.7	44.5	44.2	42.9	44.7	42.8	44.7	44	43.96	0.667
19.1835	44	44.1	43.7	44.5	44.2	42.9	44.7	42.8	44.7	44	43.96	0.667
19.2004	44	44.1	43.7	44.5	44.3	42.9	44.7	42.8	44.7	44	43.97	0.671731
19.2173	44.1	44.2	43.7	44.5	44.3	42.8	44.7	42.9	44.7	44.1	44	0.676593
19.2342	44.1	44.2	43.7	44.5	44.2	42.8	44.6	42.9	44.6	44.1	43.97	0.649871
19.2512	44.1	44.2	43.7	44.5	44.3	42.9	44.7	42.9	44.7	44.1	44.01	0.657351
19.2681	44.1	44.2	43.8	44.5	44.3	42.9	44.7	42.9	44.7	44.1	44.02	0.652857
19.285	44.1	44.2	43.8	44.5	44.3	43	44.7	42.9	44.7	44.1	44.03	0.634297
19.3019	44.1	44.2	43.8	44.6	44.3	43	44.7	42.9	44.7	44.1	44.04	0.643255
19.3188	44.1	44.2	43.8	44.6	44.3	42.9	44.7	43	44.7	44.1	44.04	0.643255
19.3358	44.1	44.2	43.8	44.6	44.3	42.9	44.7	43	44.7	44.1	44.04	0.643255
19.3527	44.1	44.2	43.8	44.6	44.3	43	44.7	43.1	44.7	44.1	44.06	0.605897
19.3696	44.1	44.2	43.8	44.6	44.3	43	44.7	43.1	44.7	44.1	44.06	0.605897
19.3865	44.1	44.2	43.8	44.6	44.3	43	44.7	43	44.7	44.1	44.05	0.624055
19.4034	44.1	44.2	43.8	44.6	44.3	43	44.7	43.1	44.7	44.1	44.06	0.605897
19.4203	44.2	44.2	43.9	44.7	44.3	42.9	44.7	43.1	44.7	44.2	44.09	0.634998
19.4372	44.2	44.2	43.9	44.7	44.3	42.9	44.7	43.1	44.7	44.2	44.09	0.634998
19.4542	44.2	44.2	43.9	44.7	44.4	43	44.8	43.1	44.8	44.2	44.13	0.641266
19.4711	44.2	44.2	43.9	44.7	44.4	43	44.8	43.1	44.8	44.2	44.13	0.641266
19.488	44.2	44.3	43.9	44.7	44.4	43	44.9	43.1	44.9	44.2	44.16	0.667001
19.5049	44.2	44.3	43.9	44.7	44.4	43	44.9	43	44.9	44.2	44.15	0.685161
19.5218	44.2	44.3	43.9	44.7	44.4	43	44.8	43	44.8	44.2	44.13	0.661732
19.5387	44.2	44.3	43.9	44.7	44.3	43	44.9	43	44.9	44.2	44.14	0.681828
19.5557	44.2	44.3	43.9	44.7	44.4	43.1	44.8	43	44.8	44.2	44.14	0.643256
19.5726	44.2	44.3	43.9	44.7	44.4	43.1	44.8	43.1	44.8	44.2	44.15	0.624055
19.5895	44.2	44.3	43.9	44.7	44.4	43.1	44.8	43.1	44.8	44.2	44.15	0.624055
19.6064	44.2	44.3	43.9	44.7	44.4	43	44.8	43.2	44.8	44.2	44.15	0.625833
19.6233	44.2	44.3	43.9	44.7	44.5	43.1	44.9	43.2	44.9	44.2	44.19	0.634998
19.6402	44.2	44.3	43.9	44.7	44.5	43.1	44.9	43.2	44.9	44.2	44.19	0.634998
19.6572	44.2	44.3	43.9	44.8	44.5	43.1	44.9	43.1	44.9	44.2	44.19	0.662404
19.6741	44.2	44.3	44	44.8	44.5	43.1	44.9	43.1	44.9	44.2	44.2	0.658281
19.691	44.2	44.3	44	44.8	44.5	43.1	44.9	43.2	44.9	44.2	44.21	0.640226
19.7079	44.2	44.3	44	44.8	44.5	43.1	44.9	43.2	44.9	44.2	44.21	0.640226
19.7248	44.3	44.3	44	44.8	44.5	43.2	44.9	43.1	44.9	44.3	44.23	0.641267
19.7417	44.3	44.4	44	44.8	44.5	43.2	44.9	43.2	44.9	44.3	44.25	0.624055
19.7587	44.3	44.4	44	44.8	44.5	43.3	44.9	43.2	44.9	44.3	44.26	0.605897
19.7756	44.3	44.4	44	44.8	44.5	43.3	44.9	43.2	44.9	44.3	44.26	0.605897
19.7925	44.3	44.4	44	44.8	44.5	43.3	44.9	43.2	44.9	44.3	44.26	0.605897
19.8094	44.3	44.4	44	44.8	44.5	43.4	44.9	43.2	44.9	44.3	44.27	0.588878
19.8263	44.3	44.4	44.1	44.8	44.5	43.4	44.9	43.2	44.9	44.3	44.28	0.584618
19.8432	44.3	44.4	44.1	44.8	44.5	43.4	44.9	43.2	44.9	44.3	44.28	0.584618
19.8602	44.3	44.4	44.1	44.8	44.5	43.4	44.9	43.2	44.9	44.3	44.28	0.584618
19.8771	44.3	44.5	44.1	44.8	44.6	43.3	44.9	43.2	44.9	44.3	44.29	0.610009
19.894	44.4	44.5	44.1	44.8	44.6	43.4	45	43.2	45	44.4	44.34	0.616801
19.9109	44.4	44.5	44.1	44.9	44.6	43.4	45	43.3	45	44.4	44.36	0.605897
19.9278	44.4	44.5	44.1	44.9	44.5	43.4	45	43.3	45	44.4	44.35	0.602311
19.9447	44.4	44.5	44.1	44.9	44.5	43.4	45	43.3	45	44.4	44.35	0.602311
19.9617	44.4	44.5	44.1	44.9	44.6	43.4	45.1	43.3	45.1	44.4	44.38	0.630343
19.9786	44.4	44.5	44.1	44.9	44.6	43.4	45.1	43.3	45.1	44.4	44.38	0.630343
19.9955	44.4	44.5	44.1	44.9	44.6	43.4	45.1	43.3	45.1	44.4	44.38	0.630343
20.0124	44.4	44.5	44.1	44.9	44.6	43.4	45.1	43.3	45.1	44.4	44.38	0.630343
20.0293	44.4	44.5	44.1	44.9	44.5	43.4	45.1	43.3	45.1	44.4	44.37	0.627251
20.0462	44.4	44.5	44.2	44.9	44.6	43.4	45.1	43.3	45.1	44.4	44.39	0.626187
20.0632	44.4	44.5	44.2	44.9	44.6	43.5	45.1	43.3	45.1	44.4	44.4	0.609189
20.0801	44.4	44.5	44.2	44.9	44.6	43.5	45.1	43.3	45.1	44.4	44.4	0.609189
20.097	44.4	44.5	44.2	44.9	44.6	43.5	45.1	43.3	45.1	44.4	44.4	0.609189
20.1139	44.4	44.5	44.2	44.9	44.6	43.5	45.1	43.2	45.1	44.4	44.39	0.629726
20.1308	44.4	44.5	44.1	44.9	44.7	43.5	45.1	43.2	45.1	44.4	44.39	0.638488
20.1477	44.4	44.5	44.2	44.9	44.7	43.5	45.1	43.3	45.1	44.4	44.41	0.613641
20.1647	44.4	44.5	44.2	44.9	44.7	43.5	45.2	43.3	45.2	44.4	44.43	0.639532
20.1816	44.5	44.5	44.2	44.9	44.7	43.4	45.2	43.4	45.2	44.5	44.45	0.638139
20.1985	44.4	44.5	44.2	44.9	44.7	43.5	45.1	43.4	45.1	44.4	44.42	0.594044
20.2154	44.4	44.6	44.2	44.9	44.7	43.4	45.1	43.4	45.1	44.4	44.42	0.614274
20.2323	44.4	44.6	44.2	44.9	44.7	43.4	45.1	43.4	45.1	44.4	44.42	0.614274
20.2492	44.5	44.6	44.2	44.9	44.7	43.5	45.1	43.4	45.1	44.5	44.45	0.59675
20.2662	44.5	44.6	44.2	44.9	44.7	43.5	45.2	43.4	45.2	44.5	44.47	0.621915
20.2831	44.5	44.6	44.3	44.9	44.7	43.5	45.2	43.3	45.2	44.5	44.47	0.637792
20.3	44.5	44.7	44.3	44.9	44.7	43.5	45.2	43.2	45.2	44.5	44.47	0.661732
20.3169	44.5	44.7	44.3	44.9	44.7	43.6	45.2	43.3	45.2	44.5	44.49	0.624412
20.3338	44.5	44.7	44.3	44.9	44.7	43.6	45.2	43.4	45.2	44.5	44.5	0.603693
20.3507	44.5	44.7	44.3	44.9	44.7	43.6	45.2	43.5	45.2	44.5	44.51	0.583953
20.3677	44.5	44.7	44.3	44.9	44.8	43.6	45.2	43.5	45.2	44.5	44.52	0.588407
20.3846	44.5	44.7	44.3	44.9	44.8	43.6	45.2	43.5	45.2	44.5	44.52	0.588407
20.4015	44.5	44.7	44.3	44.9	44.8	43.6	45.2	43.5	45.2	44.5	44.52	0.588407
20.4184	44.6	44.7	44.3	44.9	44.8	43.6	45.2	43.4	45.2	44.6	44.53	0.60928
20.4353	44.6	44.7	44.3	45	44.7	43.6	45.3	43.5	45.3	44.6	44.56	0.618601
20.4522	44.6	44.7	44.3	45	44.7	43.6	45.3	43.5	45.3	44.6	44.56	0.618601
20.4692	44.6	44.7	44.3	45	44.7	43.6	45.3	43.5	45.3	44.6	44.56	0.618601
20.4861	44.6	44.7	44.3	45	44.7	43.6	45.3	43.5	45.3	44.6	44.56	0.618601
20.503	44.6	44.7	44.3	45	44.7	43.6	45.3	43.5	45.3	44.6	44.56	0.618601
20.5199	44.6	44.7	44.3	45	44.8	43.6	45.3	43.5	45.3	44.6	44.57	0.621915
20.5368	44.6	44.7	44.3	45	44.8	43.7	45.3	43.5	45.3	44.6	44.58	0.605163
20.5537	44.6	44.7	44.3	45	44.8	43.7	45.3	43.5	45.3	44.6	44.58	0.605163
20.5707	44.6	44.7	44.3	45	44.8	43.7	45.3	43.5	45.3	44.6	44.58	0.605163
20.5876	44.6	44.7	44.3	45	44.8	43.7	45.3	43.6	45.3	44.6	44.59	0.585852
20.6045	44.6	44.7	44.3	45	44.8	43.6	45.3	43.6	45.3	44.6	44.58	0.603324
20.6214	44.6	44.7	44.3	45.1	44.8	43.6	45.3	43.6	45.3	44.6	44.59	0.611828
20.6383	44.6	44.7	44.4	45.1	44.8	43.6	45.3	43.6	45.3	44.6	44.6	0.607362
20.6552	44.6	44.7	44.4	45.1	44.8	43.6	45.4	43.6	45.4	44.6	44.62	0.63386
20.6722	44.6	44.8	44.4	45.1	44.8	43.6	45.4	43.6	45.4	44.6	44.63	0.636048
20.6891	44.6	44.8	44.4	45.1	44.8	43.6	45.4	43.6	45.4	44.6	44.63	0.636048
20.706	44.6	44.8	44.4	45.1	44.8	43.6	45.4	43.7	45.4	44.6	44.64	0.618601
20.7229	44.6	44.8	44.4	45.1	44.8	43.6	45.4	43.7	45.4	44.6	44.64	0.618601
20.7398	44.6	44.8	44.4	45.1	44.8	43.6	45.4	43.7	45.4	44.6	44.64	0.618601
20.7568	44.7	44.8	44.4	45.1	44.9	43.7	45.4	43.7	45.4	44.7	44.68	0.603324
20.7737	44.7	44.9	44.4	45.1	44.9	43.7	45.4	43.7	45.4	44.7	44.69	0.606355
20.7906	44.7	44.8	44.4	45.1	44.9	43.7	45.4	43.7	45.4	44.7	44.68	0.603324
20.8075	44.7	44.9	44.4	45.1	44.9	43.7	45.4	43.7	45.4	44.7	44.69	0.606355
20.8244	44.7	44.9	44.4	45.1	44.9	43.7	45.4	43.7	45.4	44.7	44.69	0.606355
20.8413	44.7	44.9	44.5	45.1	44.9	43.7	45.5	43.7	45.5	44.7	44.72	0.628578
20.8582	44.7	44.9	44.5	45.2	44.9	43.7	45.5	43.7	45.5	44.7	44.73	0.636047
20.8752	44.7	44.9	44.5	45.2	44.9	43.8	45.5	43.7	45.5	44.7	44.74	0.618601
20.8921	44.7	44.9	44.5	45.2	44.9	43.8	45.5	43.7	45.5	44.7	44.74	0.618601
20.909	44.7	44.9	44.5	45.2	44.9	43.8	45.5	43.7	45.5	44.7	44.74	0.618601
20.9259	44.7	44.9	44.5	45.2	44.9	43.8	45.5	43.7	45.5	44.7	44.74	0.618601
20.9428	44.7	44.9	44.5	45.2	44.9	43.8	45.5	43.7	45.5	44.7	44.74	0.618601
20.9597	44.7	44.9	44.5	45.2	44.9	43.8	45.5	43.7	45.5	44.7	44.74	0.618601
20.9767	44.7	44.9	44.5	45.2	44.9	43.8	45.5	43.7	45.5	44.7	44.74	0.618601
20.9936	44.8	44.9	44.5	45.2	45	43.8	45.5	43.7	45.5	44.8	44.77	0.621915
21.0105	44.8	44.9	44.5	45.2	45	43.7	45.5	43.7	45.5	44.8	44.76	0.639791
21.0274	44.8	44.9	44.5	45.2	45	43.8	45.5	43.7	45.5	44.8	44.77	0.621915
21.0443	44.8	44.9	44.5	45.2	45	43.8	45.5	43.7	45.5	44.8	44.77	0.621915
21.0612	44.8	44.9	44.5	45.2	45	43.8	45.5	43.8	45.5	44.8	44.78	0.603324
21.0782	44.8	44.9	44.5	45.2	45	43.8	45.5	43.8	45.5	44.8	44.78	0.603324
21.0951	44.8	44.9	44.6	45.3	45.1	43.8	45.5	43.8	45.5	44.8	44.81	0.611828
21.112	44.8	44.9	44.6	45.3	45.1	43.9	45.6	43.8	45.6	44.8	44.84	0.620394
21.1289	44.8	44.9	44.6	45.3	45.1	43.9	45.6	43.8	45.6	44.8	44.84	0.620394
21.1458	44.8	44.9	44.5	45.3	45.1	43.9	45.6	43.8	45.6	44.8	44.83	0.625477
21.1627	44.8	44.9	44.5	45.3	45.1	43.9	45.6	43.8	45.6	44.8	44.83	0.625477
21.1797	44.8	44.9	44.5	45.3	45.1	43.9	45.6	43.8	45.6	44.8	44.83	0.625477
21.1966	44.8	45	44.5	45.3	45.1	43.9	45.6	43.8	45.6	44.8	44.84	0.627517
21.2135	44.8	45	44.5	45.3	45.1	43.9	45.6	43.8	45.6	44.8	44.84	0.627517
21.2304	44.8	45	44.6	45.3	45.1	43.9	45.7	43.8	45.7	44.8	44.87	0.649872
21.2473	44.8	45	44.6	45.3	45.1	43.9	45.7	43.8	45.7	44.8	44.87	0.649872
21.2642	44.8	45	44.6	45.3	45.1	43.9	45.7	43.8	45.7	44.8	44.87	0.649872
21.2812	44.8	45	44.6	45.3	45.1	43.9	45.7	43.8	45.7	44.8	44.87	0.649872
21.2981	44.9	45	44.6	45.3	45.1	43.9	45.7	43.9	45.7	44.9	44.9	0.630696
21.315	44.9	45	44.6	45.3	45.1	43.9	45.7	43.9	45.7	44.9	44.9	0.630696
21.3319	44.9	45	44.6	45.3	45.1	43.9	45.7	43.9	45.7	44.9	44.9	0.630696
21.3488	44.9	45	44.6	45.3	45.1	44	45.7	43.9	45.7	44.9	44.91	0.613641
21.3657	44.9	45	44.7	45.3	45.1	44	45.7	43.9	45.7	44.9	44.92	0.608824
21.3827	44.9	45	44.7	45.3	45.1	44	45.7	43.9	45.7	44.9	44.92	0.608824
21.3996	44.9	45	44.7	45.3	45.1	44	45.7	43.9	45.7	44.9	44.92	0.608824
21.4165	44.9	45	44.7	45.3	45.1	44	45.7	43.9	45.7	44.9	44.92	0.608824
21.4334	45	45	44.6	45.3	45.1	44	45.7	43.9	45.7	45	44.93	0.614727
21.4503	45	45.1	44.7	45.3	45.1	44	45.7	43.9	45.7	45	44.95	0.611464
21.4672	45	45.1	44.7	45.3	45.2	44	45.7	43.9	45.7	45	44.96	0.614998
21.4842	45	45.1	44.7	45.3	45.2	44	45.7	43.9	45.7	45	44.96	0.614998
21.5011	45	45.1	44.7	45.3	45.2	44	45.7	43.9	45.7	45	44.96	0.614998
21.518	45	45.1	44.7	45.4	45.2	44	45.7	43.9	45.7	45	44.97	0.621915
21.5349	45	45.1	44.7	45.4	45.2	44	45.7	43.9	45.7	45	44.97	0.621915
21.5518	45	45.1	44.7	45.4	45.2	44	45.7	43.9	45.7	45	44.97	0.621915
21.5687	45	45.1	44.7	45.4	45.2	44.1	45.7	43.9	45.7	45	44.98	0.605163
21.5857	45	45.1	44.7	45.4	45.2	44.1	45.7	43.9	45.7	45	44.98	0.605163
21.6026	45	45.1	44.7	45.4	45.2	44.1	45.7	43.9	45.7	45	44.98	0.605163
21.6195	45	45.1	44.7	45.4	45.2	44.1	45.8	43.9	45.8	45	45	0.632455
21.6364	45	45.1	44.7	45.4	45.2	44.1	45.8	44	45.8	45	45.01	0.613641
21.6533	45	45.2	44.7	45.4	45.3	44.1	45.8	44	45.8	45	45.03	0.620126
21.6702	45	45.1	44.7	45.4	45.3	44.1	45.8	44	45.8	45	45.02	0.617882
21.6872	45	45.2	44.8	45.4	45.3	44.1	45.8	44	45.8	45	45.04	0.614998
21.7041	45	45.2	44.8	45.5	45.3	44.1	45.8	44	45.8	45	45.05	0.622272
21.721	45	45.2	44.8	45.5	45.3	44.1	45.8	44	45.8	45	45.05	0.622272
21.7379	45.1	45.2	44.8	45.5	45.3	44.1	45.8	44	45.8	45.1	45.07	0.621915
21.7548	45	45.2	44.8	45.5	45.3	44.1	45.8	44	45.8	45	45.05	0.622272
21.7717	45	45.2	44.8	45.5	45.3	44.1	45.9	44.1	45.9	45	45.08	0.632105
21.7887	45	45.2	44.8	45.5	45.3	44.1	45.9	44.1	45.9	45	45.08	0.632105
21.8056	45	45.2	44.8	45.5	45.3	44.1	45.9	44.1	45.9	45	45.08	0.632105
21.8225	45	45.3	44.8	45.5	45.3	44.1	45.9	44.1	45.9	45	45.09	0.634999
21.8394	45.1	45.2	44.9	45.5	45.3	44.1	45.8	44.1	45.8	45.1	45.09	0.598981
21.8563	45.1	45.2	44.9	45.5	45.3	44.2	45.9	44.1	45.9	45.1	45.12	0.608825
21.8732	45.1	45.3	44.9	45.5	45.3	44.2	45.9	44.1	45.9	45.1	45.13	0.611101
21.8902	45.1	45.3	44.9	45.5	45.3	44.2	45.9	44.1	45.9	45.1	45.13	0.611101
21.9071	45.1	45.3	44.9	45.5	45.3	44.2	45.9	44.1	45.9	45.1	45.13	0.611101
21.924	45.1	45.3	44.9	45.5	45.4	44.2	45.9	44.1	45.9	45.1	45.14	0.614998
21.9409	45.1	45.3	44.9	45.5	45.4	44.2	45.9	44.1	45.9	45.1	45.14	0.614998
21.9578	45.1	45.3	44.9	45.5	45.4	44.2	45.9	44.1	45.9	45.1	45.14	0.614998
21.9747	45.1	45.3	44.9	45.5	45.4	44.2	45.9	44.1	45.9	45.1	45.14	0.614998
21.9917	45.2	45.3	44.9	45.5	45.4	44.2	45.9	44.1	45.9	45.2	45.16	0.614998
22.0086	45.2	45.3	44.9	45.6	45.4	44.2	45.9	44.1	45.9	45.2	45.17	0.621915
22.0255	45.2	45.3	44.9	45.5	45.4	44.2	45.9	44.1	45.9	45.2	45.16	0.614998
22.0424	45.2	45.3	44.9	45.6	45.4	44.2	45.9	44.2	45.9	45.2	45.18	0.603324
22.0593	45.1	45.3	44.9	45.6	45.4	44.2	45.9	44.2	45.9	45.1	45.16	0.60406
22.0762	45.2	45.3	44.9	45.6	45.4	44.2	46	44.2	46	45.2	45.2	0.630696
22.0932	45.2	45.3	44.9	45.6	45.4	44.2	45.9	44.2	45.9	45.2	45.18	0.603324
22.1101	45.2	45.3	44.9	45.6	45.4	44.2	46	44.2	46	45.2	45.2	0.630696
22.127	45.2	45.3	44.9	45.6	45.4	44.2	46	44.1	46	45.2	45.19	0.648845
22.1439	45.2	45.3	44.9	45.6	45.4	44.2	45.9	44.2	45.9	45.2	45.18	0.603324
22.1608	45.2	45.3	44.9	45.7	45.4	44.2	46	44.2	46	45.2	45.21	0.638488
22.1777	45.2	45.3	44.9	45.7	45.4	44.2	45.9	44.2	45.9	45.2	45.19	0.611828
22.1947	45.2	45.3	44.9	45.6	45.5	44.2	45.9	44.2	45.9	45.2	45.19	0.608185
22.2116	45.2	45.3	44.9	45.6	45.5	44.2	46	44.2	46	45.2	45.21	0.634997
22.2285	45.2	45.3	44.9	45.6	45.5	44.2	46	44.3	46	45.2	45.22	0.617881
22.2454	45.2	45.4	44.9	45.6	45.5	44.2	46	44.2	46	45.2	45.22	0.637355
22.2623	45.2	45.4	44.9	45.7	45.5	44.2	46	44.3	46	45.2	45.24	0.627517
22.2792	45.2	45.4	45	45.7	45.5	44.2	46	44.3	46	45.2	45.25	0.622272
22.2962	45.2	45.4	45	45.7	45.5	44.2	46	44.3	46	45.2	45.25	0.622272
22.3131	45.2	45.4	45	45.7	45.5	44.2	46.1	44.3	46.1	45.2	45.27	0.649871
22.33	45.2	45.4	45	45.7	45.5	44.3	46.1	44.3	46.1	45.2	45.28	0.632104
22.3469	45.2	45.4	45	45.7	45.5	44.3	46.1	44.3	46.1	45.2	45.28	0.632104
22.3638	45.3	45.4	45	45.7	45.5	44.3	46.1	44.2	46.1	45.3	45.29	0.648845
22.3807	45.3	45.4	45	45.7	45.5	44.3	46.1	44.2	46.1	45.3	45.29	0.648845
22.3977	45.3	45.4	45	45.7	45.5	44.3	46.1	44.2	46.1	45.3	45.29	0.648845
22.4146	45.3	45.4	45	45.7	45.6	44.3	46.1	44.2	46.1	45.3	45.3	0.653197
22.4315	45.3	45.4	45	45.7	45.6	44.3	46.1	44.3	46.1	45.3	45.31	0.634998
22.4484	45.3	45.4	45	45.7	45.6	44.3	46.1	44.3	46.1	45.3	45.31	0.634998
22.4653	45.3	45.4	45	45.7	45.6	44.3	46.1	44.3	46.1	45.3	45.31	0.634998
22.4823	45.3	45.4	45	45.8	45.6	44.4	46.1	44.3	46.1	45.3	45.33	0.625477
22.4992	45.3	45.4	45	45.8	45.6	44.4	46.1	44.3	46.1	45.3	45.33	0.625477
22.5161	45.3	45.4	45	45.8	45.6	44.4	46.1	44.3	46.1	45.3	45.33	0.625477
22.533	45.3	45.5	45	45.8	45.6	44.3	46.2	44.3	46.2	45.3	45.35	0.672062
22.5499	45.3	45.5	45.1	45.8	45.6	44.3	46.2	44.3	46.2	45.3	45.36	0.667
22.5668	45.3	45.5	45.1	45.8	45.6	44.4	46.2	44.3	46.2	45.3	45.37	0.649872
22.5837	45.3	45.5	45.1	45.8	45.6	44.4	46.2	44.3	46.2	45.3	45.37	0.649872
22.6007	45.4	45.5	45.1	45.8	45.6	44.4	46.2	44.3	46.2	45.4	45.39	0.648845
22.6176	45.4	45.5	45.1	45.8	45.7	44.4	46.2	44.3	46.2	45.4	45.4	0.653197
22.6345	45.4	45.5	45.1	45.8	45.7	44.4	46.2	44.3	46.2	45.4	45.4	0.653197
22.6514	45.4	45.5	45.1	45.8	45.7	44.4	46.2	44.3	46.2	45.4	45.4	0.653197
22.6683	45.4	45.5	45.1	45.8	45.7	44.4	46.2	44.3	46.2	45.4	45.4	0.653197
22.6852	45.4	45.5	45.1	45.8	45.7	44.4	46.2	44.3	46.2	45.4	45.4	0.653197
22.7022	45.4	45.5	45.1	45.8	45.7	44.4	46.2	44.3	46.2	45.4	45.4	0.653197
22.7191	45.4	45.5	45.1	45.9	45.7	44.4	46.2	44.4	46.2	45.4	45.42	0.642564
22.736	45.4	45.5	45.1	45.9	45.7	44.4	46.2	44.4	46.2	45.4	45.42	0.642564
22.7529	45.4	45.5	45.1	45.9	45.7	44.4	46.2	44.4	46.2	45.4	45.42	0.642564
22.7698	45.4	45.5	45.2	45.9	45.7	44.4	46.2	44.4	46.2	45.4	45.43	0.637791
22.7867	45.4	45.5	45.2	45.9	45.7	44.4	46.2	44.4	46.2	45.4	45.43	0.637791
22.8037	45.4	45.5	45.2	45.9	45.7	44.4	46.2	44.4	46.2	45.4	45.43	0.637791
22.8206	45.4	45.6	45.1	45.9	45.7	44.5	46.2	44.4	46.2	45.4	45.44	0.627517
22.8375	45.4	45.6	45.1	45.9	45.7	44.5	46.3	44.4	46.3	45.4	45.46	0.655235
22.8544	45.4	45.6	45.1	45.9	45.7	44.5	46.3	44.4	46.3	45.4	45.46	0.655235
22.8713	45.4	45.6	45.1	45.9	45.7	44.5	46.3	44.4	46.3	45.4	45.46	0.655235
22.8882	45.4	45.6	45.1	45.9	45.7	44.4	46.3	44.4	46.3	45.4	45.45	0.672061
22.9052	45.5	45.6	45.1	45.9	45.7	44.5	46.3	44.4	46.3	45.5	45.48	0.654556
22.9221	45.5	45.6	45.1	45.9	45.7	44.5	46.3	44.4	46.3	45.5	45.48	0.654556
22.939	45.5	45.6	45.1	45.9	45.7	44.5	46.3	44.4	46.3	45.5	45.48	0.654556
22.9559	45.5	45.6	45.2	45.9	45.7	44.5	46.3	44.4	46.3	45.5	45.49	0.648845
22.9728	45.5	45.6	45.2	45.9	45.7	44.5	46.3	44.5	46.3	45.5	45.5	0.630696
22.9897	45.5	45.6	45.2	45.9	45.8	44.5	46.3	44.5	46.3	45.5	45.51	0.634998
23.0067	45.5	45.6	45.3	45.9	45.8	44.5	46.3	44.5	46.3	45.5	45.52	0.630344
23.0236	45.5	45.6	45.2	45.9	45.8	44.5	46.3	44.5	46.3	45.5	45.51	0.634998
23.0405	45.5	45.6	45.3	45.9	45.8	44.6	46.3	44.5	46.3	45.5	45.53	0.612917
23.0574	45.5	45.6	45.3	46	45.8	44.6	46.3	44.5	46.3	45.5	45.54	0.620394
23.0743	45.5	45.7	45.3	46	45.8	44.6	46.3	44.5	46.3	45.5	45.55	0.622272
23.0912	45.5	45.7	45.3	46	45.8	44.5	46.4	44.5	46.4	45.5	45.56	0.667
23.1082	45.5	45.6	45.3	46	45.8	44.6	46.4	44.5	46.4	45.5	45.56	0.648418
23.1251	45.5	45.7	45.3	46	45.8	44.6	46.4	44.5	46.4	45.5	45.57	0.649872
23.142	45.5	45.7	45.3	46	45.8	44.6	46.4	44.5	46.4	45.5	45.57	0.649872
23.1589	45.5	45.7	45.3	46	45.8	44.6	46.4	44.5	46.4	45.5	45.57	0.649872
23.1758	45.5	45.7	45.3	46	45.8	44.6	46.4	44.5	46.4	45.5	45.57	0.649872
23.1927	45.5	45.7	45.3	46	45.8	44.6	46.4	44.5	46.4	45.5	45.57	0.649872
23.2097	45.5	45.7	45.3	46	45.8	44.6	46.4	44.5	46.4	45.5	45.57	0.649872
23.2266	45.6	45.7	45.3	46	45.9	44.6	46.4	44.5	46.4	45.6	45.6	0.653198
23.2435	45.5	45.7	45.3	46	45.9	44.6	46.5	44.5	46.5	45.5	45.6	0.68313
23.2604	45.6	45.7	45.3	46	45.9	44.6	46.5	44.5	46.5	45.6	45.62	0.681176
23.2773	45.6	45.7	45.3	46	45.9	44.6	46.4	44.5	46.4	45.6	45.6	0.653198
23.2942	45.6	45.7	45.3	46	45.9	44.6	46.5	44.5	46.5	45.6	45.62	0.681176
23.3112	45.6	45.7	45.3	46.1	45.9	44.6	46.5	44.6	46.5	45.6	45.64	0.670324
23.3281	45.6	45.7	45.3	46.1	45.9	44.6	46.5	44.6	46.5	45.6	45.64	0.670324
23.345	45.6	45.8	45.3	46.1	45.9	44.6	46.5	44.5	46.5	45.6	45.64	0.689928
23.3619	45.6	45.8	45.3	46.1	45.9	44.7	46.5	44.6	46.5	45.6	45.66	0.655235
23.3788	45.6	45.8	45.3	46.1	45.9	44.6	46.5	44.5	46.5	45.6	45.64	0.689928
23.3957	45.6	45.8	45.3	46.1	45.9	44.7	46.5	44.5	46.5	45.6	45.65	0.673713
23.4127	45.6	45.8	45.3	46.1	45.9	44.7	46.5	44.6	46.5	45.6	45.66	0.655235
23.4296	45.6	45.8	45.3	46.1	45.9	44.6	46.5	44.6	46.5	45.6	45.65	0.672062
23.4465	45.6	45.8	45.4	46.1	45.9	44.6	46.5	44.6	46.5	45.6	45.66	0.667
23.4634	45.6	45.8	45.4	46.1	45.9	44.6	46.5	44.6	46.5	45.6	45.66	0.667
23.4803	45.6	45.8	45.4	46.1	45.9	44.7	46.5	44.6	46.5	45.6	45.67	0.649872
23.4972	45.6	45.8	45.4	46.1	45.9	44.7	46.5	44.6	46.5	45.6	45.67	0.649872
23.5142	45.6	45.8	45.4	46.1	45.9	44.7	46.5	44.6	46.5	45.6	45.67	0.649872
23.5311	45.6	45.8	45.3	46.1	45.9	44.7	46.5	44.6	46.5	45.6	45.66	0.655235
23.548	45.6	45.8	45.4	46.1	45.9	44.7	46.5	44.6	46.5	45.6	45.67	0.649872
23.5649	45.6	45.8	45.4	46.1	46	44.7	46.5	44.6	46.5	45.6	45.68	0.654557
23.5818	45.6	45.8	45.4	46.1	46	44.7	46.5	44.7	46.5	45.6	45.69	0.636745
23.5987	45.6	45.8	45.3	46.1	46	44.7	46.5	44.7	46.5	45.6	45.68	0.642564
23.6157	45.6	45.8	45.3	46.1	46	44.7	46.5	44.7	46.5	45.6	45.68	0.642564
23.6326	45.7	45.8	45.3	46.1	45.9	44.7	46.6	44.7	46.6	45.7	45.71	0.665749
23.6495	45.7	45.9	45.3	46.1	46	44.7	46.6	44.7	46.6	45.7	45.73	0.67173
23.6664	45.7	45.9	45.3	46.1	46	44.7	46.6	44.7	46.6	45.7	45.73	0.67173
23.6833	45.7	45.9	45.4	46.1	46	44.7	46.6	44.7	46.6	45.7	45.74	0.665331
23.7002	45.7	45.9	45.4	46.2	46	44.7	46.6	44.7	46.6	45.7	45.75	0.672061
23.7172	45.7	45.9	45.4	46.2	46	44.8	46.6	44.7	46.6	45.7	45.76	0.655235
23.7341	45.7	45.9	45.5	46.2	46	44.8	46.6	44.7	46.6	45.7	45.77	0.649871
23.751	45.7	45.9	45.5	46.1	46	44.8	46.7	44.7	46.7	45.7	45.78	0.67297
23.7679	45.7	45.9	45.5	46.1	46	44.8	46.7	44.7	46.7	45.7	45.78	0.67297
23.7848	45.7	46	45.5	46.2	46	44.8	46.7	44.7	46.7	45.7	45.8	0.681502
23.8017	45.7	46	45.5	46.2	46	44.8	46.7	44.7	46.7	45.7	45.8	0.681502
23.8187	45.8	46	45.5	46.2	46	44.8	46.7	44.7	46.7	45.8	45.82	0.679543
23.8356	45.8	45.9	45.5	46.2	46	44.8	46.7	44.7	46.7	45.8	45.81	0.677332
23.8525	45.8	45.9	45.5	46.3	46.1	44.8	46.7	44.7	46.7	45.8	45.83	0.688073
23.8694	45.8	46	45.5	46.3	46.1	44.8	46.7	44.7	46.7	45.8	45.84	0.689928
23.8863	45.8	46	45.5	46.3	46.1	44.8	46.7	44.7	46.7	45.8	45.84	0.689928
23.9032	45.8	46	45.5	46.2	46	44.8	46.7	44.7	46.7	45.8	45.82	0.679543
23.9202	45.8	46	45.5	46.2	46	44.8	46.7	44.7	46.7	45.8	45.82	0.679543
23.9371	45.8	45.9	45.5	46.3	46.1	44.8	46.8	44.7	46.8	45.8	45.85	0.71686
23.954	45.8	46	45.5	46.3	46.1	44.8	46.8	44.8	46.8	45.8	45.87	0.700872
23.9709	45.8	45.9	45.5	46.3	46.1	44.9	46.8	44.8	46.8	45.8	45.87	0.683211
23.9878	45.8	46	45.5	46.2	46.1	44.9	46.8	44.8	46.8	45.8	45.87	0.678315
24.0047	45.8	46	45.5	46.2	46.1	44.9	46.8	44.8	46.8	45.8	45.87	0.678315
24.0217	45.8	46	45.5	46.2	46.1	44.9	46.8	44.8	46.8	45.8	45.87	0.678315
24.0386	45.8	46	45.5	46.3	46.1	44.9	46.8	44.8	46.8	45.8	45.88	0.68443
24.0555	45.8	46	45.5	46.3	46.1	44.9	46.8	44.8	46.8	45.8	45.88	0.68443
24.0724	45.8	46	45.5	46.3	46.1	44.9	46.8	44.8	46.8	45.8	45.88	0.68443
24.0893	45.8	46	45.6	46.3	46.1	44.9	46.8	44.8	46.8	45.8	45.89	0.678969
24.1062	45.8	46	45.6	46.3	46.1	44.9	46.9	44.8	46.9	45.8	45.91	0.709382
24.1232	45.8	46	45.6	46.3	46.1	44.8	47	44.8	47	45.8	45.92	0.756895
24.1401	45.8	46	45.6	46.3	46.1	44.9	46.9	44.9	46.9	45.8	45.92	0.692499
24.157	45.8	46	45.6	46.3	46.1	44.9	46.9	44.9	46.9	45.8	45.92	0.692499
24.1739	45.8	46	45.6	46.3	46.1	44.9	46.9	44.9	46.9	45.8	45.92	0.692499
24.1908	45.8	46.1	45.6	46.3	46.1	44.9	46.9	44.9	46.9	45.8	45.93	0.694502
24.2077	45.8	46.1	45.6	46.3	46.1	44.9	46.9	44.9	46.9	45.8	45.93	0.694502
24.2247	45.8	46.1	45.6	46.3	46.1	44.9	47	44.9	47	45.8	45.95	0.7261
24.2416	45.8	46.1	45.6	46.3	46.1	44.9	46.9	44.9	46.9	45.8	45.93	0.694502
24.2585	45.9	46.1	45.6	46.3	46.1	44.9	46.9	44.9	46.9	45.9	45.95	0.691616
24.2754	45.9	46.1	45.6	46.3	46.1	44.9	46.9	44.9	46.9	45.9	45.95	0.691616
24.2923	45.9	46.1	45.6	46.3	46.1	44.9	46.8	44.9	46.8	45.9	45.93	0.661731
24.3092	45.9	46.1	45.7	46.3	46.2	45	46.9	44.9	46.9	45.9	45.98	0.67297
24.3262	45.9	46.1	45.7	46.3	46.2	44.9	47	44.9	47	45.9	45.99	0.720262
24.3431	45.9	46.1	45.7	46.4	46.2	44.9	47.1	44.9	47.1	45.9	46.02	0.756893
24.36	45.9	46.1	45.7	46.4	46.2	44.9	47	44.9	47	45.9	46	0.725718
24.3769	45.9	46.1	45.7	46.4	46.2	44.9	47	44.9	47	45.9	46	0.725718
24.3938	45.9	46.1	45.7	46.4	46.2	44.9	46.9	44.9	46.9	45.9	45.98	0.695701
24.4107	45.9	46.1	45.6	46.4	46.2	44.9	46.9	44.9	46.9	45.9	45.97	0.700873
24.4277	45.9	46.1	45.6	46.4	46.2	45	46.9	44.9	46.9	45.9	45.98	0.68443
24.4446	45.9	46.1	45.7	46.4	46.2	45	46.9	44.9	46.9	45.9	45.99	0.67897
24.4615	46	46.1	45.7	46.4	46.2	45	47	44.9	47	46	46.03	0.707185
24.4784	46	46.1	45.7	46.4	46.3	45	47	45	47	46	46.05	0.693221
24.4953	46	46.1	45.7	46.4	46.2	45	47	45	47	46	46.04	0.689928
24.5122	46	46.1	45.7	46.4	46.3	45	47	45	47	46	46.05	0.693221
24.5292	46	46.1	45.7	46.4	46.3	45	46.9	44.9	46.9	46	46.02	0.681176
24.5461	46	46.1	45.7	46.4	46.3	45	46.9	44.9	46.9	46	46.02	0.681176
24.563	46	46.2	45.7	46.4	46.3	45	47	44.9	47	46	46.05	0.712195
24.5799	46	46.2	45.7	46.4	46.3	45.1	47	44.9	47	46	46.06	0.69634
24.5968	46	46.2	45.7	46.5	46.3	45.1	47	45	47	46	46.08	0.68443
24.6137	46	46.2	45.7	46.5	46.2	45.1	47	45	47	46	46.07	0.681583
24.6307	46	46.2	45.7	46.5	46.2	45.1	47	45	47	46	46.07	0.681583
24.6476	46	46.2	45.7	46.5	46.2	45.1	47	45	47	46	46.07	0.681583
24.6645	46	46.2	45.7	46.5	46.2	45.1	47	45	47	46	46.07	0.681583
24.6814	46	46.2	45.7	46.5	46.3	45.1	47.1	45	47.1	46	46.1	0.71492
24.6983	46	46.3	45.7	46.5	46.3	45.1	47.1	45	47.1	46	46.11	0.71717
24.7153	46	46.3	45.7	46.5	46.3	45.1	47.1	45	47.1	46	46.11	0.71717
24.7322	46	46.3	45.7	46.5	46.3	45.1	47.1	45	47.1	46	46.11	0.71717
24.7491	46	46.3	45.7	46.5	46.3	45.1	47.1	45	47.1	46	46.11	0.71717
24.766	46	46.3	45.7	46.5	46.3	45.1	47.1	45	47.1	46	46.11	0.71717
24.7829	46	46.3	45.7	46.5	46.3	45.1	47.2	45	47.2	46	46.13	0.748406
24.7998	46	46.3	45.7	46.5	46.3	45.1	47.2	45	47.2	46	46.13	0.748406
24.8167	46	46.3	45.7	46.5	46.3	45.1	47.2	45	47.2	46	46.13	0.748406
24.8337	46	46.3	45.7	46.5	46.4	45.1	47.2	45	47.2	46	46.14	0.751591
24.8506	46	46.3	45.8	46.5	46.4	45.1	47.1	45	47.1	46	46.13	0.714998
24.8675	46	46.3	45.8	46.5	46.3	45.1	47.1	45	47.1	46	46.12	0.711493
24.8844	46	46.3	45.8	46.5	46.3	45.1	47.2	45	47.2	46	46.14	0.742668
24.9013	46	46.3	45.8	46.5	46.3	45.1	47.2	45	47.2	46	46.14	0.742668
24.9182	46.1	46.3	45.8	46.5	46.3	45.2	47.3	45	47.3	46.1	46.19	0.75638
24.9352	46.1	46.3	45.8	46.5	46.3	45.2	47.3	45	47.3	46.1	46.19	0.75638
24.9521	46.1	46.3	45.8	46.6	46.3	45.2	47.2	45	47.2	46.1	46.18	0.729992
24.969	46.1	46.3	45.9	46.6	46.3	45.2	47.3	45	47.3	46.1	46.21	0.75638
24.9859	46.1	46.3	45.8	46.6	46.4	45.2	47.3	45.1	47.3	46.1	46.22	0.746548
25.0028	46.1	46.3	45.8	46.6	46.4	45.2	47.3	45	47.3	46.1	46.21	0.76369
25.0197	46.1	46.3	45.9	46.6	46.4	45.2	47.3	45.1	47.3	46.1	46.23	0.740945
25.0367	46.1	46.3	45.8	46.6	46.4	45.2	47.3	45.1	47.3	46.1	46.22	0.746548
25.0536	46.1	46.3	45.9	46.6	46.4	45.2	47.3	45.1	47.3	46.1	46.23	0.740945
25.0705	46.1	46.3	45.9	46.6	46.4	45.2	47.3	45.1	47.3	46.1	46.23	0.740945
25.0874	46.1	46.4	45.9	46.6	46.4	45.2	47.3	45.1	47.3	46.1	46.24	0.742668
25.1043	46.1	46.4	45.9	46.6	46.5	45.2	47.3	45.1	47.3	46.1	46.25	0.745728
25.1212	46.1	46.4	45.9	46.6	46.5	45.2	47.3	45.1	47.3	46.1	46.25	0.745728
25.1382	46.1	46.4	45.9	46.6	46.5	45.2	47.3	45.1	47.3	46.1	46.25	0.745728
25.1551	46.2	46.4	45.9	46.7	46.5	45.2	47.3	45.1	47.3	46.2	46.28	0.748034
25.172	46.2	46.4	45.9	46.7	46.5	45.2	47.3	45.1	47.3	46.2	46.28	0.748034
25.1889	46.2	46.4	45.9	46.7	46.4	45.3	47.3	45.1	47.3	46.2	46.28	0.729993
25.2058	46.2	46.4	45.9	46.7	46.5	45.3	47.3	45.1	47.3	46.2	46.29	0.7325
25.2227	46.2	46.4	45.9	46.6	46.4	45.3	47.3	45.1	47.3	46.2	46.27	0.724262
25.2397	46.2	46.4	45.9	46.7	46.5	45.3	47.3	45.1	47.3	46.2	46.29	0.7325
25.2566	46.2	46.4	45.9	46.7	46.5	45.2	47.4	45.1	47.4	46.2	46.3	0.778889
25.2735	46.2	46.4	45.9	46.7	46.5	45.3	47.4	45.1	47.4	46.2	46.31	0.763691
25.2904	46.2	46.4	45.9	46.7	46.5	45.3	47.4	45.1	47.4	46.2	46.31	0.763691
25.3073	46.2	46.4	45.9	46.7	46.5	45.3	47.5	45.1	47.5	46.2	46.33	0.795893
25.3242	46.2	46.4	45.9	46.7	46.5	45.3	47.5	45.1	47.5	46.2	46.33	0.795893
25.3412	46.2	46.4	45.9	46.8	46.5	45.3	47.4	45.1	47.4	46.2	46.32	0.769993
25.3581	46.2	46.4	45.9	46.8	46.5	45.3	47.4	45.2	47.4	46.2	46.33	0.752847
25.375	46.2	46.4	45.9	46.8	46.5	45.3	47.4	45.2	47.4	46.2	46.33	0.752847
25.3919	46.2	46.5	45.9	46.8	46.5	45.3	47.4	45.2	47.4	46.2	46.34	0.754542
25.4088	46.2	46.5	45.9	46.8	46.5	45.3	47.4	45.2	47.4	46.2	46.34	0.754542
25.4257	46.2	46.5	45.9	46.8	46.5	45.3	47.4	45.2	47.4	46.2	46.34	0.754542
25.4427	46.2	46.5	46	46.7	46.4	45.3	47.5	45.2	47.5	46.2	46.35	0.77352
25.4596	46.2	46.5	46	46.7	46.5	45.3	47.5	45.2	47.5	46.2	46.36	0.774883
25.4765	46.2	46.5	46	46.8	46.5	45.3	47.5	45.2	47.5	46.2	46.37	0.780384
25.4934	46.2	46.5	45.9	46.8	46.5	45.3	47.5	45.2	47.5	46.2	46.36	0.786271
25.5103	46.2	46.5	45.9	46.9	46.5	45.3	47.5	45.2	47.5	46.2	46.37	0.793095
25.5272	46.2	46.5	46	47	46.5	45.3	47.5	45.2	47.5	46.2	46.39	0.795054
25.5442	46.2	46.6	46	47	46.5	45.3	47.5	45.2	47.5	46.2	46.4	0.797217
25.5611	46.2	46.6	46	47	46.5	45.3	47.5	45.2	47.5	46.2	46.4	0.797217
25.578	46.2	46.6	46	46.9	46.5	45.3	47.6	45.2	47.6	46.2	46.41	0.821178
25.5949	46.3	46.6	46	46.8	46.5	45.3	47.6	45.2	47.6	46.3	46.42	0.81076
25.6118	46.3	46.5	46	46.8	46.5	45.3	47.6	45.3	47.6	46.3	46.42	0.792745
25.6288	46.3	46.5	46	46.9	46.5	45.3	47.6	45.3	47.6	46.3	46.43	0.798679
25.6457	46.3	46.5	46	46.9	46.5	45.3	47.6	45.3	47.6	46.3	46.43	0.798679
25.6626	46.3	46.5	46	46.9	46.5	45.3	47.5	45.2	47.5	46.3	46.4	0.783156
25.6795	46.3	46.5	46	46.8	46.5	45.3	47.6	45.2	47.6	46.3	46.41	0.808908
25.6964	46.3	46.5	46	46.8	46.5	45.3	47.5	45.2	47.5	46.3	46.39	0.776674
25.7133	46.3	46.5	46.1	46.8	46.5	45.3	47.6	45.2	47.6	46.3	46.42	0.803879
25.7302	46.3	46.5	46.1	46.9	46.5	45.4	47.6	45.2	47.6	46.3	46.44	0.794704
25.7472	46.3	46.5	46.1	46.9	46.5	45.4	47.6	45.3	47.6	46.3	46.45	0.777817
25.7641	46.3	46.5	46	46.9	46.6	45.4	47.6	45.3	47.6	46.3	46.45	0.784927
25.781	46.3	46.5	46	46.9	46.6	45.4	47.5	45.3	47.5	46.3	46.43	0.752846
25.7979	46.3	46.5	46.1	46.9	46.5	45.4	47.5	45.3	47.5	46.3	46.43	0.745431
25.8148	46.3	46.6	46.1	46.9	46.5	45.4	47.5	45.3	47.5	46.3	46.44	0.747143
25.8317	46.4	46.5	46.1	46.9	46.6	45.4	47.5	45.3	47.5	46.4	46.46	0.744162
25.8487	46.4	46.6	46.1	47	46.6	45.4	47.5	45.3	47.5	46.4	46.48	0.752477
25.8656	46.3	46.6	46.1	47	46.6	45.4	47.5	45.3	47.5	46.3	46.46	0.756013
25.8825	46.3	46.7	46.1	47	46.6	45.4	47.5	45.3	47.5	46.3	46.47	0.758727
25.8994	46.3	46.7	46.1	47	46.6	45.4	47.5	45.3	47.5	46.3	46.47	0.758727
25.9163	46.3	46.6	46.1	46.9	46.6	45.4	47.6	45.3	47.6	46.3	46.47	0.780384
25.9332	46.4	46.6	46.1	46.9	46.6	45.4	47.6	45.3	47.6	46.4	46.49	0.776673
25.9502	46.4	46.6	46.1	47	46.6	45.4	47.6	45.3	47.6	46.4	46.5	0.783155
25.9671	46.4	46.7	46.1	47	46.6	45.4	47.6	45.3	47.6	46.4	46.51	0.78521
25.984	46.4	46.7	46.1	47.1	46.6	45.5	47.6	45.3	47.6	46.4	46.53	0.777531
26.0009	46.4	46.7	46.1	47.1	46.6	45.5	47.6	45.3	47.6	46.4	46.53	0.777531
26.0178	46.4	46.7	46.1	47.1	46.7	45.5	47.6	45.3	47.6	46.4	46.54	0.779173
26.0347	46.4	46.7	46.1	47.1	46.7	45.5	47.6	45.3	47.6	46.4	46.54	0.779173
26.0517	46.4	46.7	46.1	47.1	46.7	45.4	47.6	45.3	47.6	46.4	46.53	0.794494
26.0686	46.4	46.7	46.1	47.1	46.7	45.4	47.6	45.3	47.6	46.4	46.53	0.794494
26.0855	46.4	46.7	46.1	47.1	46.7	45.4	47.6	45.3	47.6	46.4	46.53	0.794494
26.1024	46.4	46.7	46.1	47.1	46.7	45.4	47.6	45.4	47.6	46.4	46.54	0.777745
26.1193	46.4	46.7	46.1	47	46.7	45.4	47.7	45.4	47.7	46.4	46.55	0.801734
26.1363	46.4	46.7	46.1	47.1	46.7	45.4	47.7	45.4	47.7	46.4	46.56	0.808565
26.1532	46.4	46.8	46.1	47	46.7	45.4	47.7	45.4	47.7	46.4	46.56	0.804432
26.1701	46.4	46.8	46.1	47	46.7	45.5	47.6	45.4	47.6	46.4	46.55	0.757554
26.187	46.4	46.9	46.1	47.1	46.8	45.5	47.6	45.4	47.6	46.4	46.58	0.771434
26.2039	46.4	46.9	46.2	47.1	46.8	45.5	47.6	45.4	47.6	46.4	46.59	0.765143
26.2208	46.4	46.9	46.2	47.1	46.8	45.5	47.7	45.4	47.7	46.4	46.61	0.795054
26.2377	46.4	46.8	46.2	47	46.8	45.5	47.7	45.4	47.7	46.4	46.59	0.78521
26.2547	46.4	46.8	46.2	47	46.8	45.5	47.7	45.4	47.7	46.4	46.59	0.78521
26.2716	46.4	46.8	46.2	47	46.8	45.5	47.7	45.4	47.7	46.4	46.59	0.78521
26.2885	46.4	46.8	46.2	47.1	46.8	45.5	47.7	45.4	47.7	46.4	46.6	0.791623
26.3054	46.5	46.8	46.2	47.1	46.8	45.5	47.7	45.4	47.7	46.5	46.62	0.787118
26.3223	46.5	46.8	46.2	47.1	46.8	45.5	47.7	45.5	47.7	46.5	46.63	0.770354
26.3392	46.5	46.8	46.2	47.1	46.8	45.5	47.7	45.5	47.7	46.5	46.63	0.770354
26.3562	46.5	46.8	46.2	47.2	46.8	45.5	47.7	45.5	47.7	46.5	46.64	0.777746
26.3731	46.5	46.8	46.2	47.1	46.8	45.5	47.7	45.5	47.7	46.5	46.63	0.770354
26.39	46.5	46.8	46.3	47.1	46.7	45.5	47.7	45.5	47.7	46.5	46.63	0.763108
26.4069	46.5	46.7	46.3	47	46.7	45.5	47.7	45.5	47.7	46.5	46.61	0.75491
26.4238	46.5	46.7	46.3	47	46.7	45.5	47.7	45.5	47.7	46.5	46.61	0.75491
26.4407	46.5	46.8	46.3	47.1	46.7	45.5	47.7	45.4	47.7	46.5	46.62	0.780028
26.4577	46.5	46.7	46.3	47.2	46.7	45.5	47.7	45.4	47.7	46.5	46.62	0.785706
26.4746	46.5	46.7	46.3	47.2	46.7	45.5	47.7	45.4	47.7	46.5	46.62	0.785706
26.4915	46.5	46.8	46.3	47.2	46.7	45.5	47.7	45.4	47.7	46.5	46.63	0.787471
26.5084	46.5	46.8	46.3	47.2	46.8	45.6	47.7	45.5	47.7	46.5	46.66	0.756013
26.5253	46.5	46.9	46.3	47.2	46.9	45.6	47.7	45.5	47.7	46.5	46.68	0.761286
26.5422	46.5	46.9	46.3	47.3	46.9	45.6	47.7	45.5	47.7	46.5	46.69	0.769488
26.5592	46.5	46.8	46.3	47.2	47	45.6	47.7	45.5	47.7	46.5	46.68	0.762744
26.5761	46.5	46.8	46.3	47.2	47	45.6	47.8	45.5	47.8	46.5	46.7	0.793025
26.593	46.5	46.8	46.3	47.2	46.9	45.6	47.8	45.5	47.8	46.5	46.69	0.789444
26.6099	46.5	46.8	46.3	47.2	46.8	45.6	47.8	45.5	47.8	46.5	46.68	0.787119
26.6268	46.5	46.8	46.3	47.3	46.8	45.6	47.8	45.5	47.8	46.5	46.69	0.795054
26.6437	46.5	46.8	46.3	47.3	46.9	45.6	47.8	45.5	47.8	46.5	46.7	0.797217
26.6607	46.5	46.9	46.3	47.3	46.9	45.6	47.8	45.5	47.8	46.5	46.71	0.799236
26.6776	46.6	46.9	46.3	47.3	46.9	45.6	47.8	45.5	47.8	46.6	46.73	0.794495
26.6945	46.6	46.9	46.3	47.3	46.8	45.6	47.8	45.5	47.8	46.6	46.72	0.792745
26.7114	46.6	46.9	46.3	47.3	46.8	45.6	47.9	45.5	47.9	46.6	46.74	0.823543
26.7283	46.6	46.9	46.4	47.3	46.9	45.7	47.9	45.5	47.9	46.6	46.77	0.804225
26.7452	46.6	46.9	46.4	47.3	46.9	45.7	47.9	45.5	47.9	46.6	46.77	0.804225
26.7622	46.6	46.9	46.4	47.3	47	45.7	47.8	45.5	47.8	46.6	46.76	0.776316
26.7791	46.6	46.9	46.4	47.2	47	45.6	47.8	45.5	47.8	46.6	46.74	0.784857
26.796	46.6	46.8	46.3	47.2	47	45.6	47.9	45.5	47.9	46.6	46.74	0.819486
26.8129	46.6	46.8	46.3	47.2	47	45.6	47.9	45.6	47.9	46.6	46.75	0.80312
26.8298	46.6	46.9	46.4	47.2	47	45.7	47.9	45.6	47.9	46.6	46.78	0.782873
26.8467	46.6	46.9	46.4	47.2	47	45.7	47.9	45.6	47.9	46.6	46.78	0.782873
26.8637	46.6	46.9	46.4	47.2	47	45.7	47.9	45.6	47.9	46.6	46.78	0.782873
26.8806	46.6	46.9	46.4	47.2	47.1	45.7	47.9	45.5	47.9	46.6	46.78	0.80388
26.8975	46.6	46.8	46.4	47.2	47.1	45.7	47.9	45.5	47.9	46.6	46.77	0.802843
26.9144	46.6	46.9	46.4	47.2	47.1	45.7	47.9	45.6	47.9	46.6	46.79	0.786625
26.9313	46.6	47	46.4	47.3	47.1	45.7	47.9	45.6	47.9	46.6	46.81	0.795055
26.9482	46.6	47	46.4	47.4	47.1	45.7	47.9	45.6	47.9	46.6	46.82	0.802497
26.9652	46.6	47	46.4	47.4	47.1	45.7	47.9	45.6	47.9	46.6	46.82	0.802497
26.9821	46.6	47	46.4	47.4	47.1	45.7	47.9	45.6	47.9	46.6	46.82	0.802497
26.999	46.7	47	46.4	47.4	47.1	45.7	47.9	45.6	47.9	46.7	46.84	0.797497
27.0159	46.7	47	46.4	47.3	47	45.7	47.9	45.7	47.9	46.7	46.83	0.770354
27.0328	46.7	47	46.4	47.3	47	45.7	48	45.7	48	46.7	46.85	0.801734
27.0497	46.7	47	46.4	47.2	46.9	45.7	48	45.7	48	46.7	46.83	0.794495
27.0667	46.7	47	46.5	47.2	46.9	45.8	48	45.6	48	46.7	46.84	0.7905
27.0836	46.7	46.9	46.5	47.2	46.9	45.8	48	45.6	48	46.7	46.83	0.788881
27.1005	46.7	46.9	46.5	47.3	47	45.8	48	45.7	48	46.7	46.86	0.779173
27.1174	46.7	46.9	46.5	47.3	47	45.7	48	45.7	48	46.7	46.85	0.794774
27.1343	46.7	46.9	46.5	47.3	47	45.7	48	45.7	48	46.7	46.85	0.794774
27.1512	46.7	46.9	46.5	47.4	47.1	45.7	48	45.7	48	46.7	46.87	0.804225
27.1682	46.7	46.9	46.5	47.3	47.1	45.7	48	45.7	48	46.7	46.86	0.797496
27.1851	46.7	47	46.5	47.3	47.1	45.7	48.1	45.7	48.1	46.7	46.89	0.830595
27.202	46.7	46.9	46.5	47.3	47.1	45.7	48.1	45.7	48.1	46.7	46.88	0.829725
27.2189	46.7	47	46.5	47.3	47	45.8	48.1	45.7	48.1	46.7	46.89	0.813018
27.2358	46.7	47	46.5	47.3	47	45.8	48.1	45.7	48.1	46.7	46.89	0.813018
27.2527	46.7	47	46.5	47.4	47	45.7	48.1	45.7	48.1	46.7	46.89	0.834598
27.2697	46.7	47	46.5	47.4	47	45.7	48.1	45.7	48.1	46.7	46.89	0.834598
27.2866	46.7	47	46.5	47.5	47	45.8	48.1	45.7	48.1	46.7	46.91	0.826572
27.3035	46.7	47.1	46.5	47.5	47	45.8	48.1	45.7	48.1	46.7	46.92	0.828385
27.3204	46.7	47.1	46.5	47.4	47	45.8	48.1	45.7	48.1	46.7	46.91	0.821178
27.3373	46.7	47.2	46.5	47.4	47.1	45.8	48.1	45.7	48.1	46.7	46.93	0.826034
27.3542	46.7	47.2	46.5	47.5	47.2	45.8	48.1	45.7	48.1	46.7	46.95	0.835663
27.3712	46.7	47.2	46.5	47.5	47.3	45.8	48.1	45.7	48.1	46.7	46.96	0.839576
27.3881	46.7	47.2	46.5	47.5	47.2	45.8	48.1	45.7	48.1	46.7	46.95	0.835663
27.405	46.7	47.2	46.5	47.5	47.2	45.8	48.1	45.7	48.1	46.7	46.95	0.835663
27.4219	46.7	47.1	46.6	47.5	47.2	45.8	48.1	45.7	48.1	46.7	46.95	0.827647
27.4388	46.7	47.1	46.6	47.5	47.1	45.8	48.1	45.7	48.1	46.7	46.94	0.82489
27.4557	46.7	47.1	46.6	47.5	47.2	45.8	48.1	45.7	48.1	46.7	46.95	0.827647
27.4727	46.7	47.1	46.6	47.5	47.1	45.8	48.1	45.7	48.1	46.7	46.94	0.82489
27.4896	46.7	47.2	46.5	47.5	47.1	45.8	48.1	45.7	48.1	46.7	46.94	0.832933
27.5065	46.8	47.2	46.5	47.5	47.2	45.8	48.1	45.7	48.1	46.8	46.97	0.83006
27.5234	46.8	47.3	46.5	47.5	47.1	45.8	48.1	45.8	48.1	46.8	46.98	0.814862
27.5403	46.8	47.2	46.6	47.5	47.1	45.8	48.1	45.8	48.1	46.8	46.98	0.80526
27.5572	46.8	47.2	46.6	47.5	47.1	45.8	48.2	45.8	48.2	46.8	47	0.836661
27.5742	46.8	47.2	46.6	47.5	47.1	45.8	48.2	45.8	48.2	46.8	47	0.836661
27.5911	46.8	47.2	46.7	47.5	47.1	45.8	48.2	45.8	48.2	46.8	47.01	0.831933
27.608	46.8	47.3	46.6	47.5	47.1	45.8	48.2	45.8	48.2	46.8	47.01	0.839908
27.6249	46.8	47.2	46.6	47.5	47.2	45.8	48.2	45.8	48.2	46.8	47.01	0.838584
27.6418	46.8	47.2	46.6	47.5	47.2	45.8	48.2	45.8	48.2	46.8	47.01	0.838584
27.6587	46.8	47.2	46.6	47.5	47.2	45.8	48.2	45.8	48.2	46.8	47.01	0.838584
27.6757	46.8	47.3	46.6	47.5	47.2	45.8	48.2	45.8	48.2	46.8	47.02	0.841692
27.6926	46.8	47.3	46.6	47.5	47.2	45.9	48.2	45.8	48.2	46.8	47.03	0.826035
27.7095	46.8	47.2	46.6	47.5	47.2	45.9	48.2	45.8	48.2	46.8	47.02	0.823003
27.7264	46.8	47.2	46.7	47.6	47.2	45.9	48.3	45.8	48.3	46.8	47.06	0.856608
27.7433	46.8	47.2	46.7	47.5	47.3	45.9	48.3	45.8	48.3	46.8	47.06	0.852708
27.7602	46.8	47.3	46.7	47.5	47.3	45.9	48.3	45.8	48.3	46.8	47.07	0.855115
27.7772	46.8	47.2	46.7	47.5	47.3	45.8	48.3	45.8	48.3	46.8	47.05	0.868268
27.7941	46.8	47.2	46.7	47.5	47.3	45.9	48.3	45.8	48.3	46.8	47.06	0.852708
27.811	46.8	47.2	46.7	47.5	47.4	45.9	48.3	45.8	48.3	46.8	47.07	0.856413
27.8279	46.8	47.2	46.7	47.5	47.3	45.9	48.3	45.9	48.3	46.8	47.07	0.836726
27.8448	46.8	47.3	46.6	47.6	47.4	45.9	48.3	45.8	48.3	46.8	47.08	0.870249
27.8617	46.8	47.3	46.7	47.6	47.4	45.9	48.3	45.9	48.3	46.8	47.1	0.848527
27.8787	46.8	47.3	46.7	47.6	47.3	45.9	48.3	45.9	48.3	46.8	47.09	0.845182
27.8956	46.8	47.3	46.7	47.6	47.4	45.9	48.3	45.9	48.3	46.8	47.1	0.848527
27.9125	46.8	47.3	46.8	47.6	47.3	45.9	48.3	45.9	48.3	46.8	47.1	0.840634
27.9294	46.8	47.3	46.7	47.6	47.3	45.9	48.3	45.9	48.3	46.8	47.09	0.845182
27.9463	46.8	47.3	46.7	47.6	47.3	45.9	48.3	45.9	48.3	46.8	47.09	0.845182
27.9632	46.8	47.3	46.7	47.6	47.3	45.9	48.3	45.9	48.3	46.8	47.09	0.845182
27.9802	46.9	47.3	46.8	47.6	47.3	45.9	48.3	45.9	48.3	46.9	47.12	0.833732
27.9971	46.9	47.3	46.8	47.6	47.4	45.9	48.3	45.9	48.3	46.9	47.13	0.836726
28.014	46.9	47.3	46.8	47.6	47.3	45.9	48.3	45.9	48.3	46.9	47.12	0.833732
28.0309	46.9	47.3	46.8	47.6	47.3	45.9	48.3	45.9	48.3	46.9	47.12	0.833732
28.0478	46.9	47.3	46.7	47.7	47.2	45.9	48.3	45.9	48.3	46.9	47.11	0.843866
28.0647	46.9	47.3	46.7	47.7	47.2	45.9	48.3	45.9	48.3	46.9	47.11	0.843866
28.0817	46.9	47.3	46.8	47.7	47.3	45.9	48.4	45.9	48.4	46.9	47.15	0.872098
28.0986	46.9	47.3	46.8	47.7	47.3	45.9	48.4	45.9	48.4	46.9	47.15	0.872098
28.1155	46.9	47.3	46.8	47.7	47.4	45.9	48.4	45.9	48.4	46.9	47.16	0.874579
28.1324	46.9	47.3	46.8	47.7	47.4	46	48.4	45.9	48.4	46.9	47.17	0.859005
28.1493	46.9	47.3	46.8	47.7	47.4	46	48.4	45.9	48.4	46.9	47.17	0.859005
28.1662	46.9	47.3	46.9	47.7	47.4	46	48.4	45.9	48.4	46.9	47.18	0.854791
28.1832	46.9	47.3	46.8	47.7	47.4	45.9	48.4	45.9	48.4	46.9	47.16	0.874579
28.2001	46.9	47.4	46.8	47.7	47.4	45.9	48.4	45.9	48.4	46.9	47.17	0.876927
28.217	46.9	47.4	46.8	47.7	47.4	45.9	48.4	45.9	48.4	46.9	47.17	0.876927
28.2339	46.9	47.4	46.7	47.7	47.4	45.9	48.4	45.9	48.4	46.9	47.16	0.882169
28.2508	46.9	47.4	46.7	47.7	47.4	46	48.4	45.9	48.4	46.9	47.17	0.866731
28.2677	46.9	47.4	46.8	47.7	47.4	46	48.4	45.9	48.4	46.9	47.18	0.861266
28.2847	46.9	47.4	46.8	47.7	47.4	46	48.4	45.9	48.4	46.9	47.18	0.861266
28.3016	47	47.4	46.8	47.7	47.4	46	48.4	45.9	48.4	47	47.2	0.855051
28.3185	46.9	47.4	46.9	47.7	47.3	46	48.4	45.9	48.4	46.9	47.18	0.854791
28.3354	47	47.3	46.8	47.7	47.3	46.1	48.4	45.9	48.4	47	47.19	0.83593
28.3523	47	47.3	46.8	47.7	47.3	46	48.4	45.9	48.4	47	47.18	0.850882
28.3692	47	47.4	46.8	47.7	47.4	46	48.4	45.9	48.4	47	47.2	0.855051
28.3862	47	47.3	46.7	47.7	47.4	46	48.4	45.9	48.4	47	47.18	0.858681
28.4031	47	47.4	46.8	47.7	47.4	46	48.4	45.9	48.4	47	47.2	0.855051
28.42	47	47.4	46.8	47.7	47.4	46	48.4	45.9	48.4	47	47.2	0.855051
28.4369	47	47.4	46.8	47.7	47.4	46	48.4	45.9	48.4	47	47.2	0.855051
28.4538	47	47.4	46.8	47.7	47.4	46	48.5	45.9	48.5	47	47.22	0.886692
28.4707	47	47.4	46.7	47.7	47.4	46	48.5	45.9	48.5	47	47.21	0.892499
28.4877	47	47.5	46.7	47.8	47.5	46	48.5	45.9	48.5	47	47.24	0.904556
28.5046	47	47.5	46.8	47.8	47.4	46	48.5	45.9	48.5	47	47.24	0.895916
28.5215	47	47.5	46.8	47.8	47.4	46	48.5	45.9	48.5	47	47.24	0.895916
28.5384	47	47.5	46.8	47.8	47.4	46	48.5	45.9	48.5	47	47.24	0.895916
28.5553	47	47.5	46.8	47.7	47.5	46	48.5	45.9	48.5	47	47.24	0.892188
28.5722	47	47.5	46.9	47.7	47.4	46	48.5	45.9	48.5	47	47.24	0.884684
28.5892	47	47.5	46.9	47.7	47.4	46	48.5	45.9	48.5	47	47.24	0.884684
28.6061	47	47.5	46.8	47.7	47.4	46	48.5	45.9	48.5	47	47.23	0.889507
28.623	47	47.5	46.9	47.8	47.4	46.1	48.5	45.9	48.5	47	47.26	0.875849
28.6399	47	47.5	46.9	47.7	47.5	46.1	48.5	45.9	48.5	47	47.26	0.872035
28.6568	47	47.5	46.9	47.7	47.5	46.1	48.5	45.9	48.5	47	47.26	0.872035
28.6737	47	47.5	46.9	47.7	47.5	46.1	48.5	45.9	48.5	47	47.26	0.872035
28.6907	47	47.5	46.9	47.8	47.5	46.1	48.5	45.9	48.5	47	47.27	0.878192
28.7076	47	47.5	46.9	47.8	47.5	46.1	48.5	45.9	48.5	47	47.27	0.878192
28.7245	47	47.5	46.9	47.8	47.5	46.1	48.5	46	48.5	47	47.28	0.861265
28.7414	47	47.5	46.9	47.8	47.5	46.1	48.5	46	48.5	47	47.28	0.861265
28.7583	47	47.5	46.9	47.8	47.5	46.1	48.5	46	48.5	47	47.28	0.861265
28.7752	47	47.5	46.9	47.8	47.5	46.1	48.5	46	48.5	47	47.28	0.861265
28.7922	47	47.5	46.9	47.8	47.5	46.1	48.5	46	48.5	47	47.28	0.861265
28.8091	47	47.5	46.8	47.8	47.5	46.1	48.5	46	48.5	47	47.27	0.866731
28.826	47	47.6	46.9	47.8	47.5	46.1	48.5	46	48.5	47	47.29	0.864677
28.8429	47	47.6	46.9	47.8	47.5	46.1	48.5	46	48.5	47	47.29	0.864677
28.8598	47	47.6	46.9	47.8	47.5	46.1	48.5	46	48.5	47	47.29	0.864677
28.8767	47	47.6	46.9	47.8	47.5	46.1	48.5	46	48.5	47	47.29	0.864677
28.8937	47	47.5	46.9	47.9	47.6	46.1	48.5	46	48.5	47	47.3	0.87178
28.9106	47	47.6	46.9	47.8	47.6	46.1	48.5	46	48.5	47	47.3	0.867948
28.9275	47	47.6	46.9	47.8	47.6	46.1	48.6	46	48.6	47	47.32	0.899135
28.9444	47	47.6	46.9	47.8	47.6	46.1	48.6	46	48.6	47	47.32	0.899135
28.9613	47.1	47.6	47	47.8	47.5	46.2	48.6	46	48.6	47.1	47.35	0.869546
28.9782	47.1	47.6	46.9	47.8	47.5	46.2	48.6	46	48.6	47.1	47.34	0.874579
28.9952	47.1	47.6	47	47.9	47.5	46.2	48.6	46	48.6	47.1	47.36	0.875848
29.0121	47.1	47.6	47	47.9	47.5	46.2	48.6	46	48.6	47.1	47.36	0.875848
29.029	47.1	47.6	46.9	47.9	47.5	46.2	48.6	46	48.6	47.1	47.35	0.880971
29.0459	47.1	47.6	47	47.9	47.6	46.2	48.6	46	48.6	47.1	47.37	0.878192
29.0628	47.1	47.6	46.9	47.9	47.6	46.2	48.6	46	48.6	47.1	47.36	0.883427
29.0797	47.1	47.6	46.9	47.9	47.6	46.2	48.6	46	48.6	47.1	47.36	0.883427
29.0967	47.1	47.6	46.9	47.9	47.6	46.2	48.6	46	48.6	47.1	47.36	0.883427
29.1136	47.1	47.6	46.9	47.9	47.6	46.2	48.6	46	48.6	47.1	47.36	0.883427
29.1305	47.1	47.6	46.9	47.9	47.6	46.2	48.6	46	48.6	47.1	47.36	0.883427
29.1474	47.1	47.6	46.9	47.9	47.6	46.2	48.6	46.1	48.6	47.1	47.37	0.86673
29.1643	47.1	47.6	47	47.9	47.6	46.2	48.6	46.1	48.6	47.1	47.38	0.861265
29.1812	47.1	47.6	47	47.9	47.6	46.2	48.6	46.1	48.6	47.1	47.38	0.861265
29.1982	47.1	47.6	47	47.9	47.6	46.2	48.6	46	48.6	47.1	47.37	0.878192
29.2151	47.1	47.6	47	47.9	47.7	46.2	48.6	46	48.6	47.1	47.38	0.881665
29.232	47.1	47.6	47	47.9	47.7	46.2	48.6	46.1	48.6	47.1	47.39	0.864677
29.2489	47.1	47.6	46.9	47.9	47.7	46.2	48.6	46.1	48.6	47.1	47.38	0.870249
29.2658	47.1	47.7	47	47.9	47.7	46.2	48.6	46.1	48.6	47.1	47.4	0.867948
29.2828	47.1	47.6	47	47.9	47.7	46.3	48.7	46.1	48.7	47.1	47.42	0.881666
29.2997	47.1	47.6	47.1	47.9	47.7	46.2	48.7	46.1	48.7	47.1	47.42	0.891691
29.3166	47.1	47.7	47	47.9	47.7	46.2	48.7	46.1	48.7	47.1	47.42	0.899136
29.3335	47.1	47.6	47	47.9	47.7	46.2	48.7	46.1	48.7	47.1	47.41	0.896227
29.3504	47.1	47.7	46.9	47.9	47.7	46.2	48.7	46.1	48.7	47.1	47.41	0.904864
29.3673	47.1	47.7	46.9	48	47.7	46.2	48.7	46.1	48.7	47.1	47.42	0.91141
29.3842	47.1	47.6	46.9	48	47.7	46.2	48.7	46.1	48.7	47.1	47.41	0.90854
29.4012	47.2	47.6	46.9	47.9	47.7	46.2	48.7	46.1	48.7	47.2	47.42	0.895421
29.4181	47.2	47.6	46.9	47.9	47.7	46.2	48.7	46.1	48.7	47.2	47.42	0.895421
29.435	47.2	47.7	46.9	47.9	47.7	46.2	48.7	46.1	48.7	47.2	47.43	0.898208
29.4519	47.2	47.7	46.9	47.9	47.7	46.2	48.8	46.1	48.8	47.2	47.45	0.930054
29.4688	47.1	47.7	46.9	47.9	47.7	46.2	48.8	46.1	48.8	47.1	47.43	0.936957
29.4857	47.2	47.7	47	47.9	47.7	46.2	48.7	46.1	48.7	47.2	47.44	0.892189
29.5027	47.2	47.7	47.1	47.9	47.7	46.3	48.7	46.1	48.7	47.2	47.46	0.872035
29.5196	47.2	47.7	47.1	47.9	47.7	46.3	48.7	46.1	48.7	47.2	47.46	0.872035
29.5365	47.2	47.7	47.1	48	47.7	46.3	48.7	46.1	48.7	47.2	47.47	0.878193
29.5534	47.2	47.7	47	48	47.7	46.3	48.7	46.1	48.7	47.2	47.46	0.883428
29.5703	47.2	47.7	47	48	47.7	46.3	48.7	46.1	48.7	47.2	47.46	0.883428
29.5872	47.2	47.7	47	48	47.7	46.3	48.7	46.1	48.7	47.2	47.46	0.883428
29.6042	47.3	47.7	47	48	47.7	46.3	48.7	46.1	48.7	47.3	47.48	0.877877
29.6211	47.3	47.7	47	48	47.7	46.3	48.7	46.1	48.7	47.3	47.48	0.877877
29.638	47.3	47.7	47	48	47.7	46.3	48.7	46.2	48.7	47.3	47.49	0.860814
29.6549	47.3	47.7	47.1	48	47.7	46.3	48.7	46.2	48.7	47.3	47.5	0.855051
29.6718	47.3	47.8	47.1	48	47.7	46.3	48.7	46.2	48.7	47.3	47.51	0.858228
29.6887	47.4	47.7	47.1	48	47.7	46.3	48.7	46.2	48.7	47.4	47.52	0.850882
29.7057	47.3	47.8	47.1	48	47.7	46.3	48.8	46.2	48.8	47.3	47.53	0.889507
29.7226	47.3	47.8	47.1	48	47.7	46.3	48.8	46.1	48.8	47.3	47.52	0.90652
29.7395	47.3	47.7	47.1	48	47.7	46.3	48.8	46.1	48.8	47.3	47.51	0.903635
29.7564	47.3	47.7	47.1	48.1	47.8	46.3	48.8	46.1	48.8	47.3	47.53	0.912932
29.7733	47.4	47.7	47.1	48.1	47.8	46.3	48.8	46.1	48.8	47.4	47.55	0.908295
29.7902	47.4	47.7	47	48.1	47.8	46.3	48.8	46.1	48.8	47.4	47.54	0.91433
29.8072	47.4	47.7	47.1	48	47.8	46.3	48.8	46.2	48.8	47.4	47.55	0.884747
29.8241	47.4	47.7	47.1	48.1	47.8	46.3	48.8	46.2	48.8	47.4	47.56	0.890942
29.841	47.3	47.8	47.2	48.1	47.8	46.3	48.8	46.2	48.8	47.3	47.56	0.893432
29.8579	47.3	47.8	47.2	48	47.8	46.3	48.8	46.2	48.8	47.3	47.55	0.887255
29.8748	47.3	47.8	47.2	48	47.8	46.3	48.8	46.2	48.8	47.3	47.55	0.887255
29.8917	47.3	47.8	47.2	48	47.8	46.4	48.9	46.2	48.9	47.3	47.58	0.904065
29.9087	47.3	47.7	47.2	48.1	47.8	46.4	48.9	46.2	48.9	47.3	47.58	0.907745
29.9256	47.3	47.7	47.1	48.1	47.8	46.4	48.9	46.2	48.9	47.3	47.57	0.912932
29.9425	47.3	47.8	47.1	48.1	47.8	46.4	48.9	46.2	48.9	47.3	47.58	0.915059
29.9594	47.4	47.8	47.2	48.1	47.8	46.4	48.9	46.2	48.9	47.4	47.61	0.903635
29.9763	47.4	47.8	47.2	48.1	47.8	46.4	48.9	46.3	48.9	47.4	47.62	0.886692
29.9932	47.5	47.8	47.2	48.1	47.8	46.4	48.9	46.2	48.9	47.5	47.63	0.899444

## Sheet: Lis+NaCl 3MHz
Listeria+NaCl (30 min) 3MHz
Min	Sample 1	Sample 2	Sample 3	Sample 4	Sample 5	Sample 6	Sample 7	Sample 8	Sample 9	Sample 10	Average	SD
0	20.8	20.7	20.5	20.2	20.6	20.1	20.9	20.6	20.7	20.6	20.57	0.249666	Average T + SD
0.0169167	20.8	20.8	20.5	20.2	20.6	20.1	20.9	20.5	20.7	20.6	20.57	0.258414		Temp	SD
0.0338333	20.8	20.8	20.5	20.2	20.6	20.1	20.9	20.5	20.7	20.6	20.57	0.258414	5 min	23.89	0.504315				HR + SD										Avg	SD
0.05075	20.8	20.8	20.5	20.2	20.6	20.1	21	20.5	20.8	20.6	20.59	0.280673	10 min	26.4	0.951023			0-5	0.48	0.52	0.6	0.68	0.66	0.82	0.66	0.64	0.76	0.82	0.664	0.114232
0.0676667	20.8	20.8	20.5	20.2	20.6	20.1	21	20.5	20.8	20.6	20.59	0.280673	15 min	28.04	1.152			5-10	0.38	0.46	0.36	0.48	0.38	0.5	0.56	0.74	0.6	0.56	0.502	0.117927
0.0845833	20.8	20.8	20.5	20.2	20.6	20.1	21	20.5	20.8	20.7	20.6	0.282842	20 min	29.12	1.25857			10-15	0.24	0.32	0.26	0.38	0.3	0.32	0.38	0.36	0.36	0.36	0.328	0.0491709
0.1015	20.8	20.8	20.5	20.2	20.6	20.2	20.9	20.5	20.8	20.7	20.6	0.249443	25 min	29.99	1.40511			15-20	0.16	0.22	0.24	0.22	0.18	0.18	0.2	0.26	0.24	0.26	0.216	0.0350237
0.118417	20.8	20.8	20.6	20.2	20.6	20.2	20.9	20.5	20.8	20.7	20.61	0.246981	30 min	30.55	1.4416			20-25	0.22	0.12	0.14	0.16	0.14	0.1	0.14	0.24	0.24	0.24	0.174	0.0550151
0.135333	20.8	20.8	20.6	20.2	20.6	20.2	20.9	20.5	20.8	20.7	20.61	0.246981						25-30	0.14	0.1	0.1	0.1	0.0799999	0.1	0.14	0.12	0.1	0.13994	0.111994	0.0214907
0.15225	20.8	20.8	20.6	20.3	20.6	20.2	21	20.5	20.8	20.7	20.63	0.245175
0.169167	20.8	20.8	20.6	20.3	20.6	20.2	21	20.5	20.9	20.7	20.64	0.254733
0.186083	20.8	20.8	20.6	20.3	20.7	20.2	21	20.5	20.9	20.7	20.65	0.254951
0.203	20.8	20.8	20.6	20.3	20.7	20.2	21	20.5	20.9	20.7	20.65	0.254951
0.219917	20.8	20.8	20.7	20.3	20.7	20.3	21	20.5	20.9	20.8	20.68	0.239444
0.236833	20.9	20.8	20.7	20.3	20.7	20.3	21	20.6	21	20.8	20.71	0.25144
0.25375	20.9	20.8	20.7	20.4	20.7	20.3	21	20.6	21	20.8	20.72	0.234758
0.270667	20.9	20.8	20.8	20.4	20.7	20.3	21	20.6	21.1	20.8	20.74	0.250333
0.287583	20.9	20.8	20.8	20.4	20.7	20.3	21	20.6	21.1	20.8	20.74	0.250333
0.3045	20.9	20.8	20.8	20.4	20.7	20.3	21	20.6	21.1	20.8	20.74	0.250333
0.321417	20.9	20.8	20.8	20.4	20.7	20.3	21	20.6	21.1	20.8	20.74	0.250333
0.338333	20.9	20.8	20.8	20.4	20.7	20.4	21	20.6	21.1	20.8	20.75	0.23214
0.35525	20.9	20.9	20.8	20.4	20.7	20.4	21	20.6	21.1	20.8	20.76	0.236643
0.372167	20.9	20.9	20.8	20.4	20.7	20.4	21	20.6	21.1	20.8	20.76	0.236643
0.389083	21	20.9	20.8	20.4	20.7	20.4	21.1	20.6	21.1	20.8	20.78	0.257337
0.406	21	20.9	20.9	20.4	20.7	20.4	21.1	20.6	21.1	20.8	20.79	0.260128
0.422917	21	20.9	20.9	20.4	20.7	20.4	21.1	20.6	21.1	20.8	20.79	0.260128
0.439833	21	20.9	20.9	20.4	20.8	20.4	21.1	20.6	21.1	20.8	20.8	0.258199
0.45675	21	20.9	20.9	20.4	20.8	20.4	21.1	20.6	21.1	20.9	20.81	0.260128
0.473667	21	21	20.9	20.4	20.8	20.4	21.1	20.6	21.2	20.9	20.83	0.279086
0.490583	21	21	21	20.4	20.8	20.4	21.1	20.6	21.2	20.9	20.84	0.283628
0.5075	21	21	21	20.4	20.8	20.4	21.1	20.6	21.2	20.9	20.84	0.283628
0.524417	21	21	21	20.5	20.8	20.4	21.1	20.7	21.2	20.9	20.86	0.259058
0.541333	21	21	21	20.5	20.8	20.5	21.1	20.7	21.2	20.9	20.87	0.240601
0.55825	21	21	21.1	20.5	20.8	20.5	21.1	20.7	21.2	21	20.89	0.25144
0.575167	21.1	21	21.1	20.5	20.8	20.5	21.1	20.7	21.2	21	20.9	0.258199
0.592083	21.1	21	21.1	20.5	20.8	20.5	21.1	20.7	21.2	21	20.9	0.258199
0.609	21.1	21	21.1	20.5	20.8	20.6	21.1	20.7	21.2	21	20.91	0.242441
0.625917	21.1	21	21.1	20.5	20.8	20.6	21.1	20.7	21.2	21	20.91	0.242441
0.642833	21.1	21.1	21.1	20.5	20.8	20.6	21.1	20.7	21.2	21.1	20.93	0.254078
0.65975	21.1	21.1	21.1	20.5	20.8	20.6	21.1	20.7	21.2	21.1	20.93	0.254078
0.676667	21.1	21.1	21.1	20.5	20.9	20.6	21.1	20.7	21.2	21.1	20.94	0.250333
0.693583	21.1	21.1	21.1	20.5	20.9	20.6	21.1	20.8	21.3	21.1	20.96	0.254733
0.7105	21.1	21.1	21.1	20.6	20.9	20.6	21.2	20.8	21.3	21.1	20.98	0.24404
0.727417	21.1	21.1	21.1	20.6	20.9	20.6	21.2	20.8	21.3	21.2	20.99	0.25144
0.744333	21.1	21.1	21.1	20.6	20.9	20.6	21.2	20.8	21.3	21.2	20.99	0.25144
0.76125	21.1	21.1	21.1	20.6	21	20.6	21.2	20.8	21.3	21.2	21	0.249444
0.778167	21.1	21.1	21.1	20.6	21	20.7	21.2	20.8	21.3	21.2	21.01	0.233095
0.795083	21.1	21.1	21.1	20.6	20.9	20.7	21.2	20.8	21.3	21.2	21	0.235702
0.812	21.1	21.1	21.1	20.6	21	20.7	21.2	20.8	21.3	21.2	21.01	0.233095
0.828917	21.1	21.1	21.1	20.6	21	20.7	21.2	20.8	21.3	21.2	21.01	0.233095
0.845833	21.1	21.1	21.1	20.6	21	20.7	21.2	20.8	21.3	21.2	21.01	0.233095
0.86275	21.1	21.1	21.1	20.6	21	20.7	21.2	20.9	21.3	21.2	21.02	0.225092
0.879667	21.1	21.1	21.1	20.6	21	20.7	21.2	20.9	21.3	21.3	21.03	0.235938
0.896583	21.1	21.1	21.1	20.6	21.1	20.7	21.3	20.9	21.3	21.3	21.05	0.24608
0.9135	21.1	21.1	21.1	20.6	21.1	20.8	21.3	20.9	21.3	21.3	21.06	0.2319
0.930417	21.1	21.1	21.1	20.6	21.1	20.8	21.3	20.9	21.3	21.3	21.06	0.2319
0.947333	21.2	21.1	21.1	20.6	21.1	20.8	21.3	21	21.4	21.3	21.09	0.242441
0.96425	21.2	21.1	21.2	20.7	21.1	20.8	21.3	21	21.4	21.3	21.11	0.223358
0.981167	21.2	21.1	21.2	20.7	21.1	20.8	21.3	21	21.4	21.4	21.12	0.234757
0.998083	21.2	21.1	21.2	20.7	21.1	20.8	21.3	21	21.4	21.4	21.12	0.234757
1.015	21.2	21.1	21.2	20.7	21.1	20.8	21.3	21	21.4	21.4	21.12	0.234757
1.03192	21.2	21.1	21.2	20.7	21.1	20.8	21.3	21.1	21.5	21.4	21.14	0.245854
1.04883	21.2	21.1	21.2	20.7	21.1	20.8	21.3	21.1	21.5	21.4	21.14	0.245854
1.06575	21.2	21.2	21.2	20.7	21.2	20.8	21.3	21.1	21.5	21.4	21.16	0.245854
1.08267	21.2	21.2	21.2	20.8	21.2	20.8	21.3	21.1	21.5	21.5	21.18	0.239444
1.09958	21.2	21.2	21.2	20.8	21.2	20.9	21.3	21.1	21.5	21.5	21.19	0.223358
1.1165	21.3	21.2	21.2	20.8	21.2	20.9	21.3	21.1	21.5	21.5	21.2	0.226078
1.13342	21.3	21.2	21.2	20.8	21.2	20.9	21.4	21.1	21.5	21.5	21.21	0.233095
1.15033	21.3	21.2	21.2	20.8	21.2	20.9	21.4	21.1	21.5	21.6	21.22	0.248552
1.16725	21.3	21.2	21.3	20.8	21.2	20.9	21.4	21.1	21.6	21.6	21.24	0.263312
1.18417	21.3	21.2	21.3	20.8	21.2	20.9	21.4	21.1	21.6	21.6	21.24	0.263312
1.20108	21.3	21.2	21.3	20.8	21.3	20.9	21.4	21.1	21.6	21.6	21.25	0.263523
1.218	21.3	21.2	21.3	20.8	21.3	20.9	21.4	21.2	21.6	21.6	21.26	0.259058
1.23492	21.3	21.2	21.3	20.8	21.3	21	21.5	21.2	21.6	21.6	21.28	0.252982
1.25183	21.3	21.3	21.3	20.8	21.3	21	21.5	21.2	21.6	21.6	21.29	0.251441
1.26875	21.3	21.3	21.3	20.9	21.3	21	21.5	21.2	21.6	21.6	21.3	0.23094
1.28567	21.3	21.3	21.3	20.9	21.3	21	21.5	21.2	21.6	21.6	21.3	0.23094
1.30258	21.3	21.3	21.3	20.9	21.3	21	21.5	21.3	21.6	21.6	21.31	0.228279
1.3195	21.3	21.3	21.3	20.9	21.3	21	21.5	21.3	21.6	21.6	21.31	0.228279
1.33642	21.3	21.3	21.3	20.9	21.3	21.1	21.5	21.3	21.7	21.7	21.34	0.245855
1.35333	21.3	21.3	21.3	20.9	21.4	21.1	21.5	21.3	21.7	21.7	21.35	0.246081
1.37025	21.3	21.3	21.3	21	21.4	21.1	21.5	21.3	21.7	21.7	21.36	0.227059
1.38717	21.3	21.3	21.4	21	21.4	21.1	21.5	21.3	21.7	21.7	21.37	0.226324
1.40408	21.4	21.3	21.4	21	21.4	21.1	21.5	21.3	21.7	21.8	21.39	0.242441
1.421	21.4	21.3	21.4	21	21.4	21.1	21.5	21.3	21.7	21.8	21.39	0.242441
1.43792	21.4	21.3	21.4	21	21.4	21.1	21.6	21.3	21.7	21.8	21.4	0.249444
1.45483	21.4	21.3	21.4	21.1	21.5	21.1	21.6	21.3	21.7	21.8	21.42	0.234758
1.47175	21.4	21.3	21.4	21.1	21.5	21.1	21.6	21.3	21.8	21.8	21.43	0.249666
1.48867	21.4	21.3	21.4	21.1	21.5	21.2	21.6	21.3	21.8	21.8	21.44	0.236643
1.50558	21.4	21.3	21.4	21.1	21.5	21.2	21.6	21.3	21.8	21.8	21.44	0.236643
1.5225	21.4	21.3	21.4	21.1	21.5	21.2	21.6	21.4	21.8	21.8	21.45	0.23214
1.53942	21.4	21.4	21.5	21.1	21.6	21.2	21.6	21.4	21.8	21.8	21.48	0.229976
1.55633	21.4	21.4	21.5	21.1	21.6	21.2	21.6	21.4	21.8	21.9	21.49	0.246982
1.57325	21.4	21.4	21.5	21.1	21.6	21.2	21.6	21.4	21.8	21.9	21.49	0.246982
1.59017	21.5	21.4	21.5	21.1	21.6	21.3	21.7	21.4	21.8	21.9	21.52	0.239444
1.60708	21.5	21.4	21.5	21.1	21.6	21.3	21.7	21.4	21.8	21.9	21.52	0.239444
1.624	21.5	21.4	21.5	21.1	21.6	21.3	21.7	21.5	21.8	21.9	21.53	0.235938
1.64092	21.5	21.4	21.5	21.2	21.6	21.3	21.7	21.5	21.8	22	21.55	0.236878
1.65783	21.5	21.4	21.5	21.2	21.6	21.3	21.7	21.5	21.9	22	21.56	0.250333
1.67475	21.5	21.4	21.6	21.2	21.6	21.3	21.7	21.5	21.9	22	21.57	0.249666
1.69167	21.5	21.5	21.6	21.2	21.6	21.3	21.8	21.6	21.9	22	21.6	0.249444
1.70858	21.5	21.5	21.6	21.2	21.6	21.3	21.8	21.6	21.9	22	21.6	0.249444
1.7255	21.5	21.5	21.6	21.2	21.7	21.3	21.8	21.6	21.9	22	21.61	0.25144
1.74242	21.6	21.5	21.6	21.3	21.7	21.3	21.8	21.6	21.9	22.1	21.64	0.250333
1.75933	21.6	21.5	21.6	21.3	21.7	21.4	21.8	21.6	22	22.1	21.66	0.250333
1.77625	21.6	21.5	21.6	21.3	21.7	21.4	21.8	21.6	22	22.1	21.66	0.250333
1.79317	21.6	21.6	21.6	21.3	21.7	21.4	21.8	21.6	22	22.1	21.67	0.245176
1.81008	21.6	21.6	21.6	21.3	21.7	21.4	21.8	21.6	22	22.1	21.67	0.245176
1.827	21.6	21.6	21.6	21.3	21.7	21.4	21.8	21.6	22	22.1	21.67	0.245176
1.84392	21.6	21.6	21.6	21.3	21.8	21.5	21.8	21.6	22	22.1	21.69	0.237814
1.86083	21.6	21.6	21.7	21.4	21.8	21.5	21.8	21.6	22	22.1	21.71	0.218327
1.87775	21.6	21.6	21.7	21.4	21.8	21.5	21.8	21.6	22.1	22.2	21.73	0.254078
1.89467	21.6	21.6	21.7	21.4	21.8	21.5	21.8	21.6	22.1	22.2	21.73	0.254078
1.91158	21.6	21.6	21.7	21.4	21.8	21.5	21.8	21.6	22.1	22.2	21.73	0.254078
1.9285	21.6	21.6	21.7	21.4	21.8	21.5	21.8	21.6	22.1	22.2	21.73	0.254078
1.94542	21.6	21.6	21.7	21.4	21.8	21.6	21.8	21.7	22.1	22.2	21.75	0.241523
1.96233	21.6	21.6	21.7	21.4	21.8	21.6	21.8	21.7	22.1	22.2	21.75	0.241523
1.97925	21.6	21.6	21.8	21.4	21.8	21.6	21.8	21.7	22.1	22.2	21.76	0.241293
1.99617	21.6	21.6	21.8	21.4	21.8	21.6	21.9	21.8	22.1	22.2	21.78	0.24404
2.01308	21.7	21.6	21.8	21.4	21.8	21.6	21.9	21.8	22.1	22.3	21.8	0.258199
2.03	21.7	21.6	21.8	21.4	21.8	21.6	21.9	21.8	22.1	22.3	21.8	0.258199
2.04692	21.7	21.6	21.8	21.5	21.9	21.6	21.9	21.8	22.1	22.3	21.82	0.24404
2.06383	21.7	21.7	21.8	21.5	21.9	21.6	21.9	21.8	22.1	22.3	21.83	0.235938
2.08075	21.7	21.7	21.8	21.5	21.9	21.7	21.9	21.8	22.1	22.3	21.84	0.227058
2.09767	21.7	21.7	21.8	21.5	21.9	21.7	21.9	21.8	22.1	22.3	21.84	0.227058
2.11458	21.7	21.7	21.8	21.5	21.9	21.7	22	21.8	22.1	22.3	21.85	0.23214
2.1315	21.7	21.7	21.8	21.6	21.9	21.7	22	21.8	22.2	22.4	21.88	0.252982
2.14842	21.7	21.8	21.8	21.6	22	21.7	22	21.8	22.2	22.4	21.9	0.249444
2.16533	21.7	21.8	21.8	21.6	22	21.8	22	21.8	22.2	22.4	21.91	0.242441
2.18225	21.7	21.8	21.8	21.6	22	21.8	22	21.8	22.2	22.4	21.91	0.242441
2.19917	21.7	21.8	21.8	21.6	22	21.8	22	21.8	22.2	22.4	21.91	0.242441
2.21608	21.7	21.8	21.8	21.6	22	21.8	22	21.8	22.2	22.4	21.91	0.242441
2.233	21.8	21.8	21.8	21.6	22	21.8	22.1	21.8	22.2	22.5	21.94	0.263313
2.24992	21.8	21.8	21.9	21.6	22	21.8	22.1	21.9	22.3	22.5	21.97	0.266875
2.26683	21.8	21.8	21.9	21.6	22.1	21.8	22.1	21.9	22.3	22.5	21.98	0.269979
2.28375	21.8	21.8	21.9	21.6	22.1	21.9	22.1	21.9	22.3	22.5	21.99	0.264365
2.30067	21.8	21.8	21.9	21.7	22.1	21.9	22.1	21.9	22.3	22.5	22	0.249444
2.31758	21.8	21.8	21.9	21.7	22.1	21.9	22.1	21.9	22.3	22.5	22	0.249444
2.3345	21.8	21.8	21.9	21.7	22.1	21.9	22.1	21.9	22.3	22.5	22	0.249444
2.35142	21.8	21.8	21.9	21.7	22.1	21.9	22.1	22	22.3	22.6	22.02	0.26998
2.36833	21.8	21.8	21.9	21.7	22.1	21.9	22.1	22	22.4	22.6	22.03	0.283039
2.38525	21.8	21.8	21.9	21.7	22.1	21.9	22.1	22	22.4	22.6	22.03	0.283039
2.40217	21.8	21.8	21.9	21.7	22.1	21.9	22.1	22	22.4	22.6	22.03	0.283039
2.41908	21.8	21.8	22	21.7	22.1	21.9	22.1	22	22.4	22.6	22.04	0.279682
2.436	21.8	21.8	22	21.8	22.1	22	22.1	22	22.4	22.6	22.06	0.263313
2.45292	21.8	21.9	22	21.8	22.2	22	22.2	22.1	22.4	22.6	22.1	0.258199
2.46983	21.9	21.9	22	21.8	22.2	22	22.2	22.1	22.4	22.6	22.11	0.246982
2.48675	21.9	21.9	22	21.8	22.2	22	22.2	22.1	22.4	22.6	22.11	0.246982
2.50367	21.9	21.9	22	21.8	22.2	22.1	22.2	22.1	22.4	22.6	22.12	0.24404
2.52058	21.9	21.9	22	21.8	22.2	22.1	22.2	22.1	22.5	22.7	22.14	0.279683
2.5375	21.9	21.9	22	21.8	22.2	22.1	22.2	22.1	22.5	22.7	22.14	0.279683
2.55442	21.9	21.9	22.1	21.8	22.2	22.1	22.2	22.1	22.5	22.7	22.15	0.275883
2.57133	21.9	21.9	22.1	21.8	22.3	22.1	22.2	22.1	22.5	22.8	22.17	0.30203
2.58825	21.9	21.9	22.1	21.8	22.3	22.1	22.2	22.1	22.6	22.8	22.18	0.315524
2.60517	21.9	21.9	22.1	21.8	22.3	22.1	22.3	22.1	22.6	22.8	22.19	0.317805
2.62208	21.9	22	22.1	21.9	22.3	22.1	22.3	22.1	22.6	22.8	22.21	0.296085
2.639	21.9	22	22.1	21.9	22.3	22.1	22.3	22.1	22.6	22.8	22.21	0.296085
2.65592	22	22	22.1	21.9	22.3	22.1	22.3	22.1	22.6	22.9	22.23	0.3093
2.67283	22	22	22.1	21.9	22.3	22.1	22.3	22.1	22.6	23	22.24	0.333999
2.68975	22	22	22.1	21.9	22.3	22.2	22.3	22.1	22.6	23	22.25	0.330824
2.70667	22	22	22.1	21.9	22.4	22.2	22.3	22.2	22.6	23.1	22.28	0.355278
2.72358	22	22.1	22.1	22	22.4	22.2	22.4	22.2	22.6	23.1	22.31	0.338132
2.7405	22	22.1	22.1	22	22.4	22.2	22.4	22.2	22.6	23	22.3	0.312694
2.75742	22	22.1	22.1	22	22.4	22.2	22.4	22.2	22.6	23	22.3	0.312694
2.77433	22	22.1	22.2	22	22.4	22.3	22.4	22.2	22.6	23	22.32	0.304777
2.79125	22.1	22.1	22.2	22	22.4	22.3	22.4	22.2	22.6	22.9	22.32	0.269979
2.80817	22.1	22.1	22.2	22	22.4	22.3	22.4	22.2	22.7	23	22.34	0.306232
2.82508	22.1	22.1	22.2	22	22.4	22.3	22.4	22.2	22.7	22.9	22.33	0.283039
2.842	22.1	22.1	22.2	22	22.5	22.3	22.4	22.2	22.8	22.9	22.35	0.302765
2.85892	22.1	22.1	22.2	22.1	22.5	22.3	22.4	22.3	22.8	23	22.38	0.308401
2.87583	22.1	22.1	22.2	22.1	22.5	22.4	22.5	22.3	22.8	23.1	22.41	0.331495
2.89275	22.1	22.1	22.2	22.1	22.5	22.4	22.5	22.3	22.8	23.1	22.41	0.331495
2.90967	22.1	22.1	22.2	22.1	22.5	22.4	22.5	22.3	22.8	23.1	22.41	0.331495
2.92658	22.1	22.1	22.2	22.1	22.5	22.4	22.5	22.3	22.8	23.2	22.42	0.355278
2.9435	22.1	22.1	22.2	22.1	22.5	22.4	22.5	22.3	22.8	23.2	22.42	0.355278
2.96042	22.1	22.1	22.3	22.1	22.5	22.5	22.5	22.3	22.8	23.2	22.44	0.350238
2.97733	22.1	22.1	22.3	22.1	22.5	22.5	22.5	22.3	22.8	23.1	22.43	0.326769
2.99425	22.1	22.1	22.3	22.1	22.5	22.5	22.6	22.3	22.8	23.1	22.44	0.330656
3.01117	22.1	22.1	22.3	22.2	22.6	22.5	22.6	22.3	22.8	23.2	22.47	0.346571
3.02808	22.1	22.1	22.3	22.2	22.6	22.5	22.6	22.3	22.9	23.2	22.48	0.358392
3.045	22.1	22.1	22.3	22.2	22.6	22.5	22.6	22.4	22.9	23.3	22.5	0.377123
3.06192	22.1	22.1	22.3	22.2	22.6	22.5	22.6	22.4	22.9	23.3	22.5	0.377123
3.07883	22.1	22.2	22.3	22.2	22.6	22.6	22.6	22.4	22.9	23.4	22.53	0.39172
3.09575	22.2	22.2	22.3	22.2	22.6	22.6	22.6	22.4	22.9	23.4	22.54	0.380642
3.11267	22.2	22.2	22.3	22.2	22.6	22.6	22.6	22.4	22.9	23.4	22.54	0.380642
3.12958	22.2	22.2	22.3	22.2	22.6	22.6	22.7	22.4	22.9	23.4	22.55	0.383695
3.1465	22.2	22.2	22.3	22.2	22.6	22.6	22.7	22.4	22.9	23.4	22.55	0.383695
3.16342	22.2	22.2	22.3	22.2	22.7	22.6	22.7	22.4	22.9	23.4	22.56	0.386436
3.18033	22.2	22.2	22.3	22.3	22.7	22.6	22.7	22.4	23	23.4	22.58	0.388158
3.19725	22.2	22.2	22.3	22.3	22.7	22.6	22.7	22.5	23	23.4	22.59	0.384274
3.21417	22.3	22.2	22.3	22.3	22.7	22.6	22.7	22.5	23.1	23.5	22.62	0.41042
3.23108	22.3	22.3	22.4	22.3	22.7	22.6	22.7	22.5	23.1	23.5	22.64	0.392145
3.248	22.3	22.3	22.4	22.3	22.7	22.6	22.7	22.5	23.1	23.5	22.64	0.392145
3.26492	22.3	22.3	22.4	22.3	22.7	22.7	22.7	22.5	23.2	23.5	22.66	0.406066
3.28183	22.3	22.3	22.4	22.3	22.7	22.7	22.8	22.5	23.2	23.5	22.67	0.408385
3.29875	22.3	22.3	22.4	22.3	22.8	22.7	22.8	22.5	23.2	23.5	22.68	0.41042
3.31567	22.3	22.3	22.4	22.3	22.8	22.8	22.8	22.5	23.3	23.5	22.7	0.426875
3.33258	22.3	22.3	22.4	22.3	22.8	22.8	22.8	22.6	23.3	23.6	22.72	0.444222
3.3495	22.3	22.3	22.4	22.3	22.8	22.9	22.9	22.6	23.3	23.6	22.74	0.450185
3.36642	22.3	22.3	22.4	22.4	22.8	22.9	22.9	22.6	23.3	23.6	22.75	0.440328
3.38333	22.3	22.3	22.4	22.4	22.8	22.9	22.9	22.6	23.3	23.6	22.75	0.440328
3.40025	22.3	22.3	22.5	22.4	22.8	22.9	22.9	22.6	23.3	23.6	22.76	0.432564
3.41717	22.3	22.3	22.5	22.4	22.8	22.9	22.8	22.6	23.3	23.6	22.75	0.430116
3.43408	22.3	22.4	22.5	22.4	22.8	22.9	22.9	22.6	23.3	23.6	22.77	0.421769
3.451	22.3	22.4	22.5	22.4	22.8	22.8	22.9	22.6	23.4	23.6	22.77	0.434741
3.46792	22.3	22.4	22.5	22.5	22.9	22.8	22.9	22.6	23.4	23.6	22.79	0.428045
3.48483	22.3	22.4	22.5	22.5	22.8	22.9	22.9	22.6	23.4	23.7	22.8	0.449691
3.50175	22.3	22.4	22.5	22.5	22.8	22.9	23	22.6	23.5	23.7	22.82	0.468568
3.51867	22.3	22.4	22.5	22.5	22.8	23	23.1	22.6	23.4	23.7	22.83	0.462001
3.53558	22.3	22.4	22.5	22.5	22.9	23	23.1	22.6	23.5	23.7	22.85	0.476679
3.5525	22.3	22.4	22.5	22.5	23	23	23.1	22.6	23.5	23.7	22.86	0.478888
3.56942	22.3	22.4	22.6	22.5	23	23	23.1	22.6	23.5	23.7	22.87	0.471523
3.58633	22.4	22.4	22.6	22.5	23	23	23.1	22.6	23.5	23.7	22.88	0.458985
3.60325	22.4	22.4	22.6	22.5	23	23	23.1	22.7	23.5	23.8	22.9	0.473756
3.62017	22.4	22.4	22.6	22.5	22.9	23	23.1	22.7	23.5	23.8	22.89	0.472464
3.63708	22.4	22.4	22.6	22.6	23	23.1	23	22.7	23.6	23.8	22.92	0.480278
3.654	22.4	22.4	22.6	22.6	23	23.1	23	22.7	23.6	23.8	22.92	0.480278
3.67092	22.4	22.5	22.6	22.6	23	23.1	23.1	22.8	23.6	23.8	22.95	0.467261
3.68783	22.4	22.5	22.6	22.6	23	23.1	23.2	22.8	23.6	23.8	22.96	0.471876
3.70475	22.4	22.5	22.6	22.6	23.1	23.1	23.2	22.8	23.6	23.8	22.97	0.473873
3.72167	22.4	22.5	22.6	22.6	23.1	23.2	23.3	22.8	23.6	23.8	22.99	0.48408
3.73858	22.4	22.5	22.6	22.6	23.2	23.2	23.2	22.8	23.6	23.8	22.99	0.481779
3.7555	22.4	22.5	22.6	22.6	23.3	23.3	23.2	22.9	23.6	23.9	23.03	0.507828
3.77242	22.5	22.5	22.6	22.6	23.3	23.3	23.3	22.9	23.6	23.9	23.05	0.499444
3.78933	22.5	22.5	22.6	22.7	23.3	23.3	23.3	22.9	23.6	23.9	23.06	0.490351
3.80625	22.5	22.5	22.7	22.7	23.3	23.3	23.4	22.9	23.7	23.9	23.09	0.499889
3.82317	22.5	22.5	22.7	22.7	23.3	23.3	23.4	22.8	23.7	23.9	23.08	0.505085
3.84008	22.5	22.6	22.7	22.7	23.3	23.3	23.4	22.8	23.7	23.9	23.09	0.493175
3.857	22.5	22.6	22.7	22.7	23.3	23.4	23.4	22.9	23.7	23.9	23.11	0.493175
3.87392	22.5	22.6	22.7	22.7	23.3	23.4	23.5	22.9	23.7	23.9	23.12	0.500666
3.89083	22.5	22.6	22.7	22.8	23.3	23.4	23.5	22.9	23.7	24	23.14	0.510338
3.90775	22.5	22.6	22.7	22.8	23.3	23.4	23.5	22.9	23.8	24	23.15	0.523344
3.92467	22.5	22.6	22.7	22.7	23.3	23.4	23.5	22.9	23.8	24	23.14	0.531664
3.94158	22.5	22.6	22.7	22.8	23.3	23.4	23.5	22.9	23.8	24	23.15	0.523344
3.9585	22.5	22.6	22.7	22.8	23.3	23.4	23.5	22.9	23.8	24	23.15	0.523344
3.97542	22.6	22.6	22.7	22.8	23.4	23.5	23.5	22.9	23.8	24	23.18	0.520256
3.99233	22.6	22.6	22.8	22.8	23.3	23.5	23.5	22.9	23.8	24	23.18	0.50728
4.00925	22.6	22.6	22.8	22.8	23.3	23.5	23.5	22.9	23.8	24	23.18	0.50728
4.02617	22.6	22.6	22.8	22.8	23.3	23.5	23.5	22.9	23.8	24	23.18	0.50728
4.04308	22.6	22.6	22.8	22.8	23.4	23.5	23.6	22.9	23.8	24.1	23.21	0.536346
4.06	22.6	22.6	22.8	22.8	23.4	23.5	23.6	23	23.8	24.1	23.22	0.530827
4.07692	22.6	22.7	22.8	22.8	23.4	23.5	23.6	23	23.9	24.1	23.24	0.531664
4.09383	22.6	22.7	22.8	22.9	23.4	23.5	23.6	23	23.9	24.1	23.25	0.523344
4.11075	22.6	22.7	22.8	23	23.4	23.6	23.6	23.1	23.9	24.1	23.28	0.518116
4.12767	22.6	22.7	22.8	23	23.4	23.6	23.6	23.1	23.9	24.1	23.28	0.518116
4.14458	22.6	22.7	22.8	23	23.5	23.6	23.6	23.1	23.9	24.1	23.29	0.521643
4.1615	22.7	22.7	22.8	22.9	23.5	23.6	23.6	23.2	23.9	24.1	23.3	0.512076
4.17842	22.7	22.7	22.8	23	23.5	23.6	23.6	23.1	23.9	24.2	23.31	0.525886
4.19533	22.7	22.7	22.8	23	23.5	23.6	23.7	23.1	24	24.2	23.33	0.545792
4.21225	22.7	22.7	22.8	23.1	23.5	23.6	23.7	23.2	24	24.2	23.35	0.535931
4.22917	22.7	22.7	22.8	23.2	23.5	23.7	23.7	23.2	24	24.2	23.37	0.537587
4.24608	22.7	22.7	22.9	23.1	23.6	23.7	23.7	23.2	24	24.2	23.38	0.534997
4.263	22.7	22.8	23	23.1	23.6	23.7	23.7	23.2	24	24.3	23.41	0.530094
4.27992	22.7	22.8	23	23.2	23.6	23.7	23.7	23.3	24	24.3	23.43	0.52079
4.29683	22.7	22.8	23	23.2	23.6	23.7	23.7	23.3	24	24.3	23.43	0.52079
4.31375	22.7	22.8	23	23.2	23.6	23.7	23.8	23.3	24	24.3	23.44	0.527468
4.33067	22.7	22.8	23	23.2	23.6	23.7	23.8	23.4	24	24.3	23.45	0.525463
4.34758	22.7	22.8	23	23.2	23.6	23.8	23.8	23.4	24	24.3	23.46	0.531664
4.3645	22.7	22.8	22.9	23.3	23.6	23.8	23.8	23.4	24.1	24.3	23.47	0.549848
4.38142	22.7	22.8	22.9	23.2	23.6	23.8	23.8	23.4	24.1	24.3	23.46	0.554176
4.39833	22.7	22.8	23	23.3	23.6	23.8	23.8	23.4	24.1	24.3	23.48	0.539135
4.41525	22.8	22.8	23	23.3	23.6	23.8	23.8	23.4	24.1	24.3	23.49	0.523768
4.43217	22.8	22.8	23	23.2	23.6	23.8	23.8	23.4	24.1	24.3	23.48	0.52873
4.44908	22.8	22.8	23.1	23.3	23.6	23.8	23.8	23.4	24.1	24.4	23.51	0.532186
4.466	22.8	22.8	23.1	23.3	23.6	23.8	23.8	23.4	24.1	24.4	23.51	0.532186
4.48292	22.8	22.8	23.1	23.2	23.7	23.8	23.9	23.5	24.1	24.4	23.53	0.545792
4.49983	22.8	22.8	23.1	23.2	23.7	23.8	23.9	23.5	24.2	24.4	23.54	0.558172
4.51675	22.8	22.9	23.2	23.2	23.7	23.9	23.9	23.5	24.2	24.4	23.57	0.541705
4.53367	22.8	23	23.2	23.3	23.7	23.9	23.9	23.5	24.2	24.4	23.59	0.521643
4.55058	22.8	23	23.2	23.3	23.7	23.9	23.9	23.5	24.2	24.4	23.59	0.521643
4.5675	22.8	23	23.2	23.3	23.7	23.9	23.9	23.5	24.2	24.5	23.6	0.539547
4.58442	22.8	23	23.2	23.4	23.7	23.9	23.9	23.5	24.2	24.5	23.61	0.53427
4.60133	22.8	23	23.2	23.4	23.7	23.9	23.9	23.5	24.2	24.5	23.61	0.53427
4.61825	22.8	23	23.2	23.4	23.8	23.9	23.9	23.6	24.3	24.5	23.64	0.548128
4.63517	22.8	22.9	23.2	23.4	23.8	23.9	24	23.6	24.3	24.5	23.64	0.568038
4.65208	22.9	22.9	23.2	23.4	23.8	24	24	23.6	24.3	24.5	23.66	0.558172
4.669	22.9	23	23.2	23.4	23.8	24	24	23.6	24.3	24.5	23.67	0.543752
4.68592	22.9	23	23.3	23.5	23.8	24	24	23.6	24.3	24.5	23.69	0.530094
4.70283	23	23	23.3	23.5	23.8	24	24	23.6	24.3	24.5	23.7	0.514242
4.71975	23	23.1	23.3	23.5	23.8	24	24	23.6	24.3	24.5	23.71	0.499889
4.73667	23	23.1	23.3	23.5	23.8	24	24	23.6	24.3	24.5	23.71	0.499889
4.75358	23	23.1	23.3	23.5	23.8	24	24	23.6	24.3	24.6	23.72	0.518116
4.7705	22.9	23.1	23.3	23.5	23.8	24	24	23.7	24.4	24.6	23.73	0.545792
4.78742	22.9	23.2	23.4	23.5	23.8	24.1	24.1	23.7	24.4	24.6	23.77	0.537587
4.80433	22.9	23.2	23.4	23.5	23.8	24.1	24.1	23.7	24.4	24.6	23.77	0.537587
4.82125	23	23.2	23.4	23.5	23.8	24.1	24.1	23.7	24.4	24.6	23.78	0.520256
4.83817	23	23.2	23.4	23.6	23.8	24.1	24.1	23.7	24.4	24.6	23.79	0.515213
4.85508	23.1	23.2	23.4	23.6	23.8	24.1	24.1	23.7	24.4	24.7	23.81	0.517365
4.872	23.1	23.2	23.4	23.6	23.8	24.1	24.1	23.7	24.4	24.7	23.81	0.517365
4.88892	23.1	23.2	23.4	23.6	23.8	24.1	24.1	23.8	24.4	24.7	23.82	0.515967
4.90583	23.2	23.2	23.4	23.6	23.8	24.1	24.1	23.8	24.5	24.7	23.84	0.514674
4.92275	23.1	23.2	23.4	23.6	23.9	24.1	24.1	23.8	24.5	24.7	23.84	0.52957
4.93967	23.1	23.2	23.4	23.6	23.9	24.1	24.2	23.8	24.5	24.7	23.85	0.535931
4.95658	23.1	23.3	23.4	23.6	23.9	24.2	24.2	23.8	24.5	24.7	23.87	0.529256
4.9735	23.1	23.3	23.4	23.6	23.9	24.2	24.2	23.8	24.5	24.7	23.87	0.529256
4.99042	23.1	23.3	23.4	23.6	23.9	24.2	24.2	23.8	24.5	24.7	23.87	0.529256
5.00733	23.2	23.3	23.5	23.6	23.9	24.2	24.2	23.8	24.5	24.7	23.89	0.504315
5.02425	23.2	23.3	23.5	23.7	23.9	24.2	24.2	23.8	24.5	24.7	23.9	0.498888
5.04117	23.2	23.3	23.5	23.7	23.9	24.2	24.2	23.8	24.5	24.7	23.9	0.498888
5.05808	23.2	23.4	23.5	23.7	23.9	24.2	24.2	23.8	24.5	24.8	23.92	0.505085
5.075	23.3	23.4	23.5	23.7	24	24.2	24.3	23.9	24.6	24.8	23.97	0.507828
5.09192	23.4	23.4	23.5	23.7	24	24.2	24.3	23.9	24.6	24.8	23.98	0.493964
5.10883	23.4	23.4	23.5	23.7	24	24.3	24.3	23.9	24.6	24.8	23.99	0.499889
5.12575	23.4	23.4	23.5	23.7	24	24.3	24.3	23.9	24.6	24.8	23.99	0.499889
5.14267	23.4	23.4	23.6	23.7	24	24.3	24.3	23.9	24.6	24.8	24	0.489898
5.15958	23.4	23.5	23.6	23.7	24	24.3	24.3	24	24.6	24.8	24.02	0.475628
5.1765	23.4	23.5	23.6	23.7	24	24.3	24.3	24	24.6	24.8	24.02	0.475628
5.19342	23.4	23.5	23.6	23.7	24	24.3	24.3	24	24.6	24.8	24.02	0.475628
5.21033	23.4	23.5	23.6	23.7	24	24.3	24.3	24	24.6	24.8	24.02	0.475628
5.22725	23.4	23.5	23.6	23.8	24	24.4	24.4	24	24.7	24.8	24.06	0.497103
5.24417	23.4	23.5	23.6	23.8	24	24.4	24.4	24	24.7	24.8	24.06	0.497103
5.26108	23.4	23.5	23.6	23.8	24	24.4	24.4	24	24.7	24.8	24.06	0.497103
5.278	23.4	23.5	23.6	23.8	24	24.4	24.4	24	24.7	24.8	24.06	0.497103
5.29492	23.4	23.5	23.6	23.8	24.1	24.4	24.4	24	24.7	24.9	24.08	0.513809
5.31183	23.5	23.6	23.6	23.8	24.1	24.4	24.4	24	24.7	24.9	24.1	0.487625
5.32875	23.5	23.6	23.6	23.8	24.1	24.4	24.4	24	24.7	24.9	24.1	0.487625
5.34567	23.5	23.6	23.6	23.8	24.1	24.4	24.4	24.1	24.7	24.9	24.11	0.48637
5.36258	23.5	23.6	23.6	23.8	24.1	24.4	24.4	24.1	24.7	24.9	24.11	0.48637
5.3795	23.5	23.6	23.6	23.8	24.1	24.4	24.5	24.1	24.7	24.9	24.12	0.493964
5.39642	23.5	23.6	23.6	23.8	24.1	24.5	24.5	24.1	24.7	24.9	24.13	0.501221
5.41333	23.5	23.6	23.6	23.9	24.1	24.5	24.5	24.1	24.7	24.9	24.14	0.494862
5.43025	23.5	23.6	23.6	23.9	24.1	24.5	24.5	24.1	24.8	24.9	24.15	0.508265
5.44717	23.6	23.6	23.7	23.9	24.1	24.5	24.5	24.1	24.8	24.9	24.17	0.483161
5.46408	23.6	23.6	23.7	23.9	24.2	24.5	24.5	24.1	24.8	24.9	24.18	0.482585
5.481	23.6	23.6	23.7	23.9	24.2	24.5	24.5	24.2	24.8	25	24.2	0.498887
5.49792	23.6	23.7	23.7	23.9	24.2	24.5	24.5	24.2	24.8	25	24.21	0.486369
5.51483	23.6	23.7	23.7	23.9	24.2	24.5	24.6	24.2	24.8	25	24.22	0.493963
5.53175	23.6	23.7	23.7	23.9	24.2	24.5	24.6	24.2	24.9	25	24.23	0.507827
5.54867	23.6	23.7	23.7	23.9	24.2	24.5	24.6	24.2	24.9	25	24.23	0.507827
5.56558	23.6	23.8	23.7	23.9	24.2	24.5	24.6	24.3	24.9	25	24.25	0.497214
5.5825	23.6	23.8	23.7	23.9	24.2	24.5	24.6	24.3	24.9	25	24.25	0.497214
5.59942	23.6	23.8	23.7	24	24.2	24.5	24.6	24.3	24.9	25	24.26	0.490351
5.61633	23.6	23.8	23.8	24	24.2	24.5	24.6	24.3	24.9	25	24.27	0.47854
5.63325	23.6	23.8	23.8	24	24.2	24.5	24.6	24.3	24.9	25	24.27	0.47854
5.65017	23.6	23.8	23.8	24	24.2	24.6	24.6	24.3	24.9	25.1	24.29	0.502107
5.66708	23.6	23.8	23.8	24	24.2	24.6	24.7	24.3	24.9	25.1	24.3	0.509902
5.684	23.6	23.8	23.8	24	24.2	24.6	24.6	24.3	24.9	25.1	24.29	0.502107
5.70092	23.6	23.8	23.8	24	24.2	24.6	24.7	24.3	24.9	25.1	24.3	0.509902
5.71783	23.6	23.8	23.8	24	24.3	24.7	24.7	24.4	24.9	25.1	24.33	0.516506
5.73475	23.6	23.8	23.8	24	24.3	24.7	24.7	24.3	25	25.1	24.33	0.529256
5.75167	23.7	23.9	23.8	24.1	24.3	24.7	24.7	24.4	25	25.1	24.37	0.496768
5.76858	23.7	23.9	23.8	24.1	24.3	24.7	24.7	24.4	25	25.1	24.37	0.496768
5.7855	23.7	23.9	23.8	24.1	24.3	24.7	24.7	24.4	25	25.2	24.38	0.51381
5.80242	23.7	23.9	23.8	24.1	24.3	24.7	24.7	24.4	25	25.2	24.38	0.51381
5.81933	23.7	23.9	23.8	24.1	24.3	24.7	24.7	24.4	25.1	25.2	24.39	0.527994
5.83625	23.7	23.9	23.8	24.1	24.3	24.7	24.8	24.4	25.1	25.2	24.4	0.535413
5.85317	23.7	23.9	23.8	24.1	24.3	24.7	24.8	24.5	25.1	25.2	24.41	0.536346
5.87008	23.7	23.9	23.8	24.1	24.3	24.7	24.8	24.5	25.1	25.2	24.41	0.536346
5.887	23.7	23.9	23.8	24.1	24.4	24.7	24.8	24.5	25.1	25.2	24.42	0.534998
5.90392	23.7	23.9	23.8	24.1	24.4	24.7	24.8	24.5	25.1	25.3	24.43	0.551865
5.92083	23.8	23.9	23.8	24.1	24.4	24.7	24.8	24.5	25.1	25.3	24.44	0.537897
5.93775	23.8	24	23.8	24.1	24.4	24.8	24.8	24.5	25.1	25.3	24.46	0.53375
5.95467	23.8	24	23.8	24.1	24.4	24.8	24.8	24.5	25.1	25.3	24.46	0.53375
5.97158	23.8	24	23.9	24.2	24.4	24.8	24.8	24.5	25.1	25.3	24.48	0.513809
5.9885	23.8	24	23.9	24.2	24.4	24.8	24.8	24.5	25.1	25.3	24.48	0.513809
6.00542	23.8	24	23.9	24.2	24.4	24.8	24.9	24.5	25.1	25.3	24.49	0.521643
6.02233	23.8	24	23.9	24.2	24.4	24.8	24.9	24.5	25.1	25.3	24.49	0.521643
6.03925	23.8	24	23.9	24.2	24.4	24.8	24.9	24.6	25.2	25.3	24.51	0.536346
6.05617	23.8	24	23.9	24.2	24.4	24.9	24.9	24.6	25.2	25.3	24.52	0.543241
6.07308	23.8	24	23.9	24.2	24.4	24.9	24.9	24.6	25.2	25.3	24.52	0.543241
6.09	23.8	24.1	23.9	24.3	24.4	24.9	24.9	24.6	25.2	25.4	24.55	0.544161
6.10692	23.8	24.1	23.9	24.3	24.4	24.9	24.9	24.6	25.2	25.4	24.55	0.544161
6.12383	23.8	24.1	23.9	24.3	24.4	24.9	24.9	24.7	25.2	25.4	24.56	0.546097
6.14075	23.8	24.1	23.9	24.3	24.4	24.9	24.9	24.7	25.2	25.4	24.56	0.546097
6.15767	23.8	24.1	24	24.3	24.4	24.9	25	24.7	25.3	25.4	24.59	0.554677
6.17458	23.8	24.1	24	24.3	24.5	24.9	25	24.7	25.3	25.4	24.6	0.551765
6.1915	23.8	24.1	24	24.3	24.5	24.9	25	24.7	25.3	25.4	24.6	0.551765
6.20842	23.8	24.1	24	24.3	24.5	24.9	25	24.7	25.3	25.4	24.6	0.551765
6.22533	23.8	24.1	24	24.3	24.5	24.9	25	24.7	25.3	25.4	24.6	0.551765
6.24225	23.8	24.1	24	24.3	24.5	24.9	25	24.7	25.3	25.4	24.6	0.551765
6.25917	23.8	24.1	24	24.3	24.5	24.9	25	24.7	25.3	25.4	24.6	0.551765
6.27608	23.9	24.1	24	24.3	24.5	24.9	25	24.7	25.3	25.4	24.61	0.536346
6.293	23.9	24.1	24	24.3	24.5	24.9	25	24.8	25.3	25.4	24.62	0.539135
6.30992	23.9	24.1	24	24.3	24.5	24.9	25	24.8	25.4	25.4	24.63	0.553875
6.32683	23.8	24.2	24	24.3	24.5	25	25	24.8	25.4	25.4	24.64	0.566078
6.34375	23.8	24.2	24	24.4	24.5	25	25.1	24.8	25.4	25.4	24.66	0.568038
6.36067	23.8	24.2	24	24.4	24.5	25	25.1	24.8	25.4	25.5	24.67	0.58319
6.37758	23.9	24.2	24	24.4	24.5	25	25.1	24.8	25.4	25.5	24.68	0.567255
6.3945	23.9	24.2	24	24.4	24.5	25	25.1	24.8	25.4	25.5	24.68	0.567255
6.41142	23.9	24.2	24	24.4	24.5	25.1	25.1	24.8	25.4	25.5	24.69	0.57436
6.42833	23.9	24.2	24	24.4	24.5	25.1	25.1	24.8	25.4	25.5	24.69	0.57436
6.44525	23.9	24.2	24	24.5	24.6	25.1	25.1	24.9	25.4	25.5	24.72	0.56921
6.46217	23.9	24.2	24	24.5	24.6	25.1	25.1	24.9	25.4	25.5	24.72	0.56921
6.47908	23.9	24.2	24	24.5	24.6	25.1	25.1	24.9	25.4	25.5	24.72	0.56921
6.496	23.9	24.2	24	24.5	24.6	25.1	25.1	24.9	25.5	25.5	24.73	0.58319
6.51292	23.9	24.2	24	24.5	24.6	25.1	25.1	24.9	25.5	25.5	24.73	0.58319
6.52983	23.9	24.2	24.1	24.5	24.6	25.1	25.1	24.9	25.5	25.5	24.74	0.56999
6.54675	24	24.2	24.1	24.5	24.6	25.1	25.2	24.9	25.5	25.5	24.76	0.562139
6.56367	24	24.2	24.1	24.5	24.6	25.1	25.2	24.9	25.5	25.5	24.76	0.562139
6.58058	24	24.3	24.1	24.5	24.7	25.1	25.2	25	25.6	25.5	24.8	0.567646
6.5975	24	24.3	24.1	24.5	24.7	25.1	25.2	25	25.6	25.6	24.81	0.582046
6.61442	24	24.3	24.1	24.5	24.7	25.1	25.2	25	25.6	25.6	24.81	0.582046
6.63133	24	24.3	24.1	24.5	24.7	25.1	25.2	25	25.6	25.6	24.81	0.582046
6.64825	24	24.3	24.1	24.5	24.7	25.1	25.2	25	25.6	25.6	24.81	0.582046
6.66517	24	24.3	24.2	24.5	24.7	25.1	25.3	25	25.6	25.6	24.83	0.577447
6.68208	24	24.3	24.2	24.5	24.7	25.2	25.3	25	25.6	25.6	24.84	0.583476
6.699	24	24.3	24.2	24.6	24.7	25.2	25.3	25	25.6	25.6	24.85	0.577831
6.71592	24	24.3	24.2	24.6	24.7	25.2	25.3	25	25.6	25.6	24.85	0.577831
6.73283	24	24.3	24.2	24.6	24.7	25.2	25.3	25.1	25.6	25.6	24.86	0.581569
6.74975	24	24.4	24.2	24.6	24.7	25.2	25.3	25.1	25.6	25.6	24.87	0.571645
6.76667	24	24.4	24.2	24.6	24.7	25.2	25.3	25.1	25.6	25.6	24.87	0.571645
6.78358	24	24.4	24.2	24.6	24.7	25.3	25.3	25.1	25.6	25.6	24.88	0.578888
6.8005	24	24.4	24.2	24.6	24.7	25.3	25.4	25.1	25.6	25.6	24.89	0.587745
6.81742	24	24.4	24.2	24.6	24.7	25.3	25.4	25.1	25.6	25.7	24.9	0.601849
6.83433	24	24.4	24.2	24.6	24.7	25.3	25.4	25.1	25.7	25.7	24.91	0.615449
6.85125	24	24.4	24.2	24.7	24.7	25.3	25.4	25.1	25.7	25.7	24.92	0.610646
6.86817	24.1	24.4	24.2	24.7	24.7	25.3	25.4	25.1	25.7	25.7	24.93	0.594512
6.88508	24.1	24.4	24.2	24.7	24.7	25.3	25.4	25.1	25.7	25.7	24.93	0.594512
6.902	24.1	24.4	24.2	24.7	24.7	25.3	25.4	25.2	25.7	25.7	24.94	0.598517
6.91892	24.1	24.4	24.3	24.7	24.7	25.3	25.4	25.2	25.7	25.7	24.95	0.585472
6.93583	24.1	24.4	24.3	24.7	24.7	25.3	25.4	25.2	25.7	25.7	24.95	0.585472
6.95275	24.1	24.4	24.3	24.7	24.8	25.4	25.4	25.2	25.8	25.7	24.98	0.603324
6.96967	24.1	24.4	24.3	24.7	24.8	25.4	25.4	25.2	25.8	25.7	24.98	0.603324
6.98658	24.1	24.4	24.3	24.7	24.8	25.4	25.4	25.2	25.8	25.7	24.98	0.603324
7.0035	24.1	24.4	24.3	24.7	24.8	25.4	25.4	25.3	25.8	25.7	24.99	0.608185
7.02042	24.1	24.4	24.3	24.7	24.8	25.4	25.5	25.3	25.8	25.7	25	0.616441
7.03733	24.1	24.5	24.3	24.7	24.8	25.4	25.5	25.3	25.8	25.8	25.02	0.619677
7.05425	24.1	24.5	24.3	24.7	24.8	25.4	25.5	25.3	25.8	25.8	25.02	0.619677
7.07117	24.1	24.5	24.3	24.7	24.8	25.4	25.5	25.3	25.8	25.8	25.02	0.619677
7.08808	24.1	24.5	24.3	24.7	24.8	25.4	25.5	25.3	25.8	25.8	25.02	0.619677
7.105	24.1	24.5	24.3	24.7	24.9	25.4	25.5	25.4	25.8	25.8	25.04	0.622182
7.12192	24.1	24.5	24.3	24.8	24.9	25.4	25.5	25.4	25.8	25.8	25.05	0.616892
7.13883	24.1	24.5	24.3	24.8	24.9	25.4	25.5	25.4	25.8	25.8	25.05	0.616892
7.15575	24.1	24.5	24.3	24.8	24.9	25.5	25.6	25.4	25.9	25.8	25.08	0.646013
7.17267	24.2	24.5	24.3	24.8	24.9	25.5	25.6	25.4	25.9	25.8	25.09	0.629726
7.18958	24.2	24.5	24.3	24.8	24.9	25.5	25.6	25.4	25.9	25.8	25.09	0.629726
7.2065	24.2	24.5	24.3	24.8	24.9	25.5	25.6	25.4	25.9	25.8	25.09	0.629726
7.22342	24.2	24.5	24.4	24.8	24.9	25.5	25.6	25.4	25.9	25.8	25.1	0.616441
7.24033	24.2	24.5	24.4	24.9	24.9	25.5	25.6	25.4	25.9	25.9	25.12	0.625033
7.25725	24.2	24.5	24.4	24.9	24.9	25.5	25.6	25.5	25.9	25.9	25.13	0.630784
7.27417	24.2	24.5	24.4	24.9	24.9	25.5	25.6	25.5	25.9	25.9	25.13	0.630784
7.29108	24.2	24.5	24.4	24.9	24.9	25.5	25.6	25.5	25.9	25.9	25.13	0.630784
7.308	24.2	24.6	24.4	24.9	24.9	25.5	25.6	25.5	25.9	25.9	25.14	0.620394
7.32492	24.3	24.6	24.4	24.9	24.9	25.6	25.6	25.5	26	25.9	25.17	0.625478
7.34183	24.3	24.6	24.4	24.9	24.9	25.6	25.6	25.6	26	26	25.19	0.645411
7.35875	24.3	24.6	24.4	24.9	24.9	25.6	25.6	25.6	26	26	25.19	0.645411
7.37567	24.3	24.6	24.4	24.9	24.9	25.6	25.6	25.6	26	26	25.19	0.645411
7.39258	24.2	24.6	24.4	24.9	24.9	25.6	25.7	25.6	26	26	25.19	0.669079
7.4095	24.3	24.6	24.4	24.9	24.9	25.6	25.7	25.6	26	26	25.2	0.653198
7.42642	24.3	24.6	24.4	24.9	25	25.6	25.7	25.6	26	26	25.21	0.648845
7.44333	24.3	24.7	24.4	24.9	25	25.6	25.7	25.6	26	26	25.22	0.639097
7.46025	24.3	24.7	24.4	24.9	25	25.6	25.7	25.6	26	26	25.22	0.639097
7.47717	24.3	24.7	24.5	24.9	25	25.6	25.7	25.6	26	26	25.23	0.625478
7.49408	24.3	24.7	24.5	24.9	25	25.6	25.7	25.6	26	26	25.23	0.625478
7.511	24.3	24.7	24.5	24.9	25	25.6	25.7	25.6	26	26	25.23	0.625478
7.52792	24.3	24.7	24.5	24.9	25	25.6	25.7	25.6	26	26	25.23	0.625478
7.54483	24.3	24.7	24.5	24.9	25	25.6	25.8	25.6	26	26	25.24	0.63456
7.56175	24.3	24.7	24.5	25	25	25.6	25.8	25.6	26	26.1	25.26	0.643256
7.57867	24.3	24.7	24.5	25	25	25.6	25.8	25.7	26.1	26.1	25.28	0.66299
7.59558	24.3	24.7	24.5	25	25	25.7	25.8	25.7	26.1	26.1	25.29	0.669079
7.6125	24.3	24.7	24.5	25	25	25.7	25.8	25.7	26.1	26.2	25.3	0.68313
7.62942	24.3	24.7	24.5	25	25	25.7	25.8	25.7	26.1	26.2	25.3	0.68313
7.64633	24.3	24.7	24.5	25	25.1	25.7	25.8	25.7	26.1	26.2	25.31	0.67897
7.66325	24.3	24.7	24.5	25	25.1	25.7	25.8	25.7	26.1	26.2	25.31	0.67897
7.68017	24.3	24.7	24.5	25	25.1	25.7	25.8	25.7	26.2	26.2	25.32	0.6925
7.69708	24.3	24.7	24.5	25	25.1	25.7	25.8	25.8	26.2	26.2	25.33	0.699286
7.714	24.3	24.7	24.5	25	25.1	25.7	25.8	25.8	26.2	26.2	25.33	0.699286
7.73092	24.4	24.7	24.5	25	25.1	25.7	25.8	25.8	26.2	26.2	25.34	0.683455
7.74783	24.4	24.7	24.6	25	25.1	25.8	25.9	25.8	26.2	26.2	25.37	0.684836
7.76475	24.4	24.7	24.6	25.1	25.1	25.7	25.9	25.8	26.2	26.2	25.37	0.673383
7.78167	24.4	24.7	24.6	25.1	25.1	25.7	25.9	25.8	26.2	26.2	25.37	0.673383
7.79858	24.4	24.7	24.6	25.1	25.1	25.8	25.9	25.8	26.2	26.2	25.38	0.679542
7.8155	24.4	24.7	24.6	25.1	25.1	25.8	25.9	25.8	26.2	26.3	25.39	0.693541
7.83242	24.4	24.8	24.6	25.1	25.1	25.8	25.9	25.8	26.2	26.3	25.4	0.68313
7.84933	24.4	24.8	24.6	25.1	25.1	25.8	25.9	25.8	26.2	26.3	25.4	0.68313
7.86625	24.4	24.8	24.6	25.1	25.1	25.8	25.9	25.9	26.2	26.3	25.41	0.69033
7.88317	24.4	24.8	24.6	25.1	25.1	25.8	25.9	25.9	26.3	26.3	25.42	0.703641
7.90008	24.4	24.8	24.6	25.1	25.1	25.8	25.9	25.9	26.3	26.3	25.42	0.703641
7.917	24.5	24.8	24.6	25.1	25.1	25.8	25.9	25.9	26.3	26.3	25.43	0.688073
7.93392	24.5	24.8	24.6	25.1	25.1	25.8	25.9	25.9	26.3	26.3	25.43	0.688073
7.95083	24.5	24.8	24.6	25.1	25.2	25.8	25.9	26	26.3	26.3	25.45	0.691616
7.96775	24.5	24.8	24.6	25.1	25.2	25.8	26	26	26.3	26.4	25.47	0.713442
7.98467	24.5	24.9	24.6	25.1	25.2	25.8	26	26	26.3	26.4	25.48	0.703641
8.00158	24.5	24.9	24.6	25.2	25.2	25.8	26	26	26.3	26.4	25.49	0.698331
8.0185	24.5	24.9	24.7	25.2	25.2	25.8	26	26	26.3	26.4	25.5	0.684754
8.03542	24.5	24.9	24.7	25.2	25.2	25.8	26	26	26.4	26.4	25.51	0.698331
8.05233	24.5	24.9	24.7	25.2	25.2	25.9	26	26	26.4	26.4	25.52	0.703641
8.06925	24.5	24.9	24.7	25.2	25.2	25.9	26	26	26.4	26.4	25.52	0.703641
8.08617	24.5	24.9	24.7	25.2	25.2	25.9	26	26	26.4	26.4	25.52	0.703641
8.10308	24.5	24.9	24.7	25.2	25.2	25.9	26	26	26.4	26.4	25.52	0.703641
8.12	24.5	24.9	24.7	25.2	25.2	25.9	26	26	26.4	26.4	25.52	0.703641
8.13692	24.5	24.9	24.7	25.2	25.2	25.9	26	26	26.4	26.5	25.53	0.718099
8.15383	24.5	24.9	24.7	25.2	25.2	25.9	26	26.1	26.4	26.5	25.54	0.726024
8.17075	24.5	24.9	24.7	25.2	25.2	25.9	26	26.1	26.4	26.5	25.54	0.726024
8.18767	24.5	24.9	24.7	25.3	25.2	25.9	26.1	26.1	26.4	26.5	25.56	0.729078
8.20458	24.5	24.9	24.7	25.3	25.3	26	26.1	26.1	26.5	26.5	25.59	0.743042
8.2215	24.5	24.9	24.7	25.3	25.3	26	26.1	26.1	26.5	26.5	25.59	0.743042
8.23842	24.5	24.9	24.7	25.3	25.3	26	26.1	26.1	26.5	26.5	25.59	0.743042
8.25533	24.5	24.9	24.7	25.3	25.3	26	26.1	26.1	26.5	26.5	25.59	0.743042
8.27225	24.5	24.9	24.7	25.3	25.3	26	26.1	26.2	26.5	26.5	25.6	0.751295
8.28917	24.5	24.9	24.7	25.3	25.3	26	26.1	26.2	26.5	26.5	25.6	0.751295
8.30608	24.5	25	24.7	25.3	25.3	26	26.1	26.2	26.5	26.5	25.61	0.741545
8.323	24.5	25	24.7	25.3	25.4	26	26.2	26.2	26.5	26.5	25.63	0.745431
8.33992	24.5	25	24.7	25.3	25.4	26	26.2	26.2	26.5	26.5	25.63	0.745431
8.35683	24.6	25	24.7	25.4	25.4	26	26.2	26.2	26.5	26.5	25.65	0.724569
8.37375	24.6	25	24.7	25.4	25.4	26	26.2	26.2	26.5	26.6	25.66	0.738166
8.39067	24.6	25	24.7	25.4	25.4	26	26.2	26.2	26.5	26.6	25.66	0.738166
8.40758	24.6	25	24.7	25.4	25.4	26	26.2	26.2	26.5	26.6	25.66	0.738166
8.4245	24.6	25	24.7	25.4	25.4	26	26.2	26.2	26.5	26.6	25.66	0.738166
8.44142	24.6	25	24.8	25.4	25.4	26	26.2	26.2	26.6	26.6	25.68	0.737564
8.45833	24.6	25	24.8	25.4	25.4	26	26.2	26.2	26.6	26.6	25.68	0.737564
8.47525	24.6	25	24.8	25.4	25.4	26.1	26.2	26.2	26.6	26.6	25.69	0.743042
8.49217	24.6	25	24.8	25.4	25.4	26.1	26.2	26.3	26.6	26.7	25.71	0.765144
8.50908	24.6	25	24.8	25.4	25.4	26.1	26.2	26.3	26.6	26.7	25.71	0.765144
8.526	24.6	25.1	24.8	25.4	25.4	26.1	26.2	26.3	26.6	26.6	25.71	0.741545
8.54292	24.6	25.1	24.8	25.4	25.4	26.1	26.2	26.3	26.6	26.7	25.72	0.755425
8.55983	24.6	25.1	24.8	25.4	25.4	26.1	26.2	26.3	26.7	26.7	25.73	0.76891
8.57675	24.6	25.1	24.8	25.4	25.4	26.1	26.2	26.3	26.7	26.7	25.73	0.76891
8.59367	24.6	25.1	24.8	25.4	25.4	26.1	26.2	26.4	26.6	26.7	25.73	0.764563
8.61058	24.6	25.1	24.8	25.4	25.4	26.1	26.3	26.4	26.7	26.7	25.75	0.784928
8.6275	24.6	25.1	24.8	25.4	25.4	26.1	26.3	26.4	26.7	26.7	25.75	0.784928
8.64442	24.7	25.1	24.8	25.4	25.4	26.1	26.3	26.4	26.7	26.7	25.76	0.769127
8.66133	24.7	25.1	24.8	25.5	25.4	26.1	26.3	26.4	26.7	26.7	25.77	0.764562
8.67825	24.7	25.1	24.9	25.5	25.4	26.1	26.3	26.4	26.7	26.7	25.78	0.750999
8.69517	24.7	25.1	24.9	25.5	25.4	26.2	26.3	26.4	26.7	26.7	25.79	0.75638
8.71208	24.7	25.1	24.9	25.5	25.4	26.2	26.3	26.4	26.7	26.7	25.79	0.75638
8.729	24.7	25.1	24.9	25.5	25.4	26.2	26.3	26.4	26.7	26.7	25.79	0.75638
8.74592	24.7	25.1	24.9	25.6	25.4	26.2	26.3	26.4	26.7	26.7	25.8	0.752773
8.76283	24.7	25.1	24.9	25.6	25.4	26.2	26.4	26.4	26.7	26.7	25.81	0.760775
8.77975	24.7	25.1	24.9	25.6	25.4	26.2	26.4	26.5	26.7	26.7	25.82	0.769993
8.79667	24.7	25.1	24.9	25.5	25.4	26.2	26.4	26.5	26.7	26.7	25.81	0.773807
8.81358	24.7	25.1	24.9	25.5	25.5	26.2	26.4	26.5	26.7	26.8	25.83	0.781807
8.8305	24.7	25.2	24.9	25.5	25.5	26.2	26.4	26.5	26.7	26.8	25.84	0.77201
8.84742	24.7	25.2	24.9	25.5	25.5	26.2	26.4	26.5	26.7	26.8	25.84	0.77201
8.86433	24.7	25.2	24.9	25.5	25.5	26.2	26.4	26.5	26.7	26.8	25.84	0.77201
8.88125	24.7	25.2	24.9	25.6	25.5	26.2	26.4	26.5	26.8	26.8	25.86	0.780598
8.89817	24.7	25.2	25	25.6	25.5	26.2	26.4	26.5	26.8	26.8	25.87	0.767463
8.91508	24.7	25.2	25	25.6	25.5	26.2	26.5	26.6	26.8	26.8	25.89	0.78521
8.932	24.7	25.2	25	25.6	25.5	26.2	26.5	26.6	26.8	26.8	25.89	0.78521
8.94892	24.7	25.2	25	25.6	25.5	26.3	26.5	26.6	26.8	26.8	25.9	0.790218
8.96583	24.7	25.2	24.9	25.6	25.5	26.3	26.5	26.6	26.8	26.9	25.9	0.816496
8.98275	24.7	25.2	24.9	25.6	25.5	26.3	26.5	26.6	26.8	26.9	25.9	0.816496
8.99967	24.7	25.2	24.9	25.6	25.5	26.3	26.5	26.6	26.8	26.9	25.9	0.816496
9.01658	24.7	25.3	25	25.6	25.6	26.3	26.5	26.7	26.9	26.9	25.95	0.811377
9.0335	24.7	25.3	25	25.6	25.6	26.3	26.5	26.7	26.9	26.9	25.95	0.811377
9.05042	24.7	25.3	25	25.6	25.6	26.3	26.5	26.7	26.9	26.9	25.95	0.811377
9.06733	24.7	25.3	25	25.6	25.6	26.3	26.5	26.7	26.9	26.9	25.95	0.811377
9.08425	24.8	25.3	25	25.6	25.6	26.3	26.5	26.7	26.9	26.9	25.96	0.794705
9.10117	24.8	25.3	25	25.7	25.6	26.3	26.5	26.7	26.9	26.9	25.97	0.790288
9.11808	24.8	25.3	25	25.7	25.6	26.4	26.5	26.7	26.9	26.9	25.98	0.795543
9.135	24.8	25.3	25	25.7	25.6	26.4	26.5	26.7	26.9	26.9	25.98	0.795543
9.15192	24.8	25.3	25	25.7	25.6	26.4	26.5	26.7	26.9	26.9	25.98	0.795543
9.16883	24.8	25.3	25	25.7	25.6	26.4	26.5	26.7	26.9	26.9	25.98	0.795543
9.18575	24.8	25.3	25	25.7	25.6	26.4	26.5	26.7	26.9	26.9	25.98	0.795543
9.20267	24.8	25.4	25.1	25.7	25.6	26.4	26.5	26.7	26.9	27	26.01	0.786624
9.21958	24.8	25.4	25.1	25.7	25.6	26.4	26.5	26.7	26.9	27.1	26.02	0.80111
9.2365	24.8	25.4	25.1	25.7	25.6	26.4	26.6	26.7	26.9	27.1	26.03	0.808359
9.25342	24.8	25.4	25.1	25.7	25.6	26.4	26.6	26.8	26.9	27.2	26.05	0.833
9.27033	24.8	25.4	25.1	25.7	25.6	26.4	26.6	26.8	27	27.2	26.06	0.844854
9.28725	24.9	25.4	25.1	25.7	25.6	26.4	26.6	26.8	27.1	27.1	26.07	0.827379
9.30417	24.9	25.4	25.1	25.7	25.6	26.4	26.6	26.8	27.1	27.1	26.07	0.827379
9.32108	24.9	25.4	25.1	25.7	25.6	26.5	26.6	26.8	27.2	27	26.08	0.833733
9.338	24.9	25.4	25.1	25.8	25.6	26.5	26.6	26.8	27.2	27	26.09	0.829257
9.35492	24.9	25.4	25.1	25.8	25.7	26.5	26.6	26.8	27.1	27.1	26.1	0.821922
9.37183	24.9	25.4	25.1	25.8	25.7	26.5	26.6	26.8	27.1	27.1	26.1	0.821922
9.38875	24.9	25.4	25.1	25.8	25.7	26.5	26.6	26.9	27	27.1	26.1	0.819214
9.40567	24.9	25.4	25.1	25.8	25.7	26.5	26.7	26.9	27	27.1	26.11	0.826573
9.42258	24.9	25.4	25.1	25.8	25.7	26.5	26.7	27	27.1	27.1	26.13	0.849902
9.4395	24.9	25.4	25.1	25.8	25.7	26.5	26.7	27	27.1	27.2	26.14	0.86307
9.45642	24.9	25.4	25.1	25.8	25.7	26.5	26.7	27	27.1	27.1	26.13	0.849902
9.47333	24.9	25.4	25.1	25.8	25.7	26.5	26.7	27	27.1	27.1	26.13	0.849902
9.49025	24.9	25.4	25.1	25.8	25.7	26.5	26.7	26.9	27.1	27.1	26.12	0.839047
9.50717	24.9	25.4	25.1	25.8	25.7	26.5	26.7	26.9	27.2	27.1	26.13	0.852513
9.52408	24.9	25.4	25.1	25.8	25.7	26.5	26.7	26.9	27.1	27.1	26.12	0.839047
9.541	24.9	25.4	25.1	25.8	25.7	26.5	26.7	26.9	27.1	27.2	26.13	0.852513
9.55792	24.9	25.4	25.1	25.8	25.7	26.5	26.7	27	27.1	27.2	26.14	0.86307
9.57483	24.9	25.4	25.1	25.8	25.7	26.5	26.7	27.1	27.1	27.3	26.16	0.888444
9.59175	24.9	25.4	25.1	25.8	25.7	26.5	26.7	27.1	27.1	27.3	26.16	0.888444
9.60867	24.9	25.4	25.2	25.8	25.7	26.5	26.7	27.1	27.2	27.4	26.19	0.902404
9.62558	24.9	25.4	25.2	25.8	25.7	26.5	26.7	27.2	27.2	27.4	26.2	0.914087
9.6425	24.9	25.4	25.2	25.9	25.7	26.5	26.8	27.2	27.3	27.3	26.22	0.915059
9.65942	24.9	25.5	25.2	25.9	25.7	26.5	26.8	27.2	27.3	27.3	26.23	0.9056
9.67633	25	25.5	25.2	25.9	25.8	26.5	26.8	27.2	27.4	27.3	26.26	0.897156
9.69325	25	25.5	25.2	25.9	25.8	26.6	26.8	27.1	27.4	27.3	26.26	0.889694
9.71017	25	25.5	25.2	25.9	25.8	26.6	26.8	27.1	27.3	27.4	26.26	0.889694
9.72708	25	25.5	25.2	25.9	25.8	26.6	26.8	27.1	27.3	27.4	26.26	0.889694
9.744	25	25.5	25.2	25.9	25.8	26.6	26.8	27.2	27.3	27.4	26.27	0.900679
9.76092	25	25.5	25.2	25.9	25.8	26.6	26.8	27.2	27.3	27.4	26.27	0.900679
9.77783	25	25.5	25.2	25.9	25.8	26.6	26.8	27.3	27.4	27.4	26.29	0.925503
9.79475	25	25.5	25.2	25.9	25.8	26.6	26.8	27.2	27.4	27.4	26.28	0.913844
9.81167	25	25.5	25.2	25.9	25.8	26.6	26.8	27.3	27.4	27.4	26.29	0.925503
9.82858	25	25.5	25.2	26	25.8	26.6	26.8	27.3	27.4	27.4	26.3	0.921351
9.8455	25	25.5	25.2	26	25.8	26.6	26.8	27.2	27.4	27.5	26.3	0.92376
9.86242	25	25.5	25.3	26	25.8	26.7	26.8	27.3	27.4	27.5	26.33	0.926223
9.87933	25	25.5	25.3	26	25.8	26.7	26.8	27.3	27.4	27.5	26.33	0.926223
9.89625	25	25.5	25.3	26	25.8	26.7	26.9	27.3	27.4	27.5	26.34	0.93238
9.91317	25	25.5	25.3	26	25.8	26.7	26.9	27.3	27.5	27.5	26.35	0.945457
9.93008	25	25.5	25.3	26	25.8	26.7	26.9	27.3	27.5	27.5	26.35	0.945457
9.947	25	25.5	25.3	26	25.8	26.7	26.9	27.3	27.5	27.5	26.35	0.945457
9.96392	25	25.5	25.3	26	25.8	26.7	26.9	27.4	27.5	27.5	26.36	0.957079
9.98083	25	25.6	25.3	26	25.8	26.7	27	27.4	27.5	27.5	26.38	0.954289
9.99775	25	25.6	25.3	26	25.8	26.7	27	27.4	27.5	27.5	26.38	0.954289
10.0147	25.1	25.6	25.3	26	25.8	26.7	27	27.5	27.5	27.5	26.4	0.951023
10.0316	25.1	25.6	25.3	26	25.8	26.7	27	27.5	27.5	27.5	26.4	0.951023
10.0485	25.1	25.6	25.3	26	25.8	26.7	26.9	27.5	27.5	27.5	26.39	0.944516
10.0654	25.1	25.6	25.3	26	25.8	26.7	26.9	27.5	27.5	27.5	26.39	0.944516
10.0823	25.1	25.6	25.3	26	25.8	26.7	26.9	27.5	27.5	27.5	26.39	0.944516
10.0992	25.1	25.6	25.3	26.1	25.8	26.7	26.9	27.5	27.5	27.6	26.41	0.953881
10.1162	25.1	25.6	25.3	26.1	25.8	26.7	26.9	27.5	27.5	27.6	26.41	0.953881
10.1331	25.1	25.6	25.4	26.1	25.8	26.7	27	27.5	27.5	27.6	26.43	0.94757
10.15	25.1	25.7	25.4	26.1	25.8	26.8	27.1	27.5	27.6	27.6	26.47	0.961538
10.1669	25.1	25.7	25.4	26.1	25.9	26.8	27.2	27.6	27.6	27.6	26.5	0.974109
10.1838	25.1	25.7	25.4	26.1	25.9	26.8	27.2	27.6	27.6	27.6	26.5	0.974109
10.2007	25.1	25.7	25.4	26.1	25.9	26.8	27.1	27.6	27.6	27.6	26.49	0.966609
10.2177	25.1	25.7	25.4	26.1	25.9	26.8	27.1	27.6	27.6	27.6	26.49	0.966609
10.2346	25.2	25.8	25.4	26.1	25.9	26.8	27.1	27.6	27.6	27.6	26.51	0.942161
10.2515	25.2	25.8	25.4	26.1	25.9	26.8	27.2	27.6	27.6	27.6	26.52	0.94962
10.2684	25.2	25.8	25.4	26.1	25.9	26.8	27.2	27.6	27.6	27.7	26.53	0.962693
10.2853	25.2	25.8	25.4	26.1	25.9	26.8	27.1	27.6	27.6	27.7	26.52	0.955452
10.3022	25.2	25.8	25.4	26.1	25.9	26.8	27.1	27.6	27.6	27.7	26.52	0.955452
10.3192	25.2	25.8	25.4	26.2	25.9	26.8	27.2	27.6	27.6	27.7	26.54	0.958239
10.3361	25.2	25.8	25.4	26.2	25.9	26.8	27.1	27.6	27.6	27.7	26.53	0.951081
10.353	25.2	25.8	25.4	26.2	25.9	26.8	27.1	27.7	27.6	27.7	26.54	0.96402
10.3699	25.2	25.8	25.4	26.2	25.9	26.8	27.1	27.7	27.6	27.7	26.54	0.96402
10.3868	25.2	25.8	25.4	26.2	25.9	26.8	27.2	27.7	27.7	27.7	26.56	0.983418
10.4037	25.2	25.8	25.4	26.2	26	26.9	27.3	27.7	27.7	27.7	26.59	0.987083
10.4207	25.2	25.8	25.4	26.2	26	26.9	27.3	27.7	27.7	27.8	26.6	1
10.4376	25.2	25.8	25.4	26.2	26	26.9	27.3	27.7	27.7	27.8	26.6	1
10.4545	25.2	25.8	25.4	26.2	26	26.9	27.3	27.7	27.7	27.8	26.6	1
10.4714	25.2	25.8	25.4	26.2	26	26.9	27.2	27.7	27.7	27.8	26.59	0.992696
10.4883	25.2	25.8	25.5	26.2	26	26.9	27.2	27.7	27.7	27.8	26.6	0.979796
10.5052	25.2	25.8	25.5	26.2	26	26.9	27.2	27.8	27.8	27.8	26.62	1.00532
10.5222	25.2	25.8	25.5	26.2	26	26.9	27.1	27.8	27.8	27.8	26.61	0.999388
10.5391	25.2	25.8	25.5	26.2	26	26.9	27.2	27.8	27.8	27.8	26.62	1.00532
10.556	25.2	25.8	25.5	26.2	26	26.9	27.2	27.8	27.8	27.8	26.62	1.00532
10.5729	25.2	25.8	25.5	26.2	26	26.9	27.3	27.8	27.8	27.8	26.63	1.0122
10.5898	25.2	25.8	25.5	26.2	26	26.9	27.3	27.8	27.8	27.8	26.63	1.0122
10.6067	25.3	25.8	25.5	26.2	26	26.9	27.3	27.8	27.8	27.8	26.64	0.996884
10.6237	25.3	25.8	25.5	26.2	26	26.9	27.4	27.8	27.8	27.8	26.65	1.00471
10.6406	25.3	25.8	25.5	26.2	26	26.9	27.4	27.8	27.8	27.8	26.65	1.00471
10.6575	25.3	25.8	25.5	26.3	26	27	27.3	27.8	27.8	27.8	26.66	0.995769
10.6744	25.3	25.8	25.5	26.3	26	27	27.3	27.8	27.8	27.8	26.66	0.995769
10.6913	25.3	25.8	25.5	26.3	26	27	27.3	27.8	27.8	27.9	26.67	1.0089
10.7082	25.3	25.8	25.5	26.3	26	27	27.3	27.8	27.8	27.9	26.67	1.0089
10.7252	25.3	25.8	25.5	26.3	26	27	27.4	27.9	27.8	27.9	26.69	1.02897
10.7421	25.3	25.8	25.5	26.3	26	27.1	27.4	27.9	27.8	27.9	26.7	1.0328
10.759	25.3	25.8	25.5	26.3	26	27.1	27.4	27.9	27.8	27.8	26.69	1.02029
10.7759	25.3	25.8	25.5	26.3	26	27.1	27.4	27.9	27.8	27.8	26.69	1.02029
10.7928	25.3	25.8	25.5	26.3	26	27.2	27.4	27.9	27.8	27.8	26.7	1.02524
10.8097	25.3	25.8	25.6	26.3	26	27.2	27.4	27.9	27.9	27.8	26.72	1.02502
10.8267	25.4	25.8	25.6	26.3	26	27.1	27.4	27.9	27.9	27.9	26.73	1.01768
10.8436	25.4	25.8	25.6	26.3	26.1	27.2	27.4	28	27.9	27.9	26.76	1.02762
10.8605	25.3	25.8	25.6	26.4	26.1	27.1	27.4	28	27.9	28	26.76	1.0469
10.8774	25.4	25.8	25.6	26.4	26.1	27.1	27.5	28	27.8	28	26.77	1.02746
10.8943	25.4	25.8	25.6	26.3	26.1	27.1	27.5	28	27.8	28	26.76	1.03193
10.9112	25.4	25.8	25.6	26.4	26.1	27.1	27.5	28	27.8	28	26.77	1.02746
10.9282	25.4	25.8	25.6	26.4	26.1	27.1	27.5	28	27.8	27.9	26.76	1.01456
10.9451	25.4	25.8	25.6	26.4	26.1	27.2	27.5	28	27.9	27.9	26.78	1.03043
10.962	25.4	25.8	25.6	26.4	26.1	27.1	27.5	28	27.9	28	26.78	1.03902
10.9789	25.4	25.8	25.6	26.4	26.2	27.1	27.5	28	28	28	26.8	1.04456
10.9958	25.4	25.8	25.6	26.4	26.2	27.1	27.5	28	28	28	26.8	1.04456
11.0128	25.4	25.9	25.6	26.4	26.2	27.1	27.5	28	28	28	26.81	1.03435
11.0297	25.4	25.9	25.6	26.4	26.1	27.1	27.5	28	28	28	26.8	1.04137
11.0466	25.4	25.9	25.6	26.5	26.1	27.2	27.5	28	27.9	28	26.81	1.02897
11.0635	25.4	25.9	25.6	26.5	26.1	27.2	27.5	28	27.9	28	26.81	1.02897
11.0804	25.4	25.9	25.6	26.5	26.2	27.2	27.6	28.1	28	28.1	26.86	1.06688
11.0973	25.4	25.9	25.6	26.5	26.2	27.2	27.6	28.1	28	28.1	26.86	1.06688
11.1142	25.4	25.9	25.6	26.5	26.2	27.2	27.6	28.1	28	28.1	26.86	1.06688
11.1312	25.4	25.9	25.6	26.5	26.2	27.2	27.6	28.1	28	28.1	26.86	1.06688
11.1481	25.4	25.9	25.6	26.5	26.2	27.2	27.6	28.1	28	28.1	26.86	1.06688
11.165	25.4	25.9	25.7	26.5	26.2	27.2	27.6	28.1	28	28.1	26.87	1.05415
11.1819	25.4	25.9	25.7	26.5	26.1	27.2	27.6	28.1	28	28.1	26.86	1.06166
11.1988	25.4	26	25.7	26.5	26.2	27.2	27.6	28.1	28	28.1	26.88	1.04435
11.2157	25.4	26	25.7	26.5	26.2	27.2	27.6	28.1	28	28.1	26.88	1.04435
11.2327	25.4	26	25.7	26.5	26.2	27.2	27.6	28.1	28	28.1	26.88	1.04435
11.2496	25.4	26	25.7	26.5	26.2	27.3	27.6	28.1	28	28.1	26.89	1.04823
11.2665	25.4	26	25.7	26.5	26.2	27.3	27.6	28.1	28	28.1	26.89	1.04823
11.2834	25.4	26	25.7	26.5	26.2	27.3	27.6	28.2	28	28.2	26.91	1.0744
11.3003	25.4	26	25.7	26.5	26.2	27.2	27.6	28.2	28	28.2	26.9	1.07083
11.3172	25.4	26	25.7	26.5	26.2	27.2	27.6	28.2	28	28.2	26.9	1.07083
11.3342	25.4	26	25.7	26.5	26.2	27.1	27.6	28.2	28	28.2	26.89	1.06818
11.3511	25.4	26	25.7	26.5	26.2	27.2	27.7	28.2	28	28.2	26.91	1.07853
11.368	25.5	26	25.7	26.5	26.2	27.3	27.7	28.2	28	28.2	26.93	1.06672
11.3849	25.5	26	25.7	26.5	26.2	27.3	27.7	28.2	28.1	28.2	26.94	1.07827
11.4018	25.5	26	25.7	26.6	26.2	27.4	27.7	28.2	28.1	28.2	26.96	1.07827
11.4187	25.5	26	25.7	26.6	26.2	27.3	27.7	28.2	28.1	28.2	26.95	1.07419
11.4357	25.5	26	25.7	26.6	26.2	27.3	27.7	28.2	28.1	28.2	26.95	1.07419
11.4526	25.5	26	25.7	26.5	26.2	27.3	27.7	28.2	28.1	28.2	26.94	1.07827
11.4695	25.5	26.1	25.7	26.5	26.2	27.3	27.7	28.3	28.1	28.2	26.96	1.08238
11.4864	25.5	26.1	25.7	26.5	26.2	27.4	27.7	28.3	28.1	28.2	26.97	1.08633
11.5033	25.5	26.1	25.7	26.6	26.2	27.4	27.7	28.3	28.1	28.2	26.98	1.08197
11.5202	25.5	26.1	25.7	26.6	26.3	27.4	27.7	28.3	28.1	28.2	26.99	1.0744
11.5372	25.5	26.1	25.8	26.6	26.3	27.4	27.7	28.3	28.1	28.2	27	1.06145
11.5541	25.5	26.1	25.8	26.6	26.3	27.4	27.7	28.3	28.1	28.2	27	1.06145
11.571	25.5	26.2	25.8	26.6	26.3	27.4	27.8	28.3	28.1	28.2	27.02	1.06019
11.5879	25.5	26.2	25.8	26.6	26.3	27.4	27.8	28.3	28.1	28.2	27.02	1.06019
11.6048	25.6	26.2	25.8	26.6	26.2	27.4	27.8	28.3	28.2	28.2	27.03	1.06463
11.6217	25.6	26.2	25.8	26.6	26.3	27.5	27.8	28.3	28.1	28.2	27.04	1.04902
11.6387	25.6	26.2	25.8	26.6	26.3	27.5	27.8	28.4	28.2	28.2	27.06	1.07414
11.6556	25.6	26.2	25.8	26.6	26.3	27.5	27.8	28.4	28.2	28.2	27.06	1.07414
11.6725	25.6	26.1	25.8	26.6	26.3	27.5	27.8	28.4	28.2	28.2	27.05	1.08346
11.6894	25.6	26.2	25.8	26.6	26.3	27.5	27.8	28.4	28.2	28.2	27.06	1.07414
11.7063	25.6	26.2	25.8	26.6	26.3	27.5	27.8	28.4	28.2	28.2	27.06	1.07414
11.7233	25.6	26.2	25.8	26.7	26.3	27.5	27.8	28.4	28.2	28.2	27.07	1.06984
11.7402	25.6	26.2	25.8	26.7	26.3	27.5	27.8	28.4	28.2	28.3	27.08	1.08197
11.7571	25.6	26.2	25.8	26.7	26.3	27.5	27.8	28.4	28.2	28.3	27.08	1.08197
11.774	25.6	26.2	25.8	26.7	26.3	27.4	27.8	28.4	28.2	28.3	27.07	1.07812
11.7909	25.6	26.2	25.8	26.7	26.4	27.5	27.8	28.4	28.2	28.3	27.09	1.0744
11.8078	25.6	26.2	25.8	26.7	26.4	27.5	27.8	28.4	28.2	28.3	27.09	1.0744
11.8247	25.6	26.2	25.8	26.7	26.4	27.5	27.8	28.4	28.2	28.3	27.09	1.0744
11.8417	25.6	26.2	25.8	26.7	26.4	27.5	27.8	28.4	28.2	28.3	27.09	1.0744
11.8586	25.6	26.2	25.8	26.7	26.4	27.5	27.8	28.4	28.2	28.3	27.09	1.0744
11.8755	25.6	26.2	25.8	26.7	26.4	27.5	27.8	28.4	28.2	28.3	27.09	1.0744
11.8924	25.6	26.2	25.8	26.7	26.4	27.5	27.9	28.4	28.2	28.3	27.1	1.08218
11.9093	25.6	26.2	25.8	26.7	26.4	27.6	27.9	28.4	28.2	28.3	27.11	1.08674
11.9262	25.6	26.2	25.9	26.7	26.4	27.6	27.8	28.4	28.2	28.4	27.12	1.07889
11.9432	25.6	26.2	25.9	26.7	26.4	27.6	27.9	28.4	28.2	28.4	27.13	1.08633
11.9601	25.6	26.2	25.9	26.7	26.4	27.6	27.8	28.4	28.2	28.4	27.12	1.07889
11.977	25.6	26.2	25.9	26.7	26.4	27.6	27.9	28.4	28.3	28.4	27.14	1.09767
11.9939	25.6	26.2	25.9	26.7	26.4	27.6	27.9	28.4	28.3	28.4	27.14	1.09767
12.0108	25.6	26.3	25.9	26.7	26.4	27.6	27.9	28.4	28.3	28.4	27.15	1.08858
12.0277	25.6	26.3	25.9	26.8	26.4	27.6	27.9	28.4	28.3	28.4	27.16	1.08444
12.0447	25.6	26.3	25.9	26.8	26.4	27.6	27.9	28.4	28.3	28.4	27.16	1.08444
12.0616	25.6	26.3	25.9	26.8	26.5	27.6	27.9	28.4	28.3	28.4	27.17	1.07708
12.0785	25.6	26.3	25.9	26.8	26.5	27.6	27.9	28.5	28.3	28.4	27.18	1.09016
12.0954	25.7	26.2	25.9	26.8	26.5	27.6	28	28.5	28.3	28.4	27.19	1.09184
12.1123	25.7	26.3	25.9	26.8	26.5	27.6	28	28.5	28.3	28.4	27.2	1.08218
12.1292	25.7	26.3	25.9	26.8	26.5	27.6	28	28.5	28.3	28.4	27.2	1.08218
12.1462	25.7	26.3	25.9	26.8	26.5	27.6	28	28.5	28.3	28.4	27.2	1.08218
12.1631	25.7	26.3	25.9	26.8	26.5	27.6	28	28.5	28.4	28.4	27.21	1.09387
12.18	25.7	26.3	25.9	26.8	26.5	27.6	28	28.5	28.4	28.4	27.21	1.09387
12.1969	25.7	26.3	25.9	26.8	26.5	27.6	28	28.5	28.4	28.4	27.21	1.09387
12.2138	25.7	26.3	25.9	26.8	26.5	27.6	28	28.5	28.4	28.4	27.21	1.09387
12.2307	25.7	26.3	25.9	26.8	26.5	27.6	28	28.5	28.4	28.4	27.21	1.09387
12.2477	25.7	26.3	25.9	26.8	26.5	27.6	28	28.5	28.4	28.4	27.21	1.09387
12.2646	25.7	26.3	25.9	26.8	26.5	27.6	28	28.5	28.4	28.5	27.22	1.10635
12.2815	25.7	26.4	26	26.8	26.5	27.7	28	28.5	28.4	28.5	27.25	1.08858
12.2984	25.7	26.4	26	26.8	26.5	27.7	28	28.5	28.4	28.5	27.25	1.08858
12.3153	25.7	26.4	26	26.9	26.5	27.6	28	28.5	28.4	28.5	27.25	1.08038
12.3322	25.7	26.4	26	26.9	26.5	27.6	28	28.5	28.4	28.5	27.25	1.08038
12.3492	25.7	26.4	26	26.9	26.5	27.6	28	28.6	28.4	28.5	27.26	1.09362
12.3661	25.7	26.4	26	26.9	26.5	27.6	28	28.6	28.4	28.5	27.26	1.09362
12.383	25.7	26.4	26	26.9	26.5	27.7	28	28.6	28.4	28.5	27.27	1.09752
12.3999	25.7	26.4	26	26.9	26.5	27.7	28	28.6	28.4	28.5	27.27	1.09752
12.4168	25.7	26.4	26	26.9	26.5	27.7	28	28.6	28.4	28.5	27.27	1.09752
12.4337	25.7	26.4	26	26.9	26.5	27.7	28	28.6	28.4	28.5	27.27	1.09752
12.4507	25.7	26.4	26	26.9	26.5	27.7	28	28.6	28.4	28.5	27.27	1.09752
12.4676	25.8	26.4	26	26.9	26.5	27.7	28	28.6	28.4	28.5	27.28	1.08197
12.4845	25.8	26.4	26	27	26.5	27.7	28	28.6	28.4	28.5	27.29	1.07853
12.5014	25.8	26.4	26	27	26.5	27.7	28	28.6	28.5	28.5	27.3	1.09036
12.5183	25.8	26.4	26	27	26.5	27.7	28	28.6	28.5	28.5	27.3	1.09036
12.5352	25.7	26.4	26	27	26.5	27.7	28.1	28.6	28.5	28.6	27.31	1.12591
12.5522	25.7	26.5	26	26.9	26.5	27.7	28.1	28.6	28.5	28.6	27.31	1.12096
12.5691	25.7	26.5	26	26.9	26.5	27.7	28.1	28.6	28.5	28.6	27.31	1.12096
12.586	25.7	26.5	26	26.9	26.5	27.8	28.1	28.7	28.5	28.6	27.33	1.13827
12.6029	25.8	26.5	26	26.9	26.5	27.8	28.1	28.7	28.5	28.6	27.34	1.1227
12.6198	25.8	26.5	26	27	26.5	27.8	28.1	28.7	28.5	28.6	27.35	1.11878
12.6367	25.8	26.5	26	27	26.5	27.8	28.1	28.7	28.5	28.6	27.35	1.11878
12.6537	25.8	26.5	26	27	26.6	27.8	28.1	28.7	28.5	28.6	27.36	1.11076
12.6706	25.8	26.5	26.1	27	26.6	27.8	28.1	28.7	28.5	28.6	27.37	1.09752
12.6875	25.8	26.5	26.1	27	26.6	27.8	28.1	28.7	28.5	28.6	27.37	1.09752
12.7044	25.8	26.5	26.1	27	26.6	27.8	28.1	28.7	28.5	28.6	27.37	1.09752
12.7213	25.8	26.5	26.1	27	26.6	27.8	28.1	28.7	28.5	28.6	27.37	1.09752
12.7382	25.8	26.5	26.1	27.1	26.6	27.8	28.1	28.7	28.5	28.6	27.38	1.09423
12.7552	25.8	26.5	26.1	27.1	26.6	27.8	28.1	28.7	28.5	28.6	27.38	1.09423
12.7721	25.8	26.5	26.1	27.1	26.6	27.8	28.2	28.7	28.6	28.7	27.41	1.12591
12.789	25.8	26.5	26.1	27.1	26.6	27.8	28.2	28.7	28.6	28.7	27.41	1.12591
12.8059	25.8	26.5	26.1	27.1	26.6	27.8	28.2	28.7	28.6	28.7	27.41	1.12591
12.8228	25.8	26.5	26.1	27.1	26.6	27.8	28.2	28.7	28.6	28.7	27.41	1.12591
12.8397	25.8	26.5	26.1	27	26.6	27.8	28.2	28.7	28.6	28.7	27.4	1.12941
12.8567	25.8	26.5	26.1	27.1	26.6	27.8	28.2	28.7	28.6	28.7	27.41	1.12591
12.8736	25.8	26.5	26.1	27.2	26.6	27.8	28.2	28.7	28.6	28.7	27.42	1.12329
12.8905	25.8	26.5	26.1	27.2	26.6	27.8	28.2	28.7	28.6	28.7	27.42	1.12329
12.9074	25.8	26.5	26.1	27.3	26.6	27.8	28.2	28.7	28.6	28.7	27.43	1.12156
12.9243	25.8	26.5	26.1	27.2	26.7	27.8	28.2	28.7	28.6	28.7	27.43	1.1156
12.9412	25.8	26.5	26.1	27.2	26.7	27.8	28.2	28.7	28.6	28.7	27.43	1.1156
12.9582	25.8	26.5	26.1	27.2	26.7	27.9	28.2	28.8	28.6	28.7	27.45	1.1326
12.9751	25.8	26.5	26.1	27.3	26.7	27.9	28.2	28.8	28.6	28.7	27.46	1.13059
12.992	25.8	26.5	26.1	27.3	26.7	27.9	28.2	28.8	28.6	28.7	27.46	1.13059
13.0089	25.8	26.5	26.1	27.3	26.7	27.9	28.2	28.8	28.7	28.7	27.47	1.14217
13.0258	25.9	26.5	26.1	27.2	26.7	27.9	28.2	28.8	28.7	28.7	27.47	1.12847
13.0427	25.9	26.5	26.2	27.2	26.7	27.9	28.2	28.8	28.7	28.7	27.48	1.11535
13.0597	25.9	26.5	26.2	27.1	26.7	27.9	28.2	28.8	28.7	28.7	27.47	1.11858
13.0766	25.9	26.5	26.2	27.2	26.7	27.9	28.2	28.8	28.7	28.7	27.48	1.11535
13.0935	25.9	26.5	26.2	27.2	26.7	27.9	28.3	28.8	28.7	28.7	27.49	1.12294
13.1104	25.9	26.5	26.2	27.2	26.7	27.9	28.3	28.8	28.7	28.7	27.49	1.12294
13.1273	25.9	26.5	26.2	27.2	26.7	27.9	28.3	28.8	28.7	28.7	27.49	1.12294
13.1442	25.9	26.6	26.2	27.2	26.7	27.9	28.3	28.8	28.7	28.8	27.51	1.12591
13.1612	25.9	26.6	26.2	27.3	26.7	27.9	28.3	28.8	28.7	28.8	27.52	1.12329
13.1781	25.9	26.6	26.2	27.3	26.7	27.9	28.3	28.8	28.7	28.8	27.52	1.12329
13.195	25.9	26.6	26.2	27.3	26.7	27.9	28.3	28.8	28.7	28.8	27.52	1.12329
13.2119	25.9	26.6	26.2	27.3	26.7	27.9	28.3	28.8	28.7	28.8	27.52	1.12329
13.2288	25.9	26.6	26.2	27.3	26.7	28	28.3	28.8	28.7	28.8	27.53	1.12748
13.2457	25.9	26.6	26.2	27.3	26.7	28	28.3	28.8	28.7	28.8	27.53	1.12748
13.2627	25.9	26.6	26.2	27.4	26.7	28	28.3	28.8	28.7	28.8	27.54	1.12566
13.2796	25.9	26.6	26.2	27.4	26.7	27.9	28.3	28.9	28.7	28.8	27.54	1.13451
13.2965	25.9	26.6	26.2	27.4	26.7	27.9	28.3	28.8	28.7	28.8	27.53	1.12156
13.3134	25.9	26.6	26.2	27.4	26.7	27.9	28.4	28.8	28.7	28.8	27.54	1.1296
13.3303	25.9	26.6	26.2	27.4	26.7	27.9	28.4	28.8	28.7	28.8	27.54	1.1296
13.3472	26	26.6	26.2	27.4	26.8	28	28.4	28.8	28.7	28.8	27.57	1.1096
13.3642	26	26.6	26.2	27.4	26.8	28	28.4	28.9	28.7	28.8	27.58	1.1223
13.3811	25.9	26.6	26.2	27.4	26.7	28	28.4	28.9	28.8	28.8	27.57	1.15763
13.398	25.9	26.6	26.2	27.4	26.8	28	28.4	28.9	28.8	28.8	27.58	1.14969
13.4149	25.9	26.7	26.2	27.4	26.8	28	28.4	28.9	28.8	28.8	27.59	1.14061
13.4318	26	26.7	26.2	27.4	26.8	28	28.4	28.9	28.8	28.8	27.6	1.12447
13.4487	26	26.7	26.2	27.4	26.8	28	28.4	28.9	28.8	28.8	27.6	1.12447
13.4657	26	26.7	26.2	27.4	26.8	28	28.4	28.9	28.8	28.9	27.61	1.13671
13.4826	26	26.7	26.2	27.4	26.8	28	28.4	28.9	28.8	28.8	27.6	1.12447
13.4995	26	26.7	26.2	27.4	26.8	28	28.4	28.9	28.8	28.8	27.6	1.12447
13.5164	26	26.7	26.2	27.5	26.8	28	28.4	28.9	28.8	28.8	27.61	1.12294
13.5333	26	26.7	26.2	27.5	26.8	28	28.4	28.9	28.8	28.8	27.61	1.12294
13.5502	26	26.7	26.2	27.5	26.8	28	28.4	28.9	28.8	28.9	27.62	1.1351
13.5672	26	26.7	26.2	27.5	26.8	28	28.4	29	28.8	28.9	27.63	1.14799
13.5841	26	26.7	26.2	27.5	26.8	28	28.4	29	28.8	28.9	27.63	1.14799
13.601	26	26.7	26.2	27.5	26.8	28	28.4	29	28.8	28.9	27.63	1.14799
13.6179	26	26.7	26.3	27.5	26.8	28	28.4	29	28.8	28.9	27.64	1.13451
13.6348	26	26.7	26.3	27.5	26.8	28	28.4	29	28.8	28.9	27.64	1.13451
13.6517	26	26.7	26.3	27.6	26.8	28	28.4	29	28.8	28.9	27.65	1.13358
13.6687	26	26.7	26.3	27.5	26.8	28	28.4	29	28.8	28.9	27.64	1.13451
13.6856	26	26.7	26.3	27.5	26.8	28	28.4	29	28.8	28.9	27.64	1.13451
13.7025	26	26.7	26.3	27.5	26.8	28	28.4	29	28.9	28.9	27.65	1.14625
13.7194	26	26.7	26.3	27.6	26.8	28	28.4	29	28.8	28.9	27.65	1.13358
13.7363	26	26.7	26.3	27.6	26.8	28	28.4	29	28.8	28.9	27.65	1.13358
13.7532	26	26.7	26.3	27.6	26.8	28	28.4	29	28.8	29	27.66	1.1462
13.7702	26	26.7	26.3	27.6	26.8	28	28.5	29	28.8	29	27.67	1.15379
13.7871	26	26.7	26.3	27.6	26.8	28	28.5	29	28.9	29	27.68	1.16505
13.804	26	26.7	26.4	27.6	26.8	28.1	28.5	29	28.9	29	27.7	1.15566
13.8209	26	26.7	26.4	27.6	26.9	28.1	28.5	29.1	28.9	29	27.72	1.16027
13.8378	26	26.8	26.4	27.6	26.9	28.1	28.5	29.1	28.9	29	27.73	1.15089
13.8547	26	26.8	26.4	27.6	26.9	28.1	28.5	29.1	28.9	29	27.73	1.15089
13.8717	26	26.7	26.4	27.6	26.9	28.1	28.5	29.1	28.9	29	27.72	1.16027
13.8886	26	26.8	26.4	27.6	26.9	28.1	28.5	29.1	28.9	29	27.73	1.15089
13.9055	26.1	26.8	26.4	27.6	26.9	28	28.5	29.1	28.9	29	27.73	1.13142
13.9224	26.1	26.8	26.4	27.6	26.9	28	28.5	29.1	28.9	29	27.73	1.13142
13.9393	26.1	26.8	26.4	27.6	26.9	28.1	28.5	29.1	28.9	29	27.74	1.13451
13.9562	26.1	26.8	26.4	27.6	26.9	28.1	28.5	29.1	28.9	29	27.74	1.13451
13.9732	26.1	26.8	26.4	27.6	26.9	28.1	28.5	29.1	28.9	29	27.74	1.13451
13.9901	26.1	26.8	26.4	27.6	26.9	28.1	28.5	29.1	29	29	27.75	1.14625
14.007	26.1	26.8	26.4	27.6	26.9	28.1	28.5	29.1	29	29.1	27.76	1.15874
14.0239	26.1	26.8	26.4	27.6	26.9	28.1	28.5	29.1	29	29.1	27.76	1.15874
14.0408	26.1	26.8	26.4	27.6	26.9	28.1	28.6	29.1	29	29.1	27.77	1.16624
14.0577	26.1	26.8	26.4	27.6	26.9	28.1	28.6	29.1	29	29.1	27.77	1.16624
14.0747	26.1	26.8	26.4	27.6	26.9	28.1	28.6	29.1	29	29.1	27.77	1.16624
14.0916	26.1	26.8	26.4	27.7	26.9	28.1	28.6	29.1	29	29.1	27.78	1.16505
14.1085	26.1	26.8	26.4	27.7	26.9	28.1	28.6	29.1	29	29.1	27.78	1.16505
14.1254	26.1	26.9	26.4	27.7	26.9	28.1	28.6	29.1	29	29.1	27.79	1.1561
14.1423	26.1	26.9	26.4	27.7	26.9	28.1	28.6	29.1	29	29.1	27.79	1.1561
14.1592	26.1	26.9	26.5	27.7	26.9	28.2	28.6	29.1	29	29.1	27.81	1.14644
14.1762	26.1	26.9	26.5	27.7	26.9	28.2	28.6	29.1	29	29.1	27.81	1.14644
14.1931	26.1	26.9	26.5	27.7	26.9	28.2	28.6	29.1	29	29.1	27.81	1.14644
14.21	26.1	26.9	26.5	27.7	26.9	28.2	28.6	29.1	29	29.1	27.81	1.14644
14.2269	26.1	26.9	26.5	27.7	26.9	28.2	28.6	29.1	29	29.1	27.81	1.14644
14.2438	26.1	26.9	26.5	27.7	26.9	28.2	28.6	29.1	29.1	29.1	27.82	1.15835
14.2607	26.1	26.9	26.5	27.7	26.9	28.2	28.6	29.1	29.1	29.1	27.82	1.15835
14.2777	26.1	26.9	26.5	27.7	26.9	28.2	28.7	29.1	29.1	29.1	27.83	1.16624
14.2946	26.2	26.9	26.5	27.7	27	28.2	28.7	29.1	29.1	29.1	27.85	1.14139
14.3115	26.2	26.9	26.5	27.7	27	28.2	28.7	29.1	29.1	29.1	27.85	1.14139
14.3284	26.2	26.9	26.5	27.7	27	28.2	28.7	29.1	29.1	29.1	27.85	1.14139
14.3453	26.2	26.9	26.5	27.7	27	28.2	28.7	29.1	29.1	29.1	27.85	1.14139
14.3622	26.2	26.9	26.5	27.7	26.9	28.2	28.7	29.1	29.1	29.1	27.84	1.15007
14.3792	26.2	26.9	26.5	27.7	27	28.2	28.7	29.1	29.1	29.1	27.85	1.14139
14.3961	26.2	26.9	26.5	27.7	27	28.2	28.7	29.1	29.1	29.1	27.85	1.14139
14.413	26.2	26.9	26.5	27.7	27	28.2	28.7	29.1	29.1	29.1	27.85	1.14139
14.4299	26.2	26.9	26.5	27.7	27	28.2	28.7	29.1	29.1	29.1	27.85	1.14139
14.4468	26.2	26.9	26.5	27.7	27	28.2	28.7	29.1	29.1	29.1	27.85	1.14139
14.4637	26.2	26.9	26.5	27.8	27	28.2	28.7	29.1	29.1	29.1	27.86	1.14037
14.4807	26.2	26.9	26.5	27.8	27	28.2	28.7	29.1	29.1	29.2	27.87	1.15282
14.4976	26.2	26.9	26.5	27.8	27	28.2	28.7	29.1	29.1	29.2	27.87	1.15282
14.5145	26.2	26.9	26.5	27.7	27	28.2	28.7	29.1	29.1	29.2	27.86	1.15393
14.5314	26.2	26.9	26.5	27.7	27	28.2	28.7	29.1	29.1	29.2	27.86	1.15393
14.5483	26.2	26.9	26.5	27.8	27	28.2	28.7	29.1	29.1	29.2	27.87	1.15282
14.5652	26.2	26.9	26.5	27.8	27	28.2	28.7	29.2	29.1	29.2	27.88	1.16505
14.5822	26.2	26.9	26.5	27.8	27	28.2	28.7	29.2	29.1	29.2	27.88	1.16505
14.5991	26.2	27	26.5	27.8	27.1	28.2	28.7	29.2	29.1	29.2	27.9	1.14795
14.616	26.2	27	26.6	27.8	27.1	28.2	28.7	29.2	29.1	29.2	27.91	1.13475
14.6329	26.2	27	26.6	27.8	27.1	28.2	28.7	29.2	29.1	29.2	27.91	1.13475
14.6498	26.2	27	26.6	27.8	27.2	28.3	28.7	29.2	29.1	29.2	27.93	1.13044
14.6667	26.2	26.9	26.6	27.8	27.2	28.2	28.8	29.2	29.1	29.2	27.92	1.14484
14.6837	26.2	27	26.6	27.8	27.2	28.3	28.8	29.2	29.1	29.3	27.95	1.15109
14.7006	26.2	27	26.6	27.8	27.2	28.3	28.8	29.2	29.1	29.3	27.95	1.15109
14.7175	26.2	27	26.6	27.8	27.2	28.2	28.8	29.2	29.2	29.3	27.95	1.15974
14.7344	26.2	27	26.6	27.8	27.1	28.2	28.7	29.2	29.2	29.3	27.93	1.15955
14.7513	26.2	27	26.6	27.8	27.2	28.3	28.8	29.2	29.2	29.3	27.96	1.16256
14.7682	26.2	27	26.6	27.8	27.2	28.3	28.8	29.3	29.2	29.3	27.97	1.17478
14.7852	26.2	27	26.6	27.8	27.3	28.3	28.8	29.3	29.2	29.3	27.98	1.1679
14.8021	26.2	27	26.6	27.8	27.3	28.3	28.8	29.3	29.2	29.3	27.98	1.1679
14.819	26.2	27	26.6	27.8	27.3	28.3	28.8	29.3	29.2	29.3	27.98	1.1679
14.8359	26.2	27	26.6	27.8	27.3	28.3	28.8	29.3	29.2	29.3	27.98	1.1679
14.8528	26.2	27	26.6	27.9	27.3	28.3	28.8	29.3	29.2	29.3	27.99	1.16662
14.8697	26.2	27	26.6	27.9	27.3	28.3	28.8	29.3	29.2	29.3	27.99	1.16662
14.8867	26.2	27	26.6	27.8	27.2	28.3	28.8	29.3	29.2	29.3	27.97	1.17478
14.9036	26.2	27.1	26.6	27.8	27.3	28.4	28.8	29.3	29.2	29.3	28	1.16237
14.9205	26.2	27.1	26.6	27.8	27.3	28.4	28.8	29.3	29.3	29.3	28.01	1.17421
14.9374	26.2	27.1	26.6	27.8	27.3	28.4	28.8	29.3	29.3	29.3	28.01	1.17421
14.9543	26.2	27.2	26.6	27.9	27.3	28.3	28.8	29.3	29.3	29.3	28.02	1.16122
14.9712	26.3	27.2	26.6	27.9	27.3	28.3	28.8	29.3	29.3	29.3	28.03	1.14412
14.9882	26.3	27.2	26.6	27.9	27.3	28.3	28.9	29.3	29.3	29.3	28.04	1.152
15.0051	26.3	27.2	26.6	27.9	27.3	28.3	28.9	29.3	29.3	29.3	28.04	1.152
15.022	26.3	27.2	26.6	27.9	27.3	28.3	28.9	29.3	29.3	29.3	28.04	1.152
15.0389	26.3	27.1	26.6	27.9	27.3	28.3	28.9	29.3	29.3	29.3	28.03	1.16051
15.0558	26.4	27.2	26.6	27.9	27.3	28.4	28.9	29.3	29.3	29.3	28.06	1.13842
15.0727	26.4	27.2	26.6	27.9	27.3	28.4	28.9	29.4	29.3	29.3	28.07	1.15089
15.0897	26.4	27.3	26.6	27.9	27.3	28.4	28.9	29.4	29.3	29.3	28.08	1.1429
15.1066	26.4	27.3	26.6	27.9	27.3	28.4	28.9	29.4	29.3	29.3	28.08	1.1429
15.1235	26.4	27.3	26.6	27.9	27.3	28.4	28.9	29.4	29.3	29.3	28.08	1.1429
15.1404	26.4	27.3	26.7	27.9	27.3	28.4	28.9	29.4	29.3	29.3	28.09	1.12886
15.1573	26.4	27.3	26.7	27.9	27.3	28.4	28.9	29.4	29.3	29.3	28.09	1.12886
15.1742	26.4	27.3	26.7	27.9	27.3	28.4	28.9	29.4	29.3	29.3	28.09	1.12886
15.1912	26.5	27.4	26.7	27.9	27.3	28.4	28.9	29.4	29.3	29.3	28.11	1.10499
15.2081	26.5	27.3	26.7	27.9	27.4	28.4	28.9	29.4	29.3	29.4	28.12	1.11734
15.225	26.5	27.3	26.7	28	27.3	28.4	28.9	29.4	29.3	29.4	28.12	1.12329
15.2419	26.5	27.3	26.7	28	27.3	28.4	28.9	29.4	29.3	29.4	28.12	1.12329
15.2588	26.5	27.4	26.7	28	27.3	28.4	28.9	29.4	29.3	29.4	28.13	1.1156
15.2757	26.5	27.5	26.7	28	27.2	28.4	28.9	29.5	29.3	29.4	28.14	1.13058
15.2927	26.5	27.5	26.7	28	27.3	28.4	28.9	29.5	29.3	29.4	28.15	1.12175
15.3096	26.5	27.5	26.7	28	27.3	28.4	28.9	29.5	29.3	29.4	28.15	1.12175
15.3265	26.5	27.5	26.7	28	27.3	28.4	28.9	29.5	29.3	29.4	28.15	1.12175
15.3434	26.5	27.5	26.7	28	27.3	28.4	28.9	29.5	29.3	29.5	28.16	1.13451
15.3603	26.5	27.5	26.7	28	27.3	28.4	28.9	29.5	29.4	29.5	28.17	1.14606
15.3772	26.6	27.5	26.7	28	27.3	28.4	28.9	29.5	29.4	29.5	28.18	1.13019
15.3942	26.6	27.5	26.7	28	27.3	28.4	28.9	29.5	29.4	29.5	28.18	1.13019
15.4111	26.6	27.5	26.7	28	27.3	28.4	28.9	29.5	29.4	29.5	28.18	1.13019
15.428	26.6	27.5	26.7	28	27.3	28.4	29	29.5	29.4	29.5	28.19	1.13769
15.4449	26.6	27.5	26.7	28	27.3	28.4	29	29.5	29.4	29.5	28.19	1.13769
15.4618	26.6	27.5	26.7	28	27.3	28.4	29	29.5	29.4	29.5	28.19	1.13769
15.4787	26.6	27.5	26.7	28	27.3	28.4	29	29.5	29.4	29.5	28.19	1.13769
15.4957	26.6	27.5	26.7	28	27.4	28.4	29	29.5	29.4	29.5	28.2	1.1294
15.5126	26.6	27.5	26.7	28	27.5	28.4	29	29.6	29.4	29.5	28.22	1.1351
15.5295	26.6	27.5	26.7	28	27.5	28.4	29	29.6	29.4	29.5	28.22	1.1351
15.5464	26.6	27.5	26.7	28	27.5	28.4	29	29.6	29.4	29.5	28.22	1.1351
15.5633	26.6	27.5	26.7	28	27.5	28.4	29	29.6	29.4	29.5	28.22	1.1351
15.5802	26.6	27.5	26.7	28	27.5	28.4	29	29.6	29.4	29.6	28.23	1.14799
15.5972	26.2	27.5	26.7	28.1	27.5	28.4	29	29.6	29.4	29.6	28.2	1.21472
15.6141	26.2	27.5	26.7	28.1	27.5	28.4	29	29.6	29.4	29.6	28.2	1.21472
15.631	26.2	27.5	26.7	28.1	27.5	28.4	29	29.6	29.5	29.6	28.21	1.22606
15.6479	26.2	27.5	26.8	28.1	27.5	28.4	29	29.6	29.5	29.6	28.22	1.21271
15.6648	26.2	27.5	26.8	28.1	27.5	28.4	29.1	29.7	29.5	29.6	28.24	1.23306
15.6817	26.2	27.5	26.8	28.1	27.5	28.4	29.1	29.7	29.5	29.6	28.24	1.23306
15.6987	26.2	27.5	26.8	28.1	27.5	28.4	29.1	29.7	29.5	29.6	28.24	1.23306
15.7156	26.2	27.5	26.8	28.1	27.5	28.5	29.1	29.6	29.5	29.6	28.24	1.2222
15.7325	26.2	27.5	26.8	28.1	27.5	28.5	29	29.7	29.5	29.7	28.25	1.2403
15.7494	26.2	27.6	26.8	28.1	27.5	28.5	29	29.7	29.5	29.7	28.26	1.23396
15.7663	26.2	27.6	26.8	28.1	27.5	28.5	29	29.6	29.5	29.7	28.25	1.22134
15.7832	26.2	27.6	26.8	28.1	27.5	28.5	29.1	29.7	29.5	29.6	28.26	1.22855
15.8002	26.2	27.6	26.8	28.1	27.5	28.5	29.1	29.7	29.5	29.7	28.27	1.24101
15.8171	26.2	27.6	26.8	28.1	27.5	28.5	29.1	29.7	29.5	29.7	28.27	1.24101
15.834	26.2	27.6	26.8	28.1	27.5	28.5	29.1	29.7	29.5	29.6	28.26	1.22855
15.8509	26.2	27.6	26.8	28.1	27.5	28.5	29.1	29.7	29.5	29.7	28.27	1.24101
15.8678	26.2	27.6	26.8	28.1	27.5	28.5	29.1	29.7	29.5	29.7	28.27	1.24101
15.8847	26.2	27.6	26.8	28.1	27.5	28.5	29.1	29.7	29.5	29.7	28.27	1.24101
15.9017	26.2	27.6	26.8	28.1	27.5	28.5	29.1	29.7	29.5	29.7	28.27	1.24101
15.9186	26.2	27.6	26.8	28.1	27.5	28.5	29.1	29.7	29.5	29.7	28.27	1.24101
15.9355	26.2	27.6	26.8	28.1	27.5	28.5	29.1	29.7	29.5	29.7	28.27	1.24101
15.9524	26.2	27.6	26.8	28.1	27.5	28.5	29.1	29.7	29.5	29.7	28.27	1.24101
15.9693	26.2	27.6	26.8	28.2	27.5	28.5	29.1	29.7	29.5	29.7	28.28	1.23989
15.9863	26.3	27.6	26.8	28.2	27.6	28.5	29.1	29.7	29.5	29.7	28.3	1.21472
16.0032	26.3	27.6	26.9	28.2	27.6	28.6	29.1	29.7	29.5	29.7	28.32	1.20351
16.0201	26.3	27.6	26.9	28.2	27.6	28.6	29.1	29.7	29.5	29.7	28.32	1.20351
16.037	26.3	27.6	26.9	28.2	27.6	28.6	29.1	29.7	29.5	29.7	28.32	1.20351
16.0539	26.3	27.6	26.9	28.2	27.6	28.6	29.1	29.7	29.5	29.7	28.32	1.20351
16.0708	26.2	27.6	26.9	28.2	27.6	28.6	29.1	29.7	29.5	29.7	28.31	1.22243
16.0877	26.2	27.6	26.9	28.2	27.6	28.5	29.1	29.7	29.6	29.7	28.31	1.23149
16.1047	26.3	27.6	26.8	28.2	27.6	28.5	29.1	29.8	29.6	29.7	28.32	1.239
16.1216	26.3	27.6	26.9	28.2	27.6	28.6	29.1	29.8	29.6	29.7	28.34	1.22764
16.1385	26.3	27.6	26.9	28.2	27.6	28.6	29.1	29.8	29.6	29.7	28.34	1.22764
16.1554	26.3	27.6	26.9	28.2	27.6	28.6	29.2	29.8	29.6	29.7	28.35	1.23491
16.1723	26.3	27.6	26.9	28.2	27.6	28.6	29.2	29.8	29.6	29.8	28.36	1.2474
16.1892	26.3	27.6	26.9	28.2	27.6	28.6	29.2	29.8	29.6	29.8	28.36	1.2474
16.2062	26.3	27.6	26.9	28.2	27.6	28.6	29.2	29.8	29.6	29.8	28.36	1.2474
16.2231	26.3	27.6	26.9	28.2	27.6	28.6	29.2	29.8	29.6	29.8	28.36	1.2474
16.24	26.3	27.6	26.9	28.2	27.6	28.6	29.2	29.8	29.6	29.8	28.36	1.2474
16.2569	26.3	27.6	26.9	28.2	27.6	28.6	29.2	29.8	29.6	29.8	28.36	1.2474
16.2738	26.3	27.6	26.9	28.2	27.6	28.6	29.2	29.8	29.6	29.8	28.36	1.2474
16.2907	26.3	27.6	26.9	28.2	27.6	28.6	29.2	29.8	29.6	29.8	28.36	1.2474
16.3077	26.3	27.6	26.9	28.2	27.6	28.6	29.2	29.8	29.6	29.8	28.36	1.2474
16.3246	26.3	27.6	26.9	28.2	27.6	28.6	29.2	29.8	29.6	29.8	28.36	1.2474
16.3415	26.3	27.6	26.9	28.2	27.6	28.6	29.2	29.8	29.6	29.8	28.36	1.2474
16.3584	26.3	27.6	26.9	28.2	27.6	28.6	29.2	29.8	29.6	29.8	28.36	1.2474
16.3753	26.3	27.6	26.9	28.2	27.6	28.6	29.2	29.8	29.6	29.8	28.36	1.2474
16.3922	26.3	27.6	26.9	28.2	27.6	28.6	29.2	29.8	29.7	29.8	28.37	1.25879
16.4092	26.3	27.6	27	28.2	27.6	28.6	29.2	29.8	29.7	29.8	28.38	1.24615
16.4261	26.3	27.7	27	28.2	27.6	28.6	29.2	29.8	29.6	29.8	28.38	1.22819
16.443	26.3	27.7	27	28.2	27.6	28.6	29.2	29.8	29.7	29.8	28.39	1.23958
16.4599	26.3	27.7	27	28.2	27.6	28.6	29.2	29.8	29.7	29.8	28.39	1.23958
16.4768	26.3	27.7	27.1	28.3	27.6	28.6	29.2	29.8	29.7	29.8	28.41	1.22606
16.4937	26.3	27.7	27.1	28.3	27.6	28.7	29.3	29.8	29.7	29.8	28.43	1.23563
16.5107	26.3	27.7	27	28.3	27.6	28.7	29.3	29.8	29.7	29.8	28.42	1.24793
16.5276	26.3	27.7	27	28.3	27.6	28.7	29.3	29.8	29.7	29.8	28.42	1.24793
16.5445	26.3	27.7	26.9	28.2	27.6	28.7	29.3	29.8	29.7	29.8	28.4	1.26227
16.5614	26.4	27.7	26.9	28.3	27.6	28.7	29.3	29.9	29.7	29.8	28.43	1.25526
16.5783	26.4	27.7	27	28.3	27.6	28.7	29.3	29.9	29.7	29.8	28.44	1.24204
16.5953	26.4	27.7	27	28.3	27.6	28.7	29.3	29.9	29.7	29.8	28.44	1.24204
16.6122	26.4	27.7	27	28.3	27.6	28.7	29.3	29.9	29.7	29.8	28.44	1.24204
16.6291	26.4	27.7	27	28.3	27.6	28.7	29.3	29.9	29.7	29.9	28.45	1.25455
16.646	26.4	27.7	26.9	28.4	27.6	28.7	29.3	29.9	29.7	29.9	28.45	1.26689
16.6629	26.4	27.7	26.9	28.4	27.7	28.7	29.3	29.9	29.7	29.9	28.46	1.25981
16.6798	26.4	27.7	27	28.4	27.7	28.7	29.3	29.9	29.7	29.9	28.47	1.24637
16.6967	26.4	27.7	27	28.3	27.7	28.7	29.3	29.9	29.7	29.9	28.46	1.2474
16.7137	26.4	27.7	27	28.3	27.7	28.7	29.3	29.9	29.7	29.9	28.46	1.2474
16.7306	26.4	27.7	27	28.3	27.7	28.7	29.3	30	29.7	29.9	28.47	1.26056
16.7475	26.4	27.7	27	28.3	27.7	28.7	29.3	30	29.7	29.9	28.47	1.26056
16.7644	26.4	27.7	27	28.4	27.7	28.7	29.3	30	29.7	29.9	28.48	1.25945
16.7813	26.4	27.7	27	28.4	27.7	28.7	29.3	30	29.7	29.9	28.48	1.25945
16.7982	26.4	27.7	27	28.4	27.7	28.7	29.3	29.9	29.7	30	28.48	1.25945
16.8152	26.4	27.7	27	28.4	27.7	28.7	29.3	29.9	29.8	30	28.49	1.27056
16.8321	26.4	27.7	27.1	28.4	27.7	28.7	29.3	30	29.8	30	28.51	1.27056
16.849	26.4	27.7	27.1	28.4	27.7	28.7	29.3	29.9	29.8	30	28.5	1.25786
16.8659	26.4	27.7	27.1	28.4	27.7	28.7	29.3	30	29.8	29.9	28.5	1.25786
16.8828	26.4	27.8	27.1	28.4	27.7	28.7	29.3	30	29.8	29.9	28.51	1.25118
16.8997	26.4	27.8	27.1	28.4	27.7	28.7	29.3	30	29.8	30	28.52	1.26386
16.9167	26.4	27.8	27	28.4	27.7	28.7	29.3	30	29.8	29.9	28.5	1.26403
16.9336	26.4	27.8	27	28.4	27.7	28.7	29.3	30	29.8	30	28.51	1.27667
16.9505	26.4	27.8	27.1	28.4	27.7	28.7	29.3	30	29.8	30	28.52	1.26386
16.9674	26.4	27.8	27.1	28.4	27.7	28.7	29.3	30	29.8	30	28.52	1.26386
16.9843	26.4	27.8	27.2	28.4	27.7	28.7	29.3	30	29.8	30	28.53	1.25171
17.0012	26.4	27.8	27.2	28.4	27.7	28.7	29.3	30	29.8	30	28.53	1.25171
17.0182	26.4	27.8	27.2	28.4	27.7	28.7	29.3	30	29.8	30	28.53	1.25171
17.0351	26.4	27.8	27.3	28.4	27.7	28.7	29.3	30	29.8	30	28.54	1.24025
17.052	26.4	27.8	27.3	28.4	27.7	28.7	29.3	30	29.8	30	28.54	1.24025
17.0689	26.4	27.8	27.3	28.4	27.7	28.7	29.3	30	29.8	30	28.54	1.24025
17.0858	26.4	27.8	27.2	28.4	27.7	28.7	29.3	30	29.8	30	28.53	1.25171
17.1028	26.5	27.8	27.2	28.4	27.7	28.7	29.3	30	29.8	30	28.54	1.23306
17.1197	26.4	27.8	27.2	28.4	27.8	28.7	29.3	30	29.8	30	28.54	1.24472
17.1366	26.5	27.8	27.2	28.4	27.8	28.7	29.3	30	29.8	30	28.55	1.22588
17.1535	26.5	27.8	27.2	28.4	27.8	28.7	29.4	30	29.8	30	28.56	1.23306
17.1704	26.5	27.8	27.2	28.4	27.8	28.7	29.4	30	29.8	30	28.56	1.23306
17.1873	26.5	27.8	27.2	28.4	27.8	28.8	29.4	30	29.8	30	28.57	1.23473
17.2042	26.5	27.8	27.2	28.4	27.8	28.8	29.4	30	29.8	30	28.57	1.23473
17.2212	26.5	27.8	27.2	28.4	27.8	28.8	29.4	30	29.9	30	28.58	1.24615
17.2381	26.5	27.8	27.2	28.4	27.8	28.8	29.4	30	29.9	30	28.58	1.24615
17.255	26.5	27.8	27.2	28.4	27.8	28.8	29.4	30	29.9	30	28.58	1.24615
17.2719	26.5	27.8	27.2	28.4	27.8	28.8	29.4	30	29.9	30	28.58	1.24615
17.2888	26.5	27.8	27.2	28.4	27.8	28.8	29.4	30	29.9	30	28.58	1.24615
17.3057	26.5	27.8	27.2	28.4	27.8	28.8	29.4	30	29.9	30	28.58	1.24615
17.3227	26.5	27.8	27.3	28.4	27.8	28.8	29.4	30	29.9	30	28.59	1.23419
17.3396	26.5	27.8	27.3	28.5	27.8	28.8	29.4	30.1	29.9	30	28.61	1.24584
17.3565	26.5	27.8	27.3	28.5	27.8	28.8	29.4	30.1	29.9	30	28.61	1.24584
17.3734	26.5	27.8	27.2	28.5	27.8	28.8	29.4	30.1	29.9	30	28.6	1.25786
17.3903	26.5	27.9	27.2	28.5	27.8	28.8	29.4	30.1	30	30	28.62	1.26298
17.4072	26.5	27.9	27.2	28.4	27.8	28.8	29.4	30.1	30	30.1	28.62	1.27698
17.4242	26.5	27.9	27.2	28.5	27.8	28.8	29.4	30.1	30	30.1	28.63	1.27545
17.4411	26.5	27.9	27.3	28.5	27.8	28.8	29.4	30.1	30	30.1	28.64	1.26333
17.458	26.5	27.9	27.3	28.5	27.8	28.8	29.4	30.1	29.9	30.1	28.63	1.25171
17.4749	26.5	27.9	27.2	28.5	27.8	28.8	29.4	30.1	29.9	30.1	28.62	1.26386
17.4918	26.5	27.9	27.3	28.5	27.8	28.8	29.4	30.1	30	30.1	28.64	1.26333
17.5087	26.5	27.8	27.2	28.5	27.8	28.8	29.4	30.1	29.9	30.1	28.61	1.27056
17.5257	26.5	27.8	27.2	28.5	27.8	28.8	29.5	30.1	30	30.1	28.63	1.28932
17.5426	26.5	27.9	27.3	28.5	27.8	28.8	29.5	30.1	30	30.1	28.65	1.27039
17.5595	26.5	27.9	27.3	28.5	27.8	28.8	29.5	30.1	30	30.1	28.65	1.27039
17.5764	26.5	27.9	27.3	28.5	27.8	28.8	29.5	30.1	30	30.1	28.65	1.27039
17.5933	26.5	27.9	27.3	28.5	27.8	28.8	29.5	30.1	30	30.1	28.65	1.27039
17.6103	26.5	27.9	27.3	28.5	27.8	28.8	29.5	30.1	30	30.1	28.65	1.27039
17.6272	26.5	27.9	27.2	28.5	27.9	28.8	29.5	30.1	30	30.1	28.65	1.27563
17.6441	26.5	27.9	27.3	28.5	27.9	28.8	29.5	30.1	30	30.1	28.66	1.26333
17.661	26.5	27.9	27.2	28.5	27.9	28.8	29.5	30.1	30	30.1	28.65	1.27563
17.6779	26.5	27.9	27.3	28.5	27.9	28.8	29.5	30.1	30	30.1	28.66	1.26333
17.6948	26.6	27.9	27.3	28.5	27.9	28.8	29.5	30.2	30	30.1	28.68	1.25769
17.7117	26.6	27.9	27.3	28.5	27.9	28.8	29.5	30.2	30	30.1	28.68	1.25769
17.7287	26.6	27.9	27.4	28.6	27.9	28.8	29.5	30.2	30	30.1	28.7	1.24454
17.7456	26.6	27.9	27.4	28.6	27.8	28.8	29.5	30.2	30	30.1	28.69	1.25207
17.7625	26.6	27.9	27.4	28.6	27.8	28.9	29.5	30.1	30	30.2	28.7	1.25344
17.7794	26.6	27.9	27.4	28.6	27.9	28.9	29.5	30.2	30	30.2	28.72	1.25857
17.7963	26.6	27.9	27.4	28.6	27.9	28.9	29.5	30.2	30	30.2	28.72	1.25857
17.8132	26.6	27.9	27.4	28.6	27.9	28.9	29.5	30.2	30	30.2	28.72	1.25857
17.8302	26.6	28	27.4	28.6	27.9	28.9	29.5	30.2	30	30.1	28.72	1.239
17.8471	26.6	28	27.4	28.6	27.9	28.9	29.5	30.2	30	30.2	28.73	1.25171
17.864	26.6	28	27.4	28.6	27.9	28.9	29.5	30.2	30	30.2	28.73	1.25171
17.8809	26.6	28	27.4	28.6	27.9	28.9	29.5	30.2	30	30.2	28.73	1.25171
17.8978	26.6	28	27.4	28.6	27.9	28.9	29.5	30.2	30	30.2	28.73	1.25171
17.9148	26.6	28	27.4	28.6	27.9	28.9	29.5	30.2	30	30.2	28.73	1.25171
17.9317	26.6	28	27.4	28.6	27.9	28.9	29.5	30.2	30	30.2	28.73	1.25171
17.9486	26.6	28	27.4	28.6	27.9	28.9	29.5	30.2	30	30.2	28.73	1.25171
17.9655	26.6	28	27.5	28.6	27.9	28.9	29.5	30.2	30	30.2	28.74	1.24025
17.9824	26.6	28	27.5	28.6	27.9	28.9	29.5	30.2	30	30.2	28.74	1.24025
17.9993	26.6	28	27.5	28.6	27.9	28.9	29.5	30.2	30.1	30.2	28.75	1.25189
18.0162	26.6	28	27.5	28.7	27.9	28.9	29.5	30.2	30.1	30.2	28.76	1.25096
18.0332	26.6	28	27.4	28.7	27.9	28.9	29.5	30.2	30.1	30.2	28.75	1.26249
18.0501	26.6	28	27.4	28.7	27.9	28.9	29.5	30.2	30.1	30.2	28.75	1.26249
18.067	26.6	27.9	27.4	28.6	28	28.9	29.5	30.2	30.1	30.2	28.74	1.26333
18.0839	26.6	27.9	27.4	28.6	28	28.9	29.5	30.2	30.1	30.2	28.74	1.26333
18.1008	26.6	28	27.5	28.7	28	28.9	29.5	30.2	30.1	30.2	28.77	1.2437
18.1177	26.6	28	27.5	28.7	28	28.9	29.5	30.2	30.1	30.2	28.77	1.2437
18.1347	26.7	28	27.5	28.7	28	28.9	29.5	30.2	30.1	30.2	28.78	1.22456
18.1516	26.7	28	27.5	28.7	28	28.9	29.6	30.2	30.1	30.2	28.79	1.23149
18.1685	26.7	28	27.5	28.7	28	28.9	29.6	30.3	30.1	30.2	28.8	1.24454
18.1854	26.7	28	27.5	28.7	28	28.9	29.6	30.3	30.1	30.2	28.8	1.24454
18.2023	26.7	28	27.5	28.7	28	28.9	29.6	30.2	30.1	30.2	28.79	1.23149
18.2192	26.7	28	27.5	28.7	28	28.9	29.6	30.2	30.1	30.2	28.79	1.23149
18.2362	26.7	28	27.5	28.7	28	28.9	29.6	30.2	30.1	30.3	28.8	1.24454
18.2531	26.7	28	27.5	28.7	28	28.9	29.6	30.2	30.1	30.3	28.8	1.24454
18.27	26.7	28	27.5	28.7	28	28.9	29.6	30.3	30.1	30.2	28.8	1.24454
18.2869	26.7	28	27.5	28.7	28	28.9	29.6	30.3	30.1	30.2	28.8	1.24454
18.3038	26.7	28	27.5	28.7	27.9	28.9	29.6	30.3	30.1	30.2	28.79	1.25206
18.3207	26.7	28	27.5	28.7	27.9	28.9	29.6	30.3	30.1	30.2	28.79	1.25206
18.3377	26.7	28	27.6	28.7	28	29	29.6	30.3	30.1	30.3	28.83	1.24726
18.3546	26.7	28	27.6	28.7	28	29	29.6	30.3	30.2	30.3	28.84	1.25892
18.3715	26.7	28	27.6	28.7	28	29	29.6	30.3	30.2	30.3	28.84	1.25892
18.3884	26.7	28	27.6	28.7	28	29	29.6	30.3	30.2	30.3	28.84	1.25892
18.4053	26.7	28	27.6	28.7	28	29	29.6	30.3	30.2	30.3	28.84	1.25892
18.4222	26.7	28	27.6	28.7	28	29	29.6	30.3	30.1	30.3	28.83	1.24726
18.4392	26.7	28	27.6	28.7	28	29	29.6	30.3	30.2	30.3	28.84	1.25892
18.4561	26.7	28	27.6	28.7	28	29	29.6	30.3	30.2	30.3	28.84	1.25892
18.473	26.7	28	27.6	28.7	28	29	29.6	30.3	30.2	30.3	28.84	1.25892
18.4899	26.7	28	27.6	28.7	28	29	29.6	30.3	30.2	30.3	28.84	1.25892
18.5068	26.7	28	27.6	28.7	28	29	29.6	30.3	30.2	30.3	28.84	1.25892
18.5237	26.7	28	27.6	28.7	28	29	29.6	30.3	30.2	30.3	28.84	1.25892
18.5407	26.7	28	27.6	28.7	28	29	29.6	30.3	30.2	30.3	28.84	1.25892
18.5576	26.7	28	27.6	28.7	28	29	29.7	30.3	30.2	30.3	28.85	1.26601
18.5745	26.7	28	27.6	28.7	28	29	29.7	30.3	30.2	30.3	28.85	1.26601
18.5914	26.7	28	27.6	28.7	28	29	29.7	30.3	30.2	30.3	28.85	1.26601
18.6083	26.8	28	27.6	28.7	28	29	29.7	30.4	30.2	30.3	28.87	1.26056
18.6252	26.8	28	27.6	28.7	28	29	29.7	30.4	30.2	30.3	28.87	1.26056
18.6422	26.8	28	27.6	28.7	28	29	29.7	30.4	30.2	30.3	28.87	1.26056
18.6591	26.8	28	27.6	28.8	28	29	29.7	30.4	30.2	30.3	28.88	1.25945
18.676	26.8	28.1	27.6	28.8	28	29	29.7	30.3	30.2	30.4	28.89	1.25207
18.6929	26.8	28	27.6	28.8	28	29	29.7	30.4	30.2	30.4	28.89	1.27231
18.7098	26.8	28	27.6	28.8	28	29	29.7	30.4	30.2	30.4	28.89	1.27231
18.7267	26.8	28	27.6	28.8	28	29	29.7	30.4	30.2	30.4	28.89	1.27231
18.7437	26.8	28.1	27.6	28.8	28	29	29.7	30.4	30.2	30.3	28.89	1.25207
18.7606	26.8	28.1	27.6	28.8	28	29.1	29.7	30.4	30.2	30.4	28.91	1.26618
18.7775	26.8	28.1	27.6	28.8	28	29.1	29.7	30.4	30.2	30.4	28.91	1.26618
18.7944	26.8	28.1	27.6	28.8	28	29.1	29.7	30.4	30.2	30.4	28.91	1.26618
18.8113	26.8	28.1	27.6	28.8	28	29.1	29.7	30.4	30.2	30.4	28.91	1.26618
18.8283	26.8	28.1	27.6	28.8	28	29	29.7	30.4	30.3	30.4	28.91	1.27667
18.8452	26.8	28.1	27.6	28.8	28	29.1	29.7	30.4	30.3	30.4	28.92	1.27785
18.8621	26.8	28.1	27.6	28.8	28	29.1	29.7	30.4	30.2	30.4	28.91	1.26618
18.879	26.8	28.1	27.6	28.8	28	29.1	29.7	30.4	30.2	30.4	28.91	1.26618
18.8959	26.8	28.1	27.6	28.8	28	29.1	29.7	30.4	30.2	30.4	28.91	1.26618
18.9128	26.8	28.1	27.6	28.8	28.1	29.1	29.7	30.4	30.2	30.4	28.92	1.25857
18.9297	26.8	28.1	27.6	28.8	28	29.1	29.7	30.4	30.3	30.4	28.92	1.27785
18.9467	26.8	28.1	27.7	28.8	28	29.1	29.7	30.4	30.3	30.4	28.93	1.26671
18.9636	26.9	28.1	27.7	28.8	28	29.1	29.7	30.4	30.3	30.4	28.94	1.24829
18.9805	26.9	28.1	27.6	28.8	28.1	29.1	29.7	30.4	30.3	30.4	28.94	1.25184
18.9974	26.9	28.1	27.7	28.8	28.1	29.1	29.7	30.4	30.3	30.4	28.95	1.2403
19.0143	26.9	28.1	27.7	28.8	28.1	29.1	29.7	30.4	30.3	30.4	28.95	1.2403
19.0312	26.9	28.1	27.7	28.8	28.1	29.1	29.7	30.5	30.3	30.4	28.96	1.25362
19.0482	26.9	28.1	27.7	28.8	28.1	29.1	29.7	30.5	30.3	30.4	28.96	1.25362
19.0651	26.8	28.1	27.7	28.8	28.1	29.1	29.7	30.5	30.3	30.4	28.95	1.27214
19.082	26.9	28.1	27.7	28.8	28.1	29.1	29.7	30.5	30.3	30.4	28.96	1.25362
19.0989	26.9	28.1	27.7	28.8	28.1	29.1	29.7	30.5	30.3	30.5	28.97	1.26671
19.1158	26.9	28.1	27.7	28.9	28.1	29.1	29.7	30.5	30.3	30.5	28.98	1.26561
19.1327	26.9	28.1	27.7	28.9	28.1	29.1	29.7	30.5	30.3	30.5	28.98	1.26561
19.1497	26.9	28.1	27.7	28.9	28.1	29.1	29.7	30.4	30.3	30.5	28.97	1.2526
19.1666	26.9	28.1	27.7	28.9	28.1	29.1	29.7	30.4	30.3	30.5	28.97	1.2526
19.1835	26.9	28.1	27.7	28.9	28.1	29.1	29.8	30.5	30.3	30.5	28.99	1.27231
19.2004	26.9	28.1	27.7	28.9	28.1	29.1	29.8	30.5	30.3	30.5	28.99	1.27231
19.2173	26.9	28.2	27.7	28.9	28.1	29.1	29.8	30.5	30.3	30.4	28.99	1.25206
19.2342	26.9	28.2	27.7	28.9	28.1	29.1	29.8	30.5	30.3	30.4	28.99	1.25206
19.2512	26.9	28.2	27.7	28.9	28.1	29.1	29.8	30.5	30.3	30.5	29	1.26491
19.2681	26.9	28.2	27.7	28.9	28.1	29.1	29.8	30.5	30.4	30.5	29.01	1.27667
19.285	26.9	28.2	27.7	28.9	28.1	29.1	29.8	30.5	30.4	30.5	29.01	1.27667
19.3019	26.9	28.2	27.7	28.9	28.1	29.1	29.8	30.5	30.4	30.5	29.01	1.27667
19.3188	26.9	28.2	27.7	28.9	28.1	29.1	29.8	30.5	30.4	30.5	29.01	1.27667
19.3358	26.9	28.2	27.7	28.9	28.1	29.1	29.8	30.5	30.3	30.5	29	1.26491
19.3527	26.9	28.2	27.7	28.9	28.1	29.1	29.8	30.5	30.4	30.5	29.01	1.27667
19.3696	27	28.2	27.7	28.9	28.1	29.1	29.8	30.5	30.4	30.5	29.02	1.25857
19.3865	27	28.2	27.7	28.9	28.1	29.1	29.8	30.5	30.4	30.5	29.02	1.25857
19.4034	27	28.2	27.7	28.9	28.1	29.1	29.8	30.5	30.4	30.5	29.02	1.25857
19.4203	27	28.2	27.7	28.9	28.1	29.1	29.8	30.5	30.4	30.5	29.02	1.25857
19.4372	27.1	28.2	27.7	28.9	28.1	29.1	29.8	30.5	30.4	30.5	29.03	1.24101
19.4542	27.1	28.2	27.7	28.9	28.2	29.1	29.8	30.5	30.4	30.5	29.04	1.23306
19.4711	27	28.2	27.8	28.9	28.2	29.1	29.8	30.5	30.4	30.5	29.04	1.23935
19.488	27	28.2	27.8	28.9	28.2	29.1	29.8	30.5	30.4	30.5	29.04	1.23935
19.5049	26.9	28.2	27.8	28.9	28.2	29.1	29.8	30.5	30.4	30.5	29.03	1.25791
19.5218	26.9	28.2	27.8	28.9	28.2	29.1	29.8	30.5	30.4	30.5	29.03	1.25791
19.5387	27	28.2	27.8	28.9	28.2	29.1	29.8	30.5	30.4	30.5	29.04	1.23935
19.5557	27	28.2	27.8	28.9	28.2	29.1	29.8	30.5	30.4	30.5	29.04	1.23935
19.5726	27	28.2	27.8	28.9	28.2	29.1	29.8	30.6	30.4	30.5	29.05	1.25277
19.5895	27.1	28.2	27.8	28.9	28.2	29.1	29.8	30.6	30.4	30.5	29.06	1.23486
19.6064	27.1	28.2	27.8	28.9	28.2	29.1	29.8	30.5	30.4	30.5	29.05	1.22134
19.6233	27.1	28.2	27.7	28.9	28.2	29.1	29.9	30.5	30.4	30.5	29.05	1.2403
19.6402	27.1	28.2	27.8	28.9	28.2	29.1	29.9	30.5	30.4	30.6	29.07	1.24191
19.6572	27.1	28.2	27.8	28.9	28.2	29.1	29.9	30.5	30.4	30.6	29.07	1.24191
19.6741	27.1	28.2	27.8	29	28.2	29.1	29.9	30.5	30.4	30.5	29.07	1.22751
19.691	27.1	28.2	27.8	29	28.2	29.1	29.9	30.5	30.5	30.5	29.08	1.23989
19.7079	27.2	28.2	27.8	29	28.2	29.1	29.9	30.5	30.5	30.5	29.09	1.22243
19.7248	27.2	28.2	27.8	29	28.2	29.1	29.9	30.5	30.5	30.5	29.09	1.22243
19.7417	27.2	28.2	27.8	29	28.2	29.1	29.9	30.6	30.5	30.5	29.1	1.23558
19.7587	27.2	28.2	27.8	29	28.2	29.1	29.9	30.6	30.5	30.5	29.1	1.23558
19.7756	27.2	28.2	27.8	29	28.2	29.2	29.9	30.6	30.5	30.5	29.11	1.23599
19.7925	27.2	28.2	27.8	29	28.2	29.2	29.9	30.6	30.5	30.5	29.11	1.23599
19.8094	27.2	28.2	27.8	29	28.2	29.2	29.9	30.6	30.4	30.6	29.11	1.23689
19.8263	27.2	28.2	27.8	29	28.2	29.1	29.9	30.6	30.4	30.6	29.1	1.23648
19.8432	27.2	28.2	27.8	29	28.2	29.1	29.9	30.6	30.5	30.6	29.11	1.24851
19.8602	27.2	28.2	27.8	29	28.2	29.1	29.9	30.6	30.5	30.6	29.11	1.24851
19.8771	27.2	28.2	27.8	29	28.2	29.1	29.9	30.6	30.5	30.6	29.11	1.24851
19.894	27.2	28.2	27.8	29	28.2	29.2	29.9	30.6	30.5	30.6	29.12	1.24882
19.9109	27.2	28.3	27.8	29	28.2	29.2	29.9	30.6	30.5	30.6	29.13	1.24101
19.9278	27.3	28.3	27.8	29	28.2	29.2	29.9	30.6	30.5	30.6	29.14	1.22402
19.9447	27.3	28.3	27.8	29	28.2	29.2	29.9	30.6	30.5	30.6	29.14	1.22402
19.9617	27.2	28.3	27.8	29	28.2	29.2	29.9	30.6	30.5	30.6	29.13	1.24101
19.9786	27.2	28.2	27.8	29	28.2	29.2	29.9	30.6	30.5	30.6	29.12	1.24882
19.9955	27.1	28.2	27.8	29	28.2	29.2	29.9	30.6	30.5	30.6	29.11	1.26618
20.0124	27.1	28.3	27.8	29	28.2	29.2	29.9	30.6	30.5	30.6	29.12	1.25857
20.0293	27.1	28.3	27.8	29	28.2	29.2	29.9	30.6	30.5	30.6	29.12	1.25857
20.0462	27.2	28.3	27.8	29	28.2	29.2	29.9	30.6	30.5	30.6	29.13	1.24101
20.0632	27.2	28.3	27.8	29	28.2	29.2	29.9	30.6	30.5	30.6	29.13	1.24101
20.0801	27.2	28.3	27.8	29	28.2	29.2	29.9	30.6	30.5	30.6	29.13	1.24101
20.097	27.2	28.4	27.8	29.1	28.2	29.2	29.9	30.6	30.5	30.6	29.15	1.23311
20.1139	27.1	28.4	27.8	29.1	28.2	29.2	29.9	30.6	30.5	30.6	29.14	1.25096
20.1308	27.2	28.4	27.8	29.1	28.2	29.2	29.9	30.6	30.5	30.7	29.16	1.24651
20.1477	27.2	28.4	27.8	29.1	28.3	29.2	29.9	30.7	30.5	30.7	29.18	1.25149
20.1647	27.3	28.4	27.8	29.1	28.3	29.2	29.9	30.7	30.5	30.7	29.19	1.23419
20.1816	27.3	28.4	27.8	29.1	28.3	29.2	30	30.7	30.5	30.7	29.2	1.24097
20.1985	27.3	28.4	27.8	29.1	28.3	29.3	30	30.7	30.5	30.7	29.21	1.24137
20.2154	27.3	28.4	27.8	29.1	28.2	29.3	30	30.6	30.5	30.7	29.19	1.23689
20.2323	27.3	28.4	27.8	29.1	28.2	29.2	30	30.6	30.6	30.7	29.19	1.24851
20.2492	27.4	28.4	27.8	29.1	28.3	29.2	30	30.6	30.6	30.7	29.21	1.22334
20.2662	27.4	28.4	27.8	29.1	28.3	29.2	30	30.6	30.5	30.7	29.2	1.21106
20.2831	27.4	28.4	27.8	29.1	28.3	29.3	30	30.7	30.5	30.7	29.22	1.22456
20.3	27.4	28.4	27.8	29.1	28.3	29.3	30	30.7	30.5	30.7	29.22	1.22456
20.3169	27.4	28.4	27.8	29.1	28.3	29.3	30	30.7	30.5	30.7	29.22	1.22456
20.3338	27.4	28.4	27.8	29.1	28.3	29.3	30	30.7	30.6	30.7	29.23	1.23653
20.3507	27.4	28.4	27.8	29.1	28.3	29.3	30	30.7	30.6	30.7	29.23	1.23653
20.3677	27.5	28.4	27.8	29.1	28.3	29.3	30	30.7	30.6	30.7	29.24	1.22038
20.3846	27.5	28.4	27.8	29.1	28.3	29.3	30	30.7	30.6	30.7	29.24	1.22038
20.4015	27.5	28.3	27.9	29.1	28.3	29.3	30	30.7	30.6	30.7	29.24	1.21582
20.4184	27.5	28.4	27.9	29.1	28.3	29.3	30	30.7	30.6	30.8	29.26	1.22129
20.4353	27.5	28.4	27.9	29.1	28.3	29.3	30	30.7	30.6	30.8	29.26	1.22129
20.4522	27.5	28.4	27.9	29.1	28.3	29.3	30	30.7	30.6	30.8	29.26	1.22129
20.4692	27.5	28.4	27.9	29.1	28.3	29.3	30	30.7	30.6	30.8	29.26	1.22129
20.4861	27.5	28.4	27.9	29.1	28.3	29.3	30	30.7	30.6	30.8	29.26	1.22129
20.503	27.5	28.4	27.9	29.1	28.3	29.3	30	30.7	30.6	30.8	29.26	1.22129
20.5199	27.5	28.4	27.9	29.1	28.3	29.3	30	30.7	30.6	30.8	29.26	1.22129
20.5368	27.5	28.4	27.9	29.1	28.3	29.3	30	30.7	30.6	30.8	29.26	1.22129
20.5537	27.5	28.4	27.9	29.1	28.3	29.3	30	30.7	30.6	30.8	29.26	1.22129
20.5707	27.5	28.4	27.9	29.1	28.3	29.3	30	30.7	30.6	30.8	29.26	1.22129
20.5876	27.5	28.4	27.9	29.1	28.3	29.3	30	30.7	30.6	30.8	29.26	1.22129
20.6045	27.6	28.4	27.9	29.1	28.3	29.3	30	30.8	30.6	30.8	29.28	1.21911
20.6214	27.6	28.4	27.9	29.1	28.3	29.3	30	30.8	30.6	30.8	29.28	1.21911
20.6383	27.6	28.4	27.9	29.1	28.3	29.3	30	30.8	30.6	30.8	29.28	1.21911
20.6552	27.6	28.4	27.9	29.1	28.3	29.3	30	30.8	30.7	30.8	29.29	1.23149
20.6722	27.6	28.4	27.9	29.1	28.3	29.3	30	30.8	30.7	30.9	29.3	1.24544
20.6891	27.6	28.4	27.9	29.1	28.3	29.3	30	30.8	30.7	30.9	29.3	1.24544
20.706	27.6	28.4	27.9	29.1	28.3	29.3	30	30.8	30.7	30.9	29.3	1.24544
20.7229	27.6	28.4	27.9	29.1	28.3	29.3	30	30.8	30.6	30.9	29.29	1.23329
20.7398	27.6	28.4	27.9	29.2	28.3	29.3	30	30.8	30.6	30.9	29.3	1.23198
20.7568	27.6	28.4	27.9	29.2	28.3	29.3	30	30.8	30.6	30.9	29.3	1.23198
20.7737	27.6	28.4	27.9	29.2	28.3	29.3	30	30.8	30.6	30.9	29.3	1.23198
20.7906	27.6	28.4	27.9	29.2	28.3	29.3	30	30.8	30.7	30.9	29.31	1.24405
20.8075	27.6	28.4	27.9	29.2	28.3	29.3	30	30.8	30.7	30.9	29.31	1.24405
20.8244	27.6	28.4	28	29.2	28.3	29.3	30	30.8	30.7	30.9	29.32	1.2318
20.8413	27.6	28.4	28	29.2	28.3	29.3	30	30.8	30.7	30.9	29.32	1.2318
20.8582	27.6	28.4	28	29.2	28.4	29.3	30	30.8	30.7	30.9	29.33	1.22297
20.8752	27.6	28.4	28	29.2	28.4	29.3	30	30.8	30.7	30.9	29.33	1.22297
20.8921	27.6	28.4	27.9	29.2	28.4	29.3	30	30.8	30.7	30.9	29.32	1.2354
20.909	27.7	28.4	27.9	29.2	28.4	29.3	30	30.8	30.7	30.9	29.33	1.22025
20.9259	27.7	28.4	28	29.2	28.4	29.3	30	30.8	30.7	30.9	29.34	1.20757
20.9428	27.7	28.4	28	29.2	28.4	29.3	30	30.8	30.7	30.9	29.34	1.20757
20.9597	27.7	28.4	28	29.2	28.3	29.3	30.1	30.8	30.7	30.9	29.34	1.22311
20.9767	27.7	28.4	28	29.2	28.4	29.3	30.1	30.8	30.7	31	29.36	1.22855
20.9936	27.7	28.4	28	29.2	28.4	29.3	30.1	30.8	30.7	31	29.36	1.22855
21.0105	27.7	28.4	28	29.2	28.4	29.3	30.1	30.8	30.7	31	29.36	1.22855
21.0274	27.7	28.4	28	29.2	28.4	29.3	30.1	30.8	30.7	31	29.36	1.22855
21.0443	27.7	28.4	28	29.2	28.4	29.3	30.1	30.8	30.7	30.9	29.35	1.21404
21.0612	27.7	28.4	28	29.2	28.4	29.3	30.1	30.8	30.7	30.9	29.35	1.21404
21.0782	27.7	28.4	28	29.2	28.4	29.3	30.1	30.8	30.7	30.9	29.35	1.21404
21.0951	27.7	28.4	28	29.2	28.4	29.3	30.1	30.8	30.7	30.9	29.35	1.21404
21.112	27.7	28.4	28	29.2	28.4	29.3	30.1	30.8	30.7	31	29.36	1.22855
21.1289	27.7	28.4	28	29.2	28.4	29.3	30.1	30.8	30.8	31	29.37	1.24101
21.1458	27.7	28.4	28	29.2	28.4	29.3	30.1	30.8	30.8	31	29.37	1.24101
21.1627	27.7	28.4	28	29.2	28.4	29.4	30.1	30.8	30.8	31	29.38	1.24079
21.1797	27.7	28.4	28	29.2	28.4	29.3	30.1	30.9	30.8	30.9	29.37	1.24012
21.1966	27.7	28.4	28	29.3	28.4	29.3	30.1	30.9	30.8	30.9	29.38	1.239
21.2135	27.7	28.4	28	29.3	28.4	29.4	30.1	30.9	30.8	30.9	29.39	1.23868
21.2304	27.7	28.4	28	29.3	28.4	29.4	30.1	30.9	30.8	30.9	29.39	1.23868
21.2473	27.7	28.4	28	29.3	28.4	29.4	30.1	30.9	30.8	31	29.4	1.25255
21.2642	27.7	28.4	28	29.3	28.4	29.4	30.1	30.9	30.8	31	29.4	1.25255
21.2812	27.8	28.4	28	29.3	28.4	29.4	30.1	30.9	30.8	31	29.41	1.23778
21.2981	27.8	28.4	28	29.2	28.4	29.4	30.1	30.9	30.8	31	29.4	1.23918
21.315	27.8	28.4	28	29.2	28.4	29.4	30.1	30.9	30.8	31	29.4	1.23918
21.3319	27.7	28.5	28	29.2	28.4	29.4	30.1	30.9	30.8	31.1	29.41	1.26003
21.3488	27.8	28.5	28	29.3	28.4	29.4	30.1	30.9	30.8	31.1	29.43	1.2437
21.3657	27.8	28.5	28	29.3	28.4	29.4	30.1	30.9	30.8	31	29.42	1.22909
21.3827	27.8	28.5	28	29.3	28.4	29.4	30.1	30.9	30.8	31	29.42	1.22909
21.3996	27.8	28.5	28	29.3	28.4	29.4	30.1	30.9	30.8	31	29.42	1.22909
21.4165	27.8	28.5	28	29.3	28.4	29.4	30.1	31	30.8	31	29.43	1.2428
21.4334	27.8	28.5	28	29.3	28.4	29.4	30.1	31	30.8	31	29.43	1.2428
21.4503	27.8	28.5	28	29.3	28.4	29.4	30.1	31	30.8	31	29.43	1.2428
21.4672	27.8	28.5	28	29.3	28.4	29.4	30.1	31	30.8	31.1	29.44	1.25716
21.4842	27.8	28.5	28	29.3	28.4	29.4	30.2	30.9	30.8	31.1	29.44	1.25007
21.5011	27.8	28.5	28	29.3	28.4	29.4	30.2	30.9	30.8	31.1	29.44	1.25007
21.518	27.8	28.5	28	29.3	28.4	29.4	30.2	30.9	30.8	31.1	29.44	1.25007
21.5349	27.8	28.5	28	29.3	28.4	29.4	30.2	30.9	30.8	31.1	29.44	1.25007
21.5518	27.8	28.5	28	29.3	28.4	29.4	30.2	31	30.8	31.1	29.45	1.26337
21.5687	27.8	28.5	28	29.3	28.4	29.4	30.2	31	30.8	31	29.44	1.24918
21.5857	27.8	28.5	28	29.3	28.4	29.4	30.1	31	30.8	31.1	29.44	1.25716
21.6026	27.8	28.5	28.1	29.3	28.4	29.4	30.1	31	30.8	31.1	29.45	1.24477
21.6195	27.8	28.5	28.1	29.3	28.4	29.4	30.1	30.9	30.8	31.1	29.44	1.23126
21.6364	27.8	28.5	28.1	29.3	28.4	29.4	30.2	30.9	30.8	31.1	29.45	1.23761
21.6533	27.8	28.5	28.1	29.3	28.4	29.4	30.2	30.9	30.8	31.1	29.45	1.23761
21.6702	27.8	28.5	28	29.3	28.4	29.4	30.2	30.9	30.8	31.1	29.44	1.25007
21.6872	27.8	28.5	28.1	29.3	28.4	29.4	30.2	31	30.8	31.1	29.46	1.25096
21.7041	27.8	28.5	28.1	29.3	28.4	29.4	30.2	31	30.9	31.1	29.47	1.2632
21.721	27.8	28.5	28.1	29.3	28.4	29.4	30.2	31	30.9	31.1	29.47	1.2632
21.7379	27.8	28.5	28.1	29.3	28.4	29.4	30.2	31	30.9	31.1	29.47	1.2632
21.7548	27.8	28.5	28.1	29.3	28.4	29.4	30.2	31	30.9	31.1	29.47	1.2632
21.7717	27.8	28.5	28.1	29.3	28.4	29.4	30.2	31.1	30.9	31.2	29.49	1.29138
21.7887	27.8	28.5	28.1	29.3	28.4	29.4	30.2	31.1	30.9	31.2	29.49	1.29138
21.8056	27.8	28.5	28.1	29.3	28.4	29.4	30.2	31	30.9	31.2	29.48	1.27785
21.8225	27.8	28.6	28.1	29.3	28.4	29.4	30.2	31	30.9	31.2	29.49	1.26969
21.8394	27.8	28.5	28.1	29.3	28.4	29.4	30.2	31	30.9	31.2	29.48	1.27785
21.8563	27.8	28.5	28.1	29.3	28.4	29.4	30.2	31	30.9	31.2	29.48	1.27785
21.8732	27.8	28.5	28.1	29.3	28.4	29.4	30.2	31	30.9	31.1	29.47	1.2632
21.8902	27.8	28.6	28.1	29.3	28.5	29.5	30.2	31	30.9	31.1	29.5	1.24544
21.9071	27.8	28.6	28.1	29.3	28.5	29.5	30.2	31.1	30.9	31.1	29.51	1.25914
21.924	27.8	28.6	28.1	29.3	28.5	29.5	30.2	31.1	30.9	31.1	29.51	1.25914
21.9409	27.8	28.6	28.1	29.3	28.5	29.5	30.2	31.1	31	31.1	29.52	1.27174
21.9578	27.8	28.6	28.1	29.3	28.5	29.4	30.2	31.1	31	31.1	29.51	1.27231
21.9747	27.8	28.6	28.1	29.3	28.5	29.5	30.2	31.1	31	31.1	29.52	1.27174
21.9917	27.8	28.6	28.1	29.3	28.5	29.5	30.2	31.1	31	31.1	29.52	1.27174
22.0086	27.8	28.6	28.1	29.3	28.5	29.5	30.2	31	30.9	31.1	29.5	1.24544
22.0255	27.8	28.6	28.1	29.4	28.5	29.5	30.2	31.1	30.9	31.2	29.53	1.27196
22.0424	27.8	28.6	28.1	29.3	28.5	29.5	30.2	31.1	30.9	31.2	29.52	1.27349
22.0593	27.8	28.6	28.1	29.4	28.5	29.5	30.2	31.1	30.9	31.2	29.53	1.27196
22.0762	27.8	28.6	28.1	29.4	28.5	29.5	30.2	31.1	31	31.3	29.55	1.29893
22.0932	27.8	28.6	28.1	29.4	28.5	29.5	30.2	31.1	31	31.2	29.54	1.28426
22.1101	27.8	28.6	28.1	29.4	28.5	29.5	30.2	31.1	31	31.3	29.55	1.29893
22.127	27.8	28.6	28.1	29.4	28.5	29.5	30.2	31.1	31	31.2	29.54	1.28426
22.1439	27.8	28.6	28.1	29.4	28.5	29.5	30.2	31.1	30.9	31.2	29.53	1.27196
22.1608	27.8	28.6	28.1	29.4	28.5	29.5	30.2	31.1	30.9	31.3	29.54	1.28686
22.1777	27.9	28.6	28.1	29.4	28.5	29.5	30.2	31.1	30.9	31.2	29.54	1.25716
22.1947	27.9	28.6	28.2	29.4	28.5	29.5	30.2	31.1	30.9	31.3	29.56	1.25981
22.2116	27.9	28.6	28.2	29.4	28.5	29.5	30.2	31.2	31	31.3	29.58	1.28565
22.2285	27.9	28.6	28.2	29.4	28.5	29.5	30.2	31.2	31	31.4	29.59	1.30081
22.2454	27.9	28.6	28.2	29.4	28.5	29.5	30.2	31.2	31	31.4	29.59	1.30081
22.2623	27.9	28.6	28.2	29.4	28.5	29.5	30.3	31.2	31	31.3	29.59	1.29138
22.2792	27.9	28.6	28.2	29.4	28.5	29.5	30.2	31.2	31	31.3	29.58	1.28565
22.2962	27.9	28.6	28.2	29.4	28.5	29.5	30.2	31.2	31.1	31.2	29.58	1.28392
22.3131	27.9	28.6	28.2	29.4	28.5	29.5	30.2	31.1	31.1	31.2	29.57	1.27021
22.33	27.9	28.6	28.2	29.4	28.5	29.5	30.2	31.1	31	31.2	29.56	1.25716
22.3469	27.9	28.6	28.2	29.4	28.5	29.5	30.2	31.1	31	31.2	29.56	1.25716
22.3638	27.9	28.6	28.2	29.4	28.5	29.5	30.3	31.1	31	31.2	29.57	1.2632
22.3807	27.8	28.6	28.2	29.4	28.6	29.5	30.3	31.1	31	31.2	29.57	1.26934
22.3977	27.9	28.6	28.2	29.5	28.5	29.5	30.3	31.1	31	31.2	29.58	1.2621
22.4146	27.9	28.6	28.2	29.5	28.5	29.5	30.3	31.1	31	31.3	29.59	1.27667
22.4315	27.9	28.6	28.2	29.5	28.5	29.5	30.3	31.1	31.1	31.4	29.61	1.30422
22.4484	27.9	28.6	28.2	29.5	28.6	29.5	30.3	31.1	31.1	31.4	29.62	1.29512
22.4653	27.9	28.6	28.2	29.5	28.6	29.5	30.3	31.2	31.1	31.3	29.62	1.2934
22.4823	27.9	28.6	28.2	29.5	28.6	29.5	30.3	31.2	31.1	31.3	29.62	1.2934
22.4992	27.9	28.7	28.2	29.5	28.6	29.5	30.3	31.2	31.1	31.4	29.64	1.29974
22.5161	27.9	28.7	28.2	29.5	28.6	29.5	30.3	31.3	31.1	31.4	29.65	1.31339
22.533	27.9	28.7	28.2	29.5	28.6	29.5	30.3	31.2	31	31.4	29.63	1.28759
22.5499	27.9	28.7	28.2	29.5	28.6	29.5	30.3	31.3	31.1	31.4	29.65	1.31339
22.5668	27.9	28.6	28.2	29.5	28.6	29.5	30.3	31.2	31.1	31.4	29.63	1.30814
22.5837	27.9	28.7	28.2	29.5	28.6	29.5	30.3	31.2	31.1	31.4	29.64	1.29974
22.6007	27.9	28.7	28.2	29.5	28.6	29.5	30.3	31.3	31.1	31.4	29.65	1.31339
22.6176	27.9	28.7	28.2	29.5	28.6	29.5	30.3	31.2	31.1	31.5	29.65	1.31508
22.6345	27.9	28.7	28.2	29.5	28.6	29.5	30.3	31.3	31.1	31.5	29.66	1.32849
22.6514	27.9	28.7	28.2	29.5	28.6	29.5	30.3	31.3	31.1	31.5	29.66	1.32849
22.6683	27.9	28.7	28.2	29.5	28.6	29.5	30.3	31.4	31.1	31.5	29.67	1.34251
22.6852	27.9	28.7	28.2	29.5	28.6	29.5	30.3	31.4	31.1	31.5	29.67	1.34251
22.7022	27.9	28.7	28.2	29.5	28.6	29.5	30.3	31.3	31.1	31.4	29.65	1.31339
22.7191	27.9	28.7	28.2	29.5	28.6	29.5	30.3	31.3	31.1	31.4	29.65	1.31339
22.736	27.9	28.7	28.2	29.5	28.6	29.5	30.3	31.2	31.2	31.3	29.64	1.29803
22.7529	27.9	28.7	28.2	29.5	28.6	29.6	30.3	31.2	31.2	31.3	29.65	1.29722
22.7698	27.9	28.7	28.2	29.5	28.6	29.5	30.3	31.2	31.2	31.4	29.65	1.31255
22.7867	27.9	28.7	28.2	29.5	28.6	29.5	30.3	31.2	31.2	31.5	29.66	1.32765
22.8037	27.9	28.7	28.2	29.5	28.6	29.5	30.3	31.2	31.2	31.4	29.65	1.31255
22.8206	27.9	28.7	28.2	29.5	28.6	29.5	30.3	31.2	31.2	31.4	29.65	1.31255
22.8375	27.9	28.7	28.2	29.5	28.6	29.5	30.3	31.2	31.1	31.4	29.64	1.29974
22.8544	27.9	28.7	28.2	29.5	28.6	29.5	30.3	31.3	31.1	31.4	29.65	1.31339
22.8713	27.9	28.7	28.2	29.5	28.6	29.5	30.3	31.4	31.1	31.4	29.66	1.32765
22.8882	27.9	28.7	28.2	29.5	28.6	29.5	30.4	31.4	31.1	31.4	29.67	1.33337
22.9052	27.9	28.7	28.2	29.5	28.6	29.5	30.4	31.3	31.1	31.5	29.67	1.33421
22.9221	27.9	28.7	28.2	29.5	28.6	29.5	30.3	31.3	31.1	31.5	29.66	1.32849
22.939	27.9	28.7	28.2	29.5	28.6	29.5	30.4	31.4	31.1	31.5	29.68	1.34808
22.9559	27.9	28.7	28.2	29.5	28.6	29.5	30.4	31.4	31.1	31.5	29.68	1.34808
22.9728	27.9	28.7	28.2	29.5	28.6	29.5	30.4	31.4	31.1	31.5	29.68	1.34808
22.9897	27.9	28.7	28.2	29.5	28.6	29.5	30.4	31.4	31.2	31.5	29.69	1.36011
23.0067	27.9	28.7	28.2	29.5	28.6	29.5	30.4	31.4	31.2	31.5	29.69	1.36011
23.0236	28	28.7	28.2	29.5	28.6	29.5	30.4	31.4	31.2	31.5	29.7	1.34578
23.0405	28	28.7	28.2	29.5	28.6	29.6	30.4	31.4	31.3	31.5	29.72	1.35712
23.0574	28	28.7	28.2	29.5	28.7	29.6	30.4	31.5	31.2	31.5	29.73	1.34994
23.0743	28	28.7	28.2	29.5	28.7	29.6	30.4	31.5	31.3	31.5	29.74	1.36235
23.0912	28	28.7	28.3	29.5	28.7	29.6	30.4	31.5	31.2	31.5	29.74	1.33766
23.1082	28	28.7	28.3	29.5	28.7	29.6	30.4	31.5	31.2	31.5	29.74	1.33766
23.1251	28	28.7	28.3	29.5	28.6	29.6	30.4	31.5	31.3	31.5	29.74	1.35908
23.142	28	28.7	28.3	29.5	28.7	29.6	30.4	31.4	31.2	31.5	29.73	1.32334
23.1589	28	28.7	28.3	29.5	28.7	29.6	30.4	31.4	31.3	31.5	29.74	1.336
23.1758	28	28.7	28.3	29.5	28.7	29.6	30.4	31.3	31.3	31.5	29.73	1.3225
23.1927	27.9	28.7	28.3	29.5	28.7	29.6	30.4	31.3	31.4	31.6	29.74	1.36561
23.2097	28	28.7	28.3	29.6	28.7	29.6	30.4	31.4	31.4	31.6	29.77	1.36223
23.2266	28	28.7	28.3	29.6	28.7	29.6	30.4	31.5	31.3	31.5	29.76	1.34841
23.2435	28	28.7	28.3	29.6	28.7	29.6	30.4	31.4	31.3	31.5	29.75	1.33437
23.2604	28	28.7	28.3	29.6	28.7	29.6	30.4	31.4	31.2	31.5	29.74	1.32178
23.2773	28	28.7	28.3	29.5	28.7	29.6	30.4	31.4	31.2	31.5	29.73	1.32334
23.2942	28	28.7	28.3	29.5	28.7	29.6	30.4	31.4	31.2	31.5	29.73	1.32334
23.3112	28	28.7	28.3	29.6	28.7	29.6	30.4	31.4	31.2	31.6	29.75	1.33687
23.3281	28	28.7	28.3	29.5	28.7	29.6	30.4	31.4	31.2	31.6	29.74	1.33849
23.345	28	28.7	28.3	29.6	28.7	29.6	30.4	31.5	31.2	31.5	29.75	1.33604
23.3619	28	28.7	28.3	29.6	28.7	29.6	30.4	31.5	31.2	31.5	29.75	1.33604
23.3788	28	28.7	28.3	29.6	28.7	29.6	30.4	31.5	31.3	31.5	29.76	1.34841
23.3957	28	28.7	28.3	29.6	28.7	29.6	30.4	31.5	31.4	31.5	29.77	1.36141
23.4127	28	28.7	28.3	29.6	28.7	29.6	30.4	31.5	31.4	31.5	29.77	1.36141
23.4296	28	28.7	28.3	29.6	28.7	29.6	30.4	31.5	31.3	31.6	29.77	1.36304
23.4465	28	28.8	28.3	29.6	28.7	29.6	30.4	31.5	31.3	31.6	29.78	1.35466
23.4634	28	28.8	28.3	29.6	28.7	29.6	30.4	31.5	31.4	31.6	29.79	1.36744
23.4803	28	28.8	28.3	29.6	28.7	29.6	30.4	31.5	31.4	31.6	29.79	1.36744
23.4972	28	28.8	28.3	29.6	28.7	29.6	30.4	31.5	31.4	31.6	29.79	1.36744
23.5142	28	28.8	28.3	29.6	28.7	29.6	30.4	31.5	31.4	31.6	29.79	1.36744
23.5311	28	28.8	28.3	29.6	28.7	29.6	30.4	31.5	31.4	31.5	29.78	1.35302
23.548	28	28.8	28.3	29.6	28.7	29.6	30.4	31.5	31.4	31.5	29.78	1.35302
23.5649	28	28.8	28.3	29.6	28.7	29.6	30.4	31.5	31.4	31.5	29.78	1.35302
23.5818	28.1	28.8	28.3	29.6	28.7	29.6	30.4	31.5	31.5	31.6	29.81	1.36663
23.5987	28.1	28.8	28.3	29.6	28.7	29.6	30.4	31.5	31.5	31.6	29.81	1.36663
23.6157	28.1	28.8	28.3	29.6	28.7	29.6	30.4	31.5	31.5	31.6	29.81	1.36663
23.6326	28.1	28.8	28.3	29.6	28.7	29.6	30.4	31.6	31.5	31.6	29.82	1.38066
23.6495	28	28.8	28.3	29.6	28.7	29.6	30.4	31.6	31.5	31.6	29.81	1.39479
23.6664	28.1	28.8	28.3	29.6	28.7	29.6	30.5	31.5	31.4	31.6	29.81	1.35847
23.6833	28.1	28.8	28.3	29.6	28.7	29.6	30.5	31.5	31.4	31.6	29.81	1.35847
23.7002	28.1	28.8	28.3	29.6	28.7	29.6	30.5	31.5	31.3	31.6	29.8	1.34578
23.7172	28.1	28.8	28.3	29.6	28.7	29.6	30.5	31.5	31.3	31.6	29.8	1.34578
23.7341	28.1	28.8	28.4	29.6	28.7	29.6	30.5	31.5	31.4	31.6	29.82	1.34644
23.751	28.1	28.8	28.4	29.6	28.7	29.6	30.4	31.6	31.5	31.6	29.83	1.36874
23.7679	28.1	28.8	28.4	29.6	28.7	29.7	30.5	31.6	31.4	31.6	29.84	1.35908
23.7848	28.1	28.8	28.4	29.6	28.7	29.6	30.5	31.5	31.4	31.6	29.82	1.34644
23.8017	28.1	28.8	28.4	29.6	28.7	29.7	30.5	31.5	31.4	31.6	29.83	1.34499
23.8187	28.1	28.8	28.4	29.7	28.7	29.7	30.5	31.5	31.4	31.6	29.84	1.34346
23.8356	28.1	28.8	28.4	29.7	28.7	29.6	30.5	31.5	31.4	31.6	29.83	1.34499
23.8525	28.1	28.8	28.4	29.7	28.7	29.6	30.5	31.5	31.4	31.6	29.83	1.34499
23.8694	28.1	28.8	28.4	29.7	28.7	29.6	30.5	31.6	31.5	31.6	29.85	1.37214
23.8863	28.1	28.8	28.4	29.7	28.7	29.6	30.5	31.6	31.5	31.6	29.85	1.37214
23.9032	28.1	28.8	28.4	29.7	28.7	29.7	30.5	31.6	31.5	31.6	29.86	1.37048
23.9202	28.1	28.8	28.4	29.7	28.7	29.7	30.5	31.6	31.5	31.6	29.86	1.37048
23.9371	28.1	28.8	28.4	29.7	28.7	29.7	30.5	31.6	31.5	31.7	29.87	1.38488
23.954	28.1	28.8	28.4	29.7	28.7	29.7	30.5	31.6	31.5	31.7	29.87	1.38488
23.9709	28.1	28.8	28.4	29.7	28.7	29.7	30.5	31.5	31.5	31.7	29.86	1.37129
23.9878	28.1	28.8	28.4	29.7	28.7	29.7	30.5	31.5	31.5	31.7	29.86	1.37129
24.0047	28.1	28.8	28.4	29.7	28.8	29.7	30.5	31.5	31.5	31.7	29.87	1.36223
24.0217	28.1	28.8	28.4	29.7	28.8	29.7	30.5	31.6	31.5	31.7	29.88	1.37582
24.0386	28.1	28.9	28.4	29.7	28.8	29.7	30.5	31.6	31.5	31.7	29.89	1.36744
24.0555	28.1	28.9	28.4	29.7	28.8	29.7	30.5	31.6	31.5	31.7	29.89	1.36744
24.0724	28.1	28.9	28.4	29.7	28.8	29.7	30.5	31.6	31.5	31.7	29.89	1.36744
24.0893	28.1	28.9	28.4	29.7	28.8	29.7	30.5	31.6	31.5	31.7	29.89	1.36744
24.1062	28.1	28.9	28.4	29.7	28.8	29.7	30.5	31.6	31.5	31.7	29.89	1.36744
24.1232	28.1	28.8	28.4	29.7	28.8	29.7	30.5	31.6	31.5	31.7	29.88	1.37582
24.1401	28.1	28.9	28.4	29.7	28.8	29.7	30.5	31.6	31.5	31.7	29.89	1.36744
24.157	28.1	28.9	28.4	29.7	28.8	29.7	30.5	31.6	31.6	31.7	29.9	1.38082
24.1739	28.2	28.9	28.4	29.7	28.8	29.7	30.5	31.6	31.6	31.7	29.91	1.36663
24.1908	28.2	28.9	28.4	29.7	28.8	29.7	30.5	31.6	31.5	31.7	29.9	1.35319
24.2077	28.2	28.9	28.4	29.7	28.8	29.7	30.5	31.6	31.5	31.7	29.9	1.35319
24.2247	28.2	28.9	28.4	29.7	28.8	29.7	30.5	31.6	31.5	31.7	29.9	1.35319
24.2416	28.2	28.9	28.4	29.7	28.8	29.7	30.5	31.6	31.5	31.7	29.9	1.35319
24.2585	28.2	28.9	28.4	29.7	28.8	29.7	30.5	31.6	31.5	31.7	29.9	1.35319
24.2754	28.2	28.9	28.4	29.7	28.8	29.7	30.5	31.6	31.6	31.7	29.91	1.36663
24.2923	28.2	28.9	28.4	29.7	28.8	29.7	30.5	31.6	31.6	31.7	29.91	1.36663
24.3092	28.2	28.9	28.4	29.7	28.8	29.7	30.5	31.6	31.5	31.7	29.9	1.35319
24.3262	28.2	28.9	28.4	29.7	28.8	29.7	30.5	31.6	31.5	31.7	29.9	1.35319
24.3431	28.2	28.9	28.4	29.7	28.8	29.7	30.5	31.6	31.5	31.7	29.9	1.35319
24.36	28.2	28.9	28.4	29.7	28.8	29.7	30.5	31.6	31.5	31.7	29.9	1.35319
24.3769	28.2	28.9	28.4	29.7	28.8	29.7	30.6	31.7	31.5	31.7	29.92	1.37259
24.3938	28.2	28.9	28.4	29.7	28.8	29.7	30.6	31.7	31.6	31.7	29.93	1.38568
24.4107	28.2	28.9	28.4	29.7	28.8	29.7	30.6	31.7	31.6	31.7	29.93	1.38568
24.4277	28.2	28.9	28.4	29.7	28.8	29.7	30.5	31.7	31.6	31.7	29.92	1.38066										31.7
24.4446	28.2	28.9	28.4	29.7	28.8	29.7	30.5	31.7	31.6	31.7	29.92	1.38066										31.7
24.4615	28.2	28.9	28.4	29.7	28.8	29.7	30.5	31.7	31.6	31.7	29.92	1.38066										31.7
24.4784	28.2	28.9	28.4	29.7	28.8	29.7	30.5	31.7	31.6	31.7	29.92	1.38066										31.7
24.4953	28.2	28.9	28.4	29.7	28.8	29.7	30.6	31.7	31.5	31.7	29.92	1.37259										31.7
24.5122	28.2	28.9	28.4	29.7	28.8	29.7	30.6	31.7	31.5	31.7	29.92	1.37259										31.7
24.5292	28.2	28.9	28.5	29.7	28.8	29.7	30.6	31.7	31.5	31.7	29.93	1.3606										31.7
24.5461	28.2	28.9	28.5	29.7	28.8	29.7	30.6	31.7	31.6	31.7	29.94	1.37372										31.7
24.563	28.2	28.9	28.5	29.7	28.8	29.7	30.6	31.7	31.6	31.7	29.94	1.37372										31.7
24.5799	28.2	28.9	28.5	29.7	28.8	29.7	30.6	31.7	31.6	31.7	29.94	1.37372										31.7
24.5968	28.2	28.9	28.5	29.7	28.9	29.7	30.6	31.7	31.6	31.7	29.95	1.36484										31.7
24.6137	28.2	28.9	28.5	29.7	28.9	29.7	30.6	31.7	31.6	31.7	29.95	1.36484										31.7
24.6307	28.2	28.9	28.5	29.7	28.9	29.7	30.6	31.7	31.6	31.7	29.95	1.36484										31.7
24.6476	28.2	28.9	28.5	29.7	28.9	29.7	30.6	31.7	31.6	31.7	29.95	1.36484										31.7
24.6645	28.2	28.9	28.4	29.7	28.9	29.7	30.6	31.7	31.6	31.7	29.94	1.37695										31.7
24.6814	28.2	28.9	28.5	29.7	28.8	29.7	30.6	31.7	31.6	31.7	29.94	1.37372										31.7
24.6983	28.2	28.9	28.4	29.8	28.9	29.7	30.6	31.7	31.6	31.7	29.95	1.37538										31.7
24.7153	28.2	28.9	28.5	29.8	28.9	29.7	30.6	31.7	31.6	31.7	29.96	1.36317										31.7
24.7322	28.2	28.9	28.5	29.8	28.9	29.7	30.6	31.7	31.6	31.7	29.96	1.36317										31.7
24.7491	28.2	28.9	28.5	29.8	28.9	29.7	30.6	31.7	31.6	31.7	29.96	1.36317										31.7
24.766	28.2	28.9	28.5	29.8	28.9	29.7	30.6	31.7	31.6	31.7	29.96	1.36317										31.7
24.7829	28.2	28.9	28.5	29.8	28.9	29.7	30.6	31.7	31.6	31.7	29.96	1.36317										31.8
24.7998	28.2	28.9	28.5	29.8	28.9	29.7	30.6	31.7	31.6	31.8	29.97	1.37764										31.7
24.8167	28.2	28.9	28.5	29.8	28.9	29.7	30.6	31.8	31.6	31.7	29.97	1.37764										31.8
24.8337	28.2	28.9	28.5	29.8	28.9	29.8	30.6	31.7	31.6	31.8	29.98	1.37582										31.8
24.8506	28.2	28.9	28.5	29.8	28.9	29.8	30.6	31.8	31.6	31.8	29.99	1.39										31.8
24.8675	28.2	28.9	28.5	29.8	28.9	29.8	30.6	31.8	31.6	31.8	29.99	1.39										31.8
24.8844	28.2	28.9	28.5	29.8	28.9	29.8	30.6	31.8	31.6	31.8	29.99	1.39										31.8
24.9013	28.2	28.9	28.5	29.8	28.9	29.7	30.6	31.8	31.7	31.8	29.99	1.40511										31.8
24.9182	28.2	28.9	28.5	29.8	28.9	29.7	30.6	31.8	31.7	31.8	29.99	1.40511										31.8
24.9352	28.2	28.9	28.5	29.8	28.9	29.7	30.6	31.8	31.7	31.8	29.99	1.40511										31.8
24.9521	28.2	28.9	28.5	29.8	28.9	29.7	30.6	31.8	31.7	31.8	29.99	1.40511										31.8
24.969	28.2	28.9	28.5	29.8	28.9	29.8	30.6	31.8	31.7	31.8	30	1.40317										31.8
24.9859	28.2	28.9	28.5	29.8	28.9	29.8	30.6	31.8	31.7	31.8	30	1.40317										31.8
25.0028	28.2	28.9	28.5	29.8	28.9	29.7	30.6	31.8	31.7	31.8	29.99	1.40511										31.8
25.0197	28.2	28.9	28.5	29.8	28.9	29.7	30.6	31.8	31.7	31.8	29.99	1.40511										31.8
25.0367	28.2	28.9	28.5	29.8	28.9	29.7	30.6	31.8	31.7	31.8	29.99	1.40511										31.8
25.0536	28.2	28.9	28.5	29.8	28.9	29.7	30.6	31.8	31.7	31.8	29.99	1.40511										31.8
25.0705	28.3	28.9	28.5	29.8	28.9	29.8	30.6	31.8	31.7	31.8	30.01	1.3892										31.8
25.0874	28.3	28.9	28.5	29.8	28.9	29.8	30.6	31.8	31.7	31.8	30.01	1.3892										31.8
25.1043	28.3	28.9	28.5	29.8	28.9	29.8	30.6	31.8	31.7	31.8	30.01	1.3892										31.8
25.1212	28.3	28.9	28.5	29.8	28.9	29.8	30.6	31.8	31.7	31.8	30.01	1.3892										31.8
25.1382	28.3	28.9	28.5	29.8	28.9	29.8	30.6	31.8	31.7	31.8	30.01	1.3892										31.8
25.1551	28.3	28.9	28.5	29.8	28.9	29.8	30.6	31.8	31.7	31.8	30.01	1.3892										31.8
25.172	28.3	28.9	28.5	29.8	28.9	29.8	30.6	31.8	31.7	31.8	30.01	1.3892										31.8
25.1889	28.3	28.9	28.5	29.8	28.9	29.8	30.6	31.8	31.7	31.8	30.01	1.3892										31.8
25.2058	28.3	28.9	28.5	29.8	28.9	29.8	30.6	31.8	31.7	31.8	30.01	1.3892										31.8
25.2227	28.3	28.9	28.5	29.8	28.9	29.8	30.7	31.8	31.7	31.8	30.02	1.39427										31.8
25.2397	28.3	28.9	28.5	29.8	28.9	29.8	30.7	31.8	31.7	31.8	30.02	1.39427										31.8
25.2566	28.3	28.9	28.5	29.8	28.9	29.8	30.7	31.8	31.7	31.8	30.02	1.39427										31.8
25.2735	28.3	28.9	28.5	29.8	28.9	29.8	30.7	31.8	31.7	31.8	30.02	1.39427										31.8
25.2904	28.3	28.9	28.5	29.8	28.9	29.8	30.7	31.8	31.7	31.8	30.02	1.39427										31.8
25.3073	28.3	28.9	28.5	29.8	28.9	29.8	30.7	31.8	31.7	31.8	30.02	1.39427										31.8
25.3242	28.3	28.9	28.5	29.8	28.9	29.8	30.7	31.8	31.7	31.8	30.02	1.39427										31.9
25.3412	28.3	28.9	28.5	29.8	28.9	29.8	30.7	31.8	31.7	31.9	30.03	1.40874										31.8
25.3581	28.3	28.9	28.5	29.8	28.9	29.8	30.7	31.9	31.7	31.8	30.03	1.40874										31.9
25.375	28.3	28.9	28.6	29.8	28.9	29.8	30.7	31.8	31.7	31.8	30.03	1.38247										31.8
25.3919	28.3	28.9	28.6	29.8	28.9	29.8	30.7	31.8	31.7	31.9	30.04	1.39698										31.9
25.4088	28.3	28.9	28.6	29.8	28.9	29.8	30.7	31.9	31.7	31.8	30.04	1.39698										31.8
25.4257	28.3	28.9	28.6	29.9	28.9	29.8	30.7	31.8	31.7	31.9	30.05	1.39543										31.8
25.4427	28.3	28.9	28.6	29.9	28.9	29.8	30.7	31.9	31.7	31.9	30.06	1.40965										31.9
25.4596	28.3	29	28.6	29.9	28.9	29.8	30.7	31.9	31.7	31.8	30.06	1.3866										31.9
25.4765	28.3	29	28.6	29.9	28.9	29.8	30.7	31.8	31.7	31.9	30.06	1.3866										31.9
25.4934	28.3	29	28.6	29.8	28.9	29.8	30.7	31.9	31.7	31.8	30.05	1.38824										31.9
25.5103	28.3	29	28.6	29.8	28.9	29.8	30.7	31.8	31.7	31.8	30.04	1.37372										31.9
25.5272	28.3	29	28.6	29.9	28.9	29.8	30.7	31.8	31.7	31.9	30.06	1.3866										31.9
25.5442	28.3	29	28.6	29.9	28.9	29.8	30.7	31.9	31.7	31.9	30.07	1.40083										31.9
25.5611	28.3	29	28.6	29.9	28.9	29.8	30.7	31.9	31.7	31.9	30.07	1.40083										31.9
25.578	28.3	29	28.6	29.9	28.9	29.8	30.7	31.9	31.7	31.9	30.07	1.40083										31.9
25.5949	28.3	29	28.6	29.9	28.9	29.8	30.7	31.9	31.7	31.9	30.07	1.40083										31.9
25.6118	28.3	29	28.6	29.9	28.9	29.8	30.7	31.9	31.7	31.9	30.07	1.40083										31.9
25.6288	28.3	29	28.6	29.9	28.9	29.8	30.7	31.9	31.7	31.9	30.07	1.40083										31.9
25.6457	28.3	29	28.6	29.9	28.9	29.8	30.7	31.9	31.7	31.9	30.07	1.40083										31.9
25.6626	28.3	29	28.6	29.9	28.9	29.8	30.7	31.9	31.7	31.9	30.07	1.40083										31.9
25.6795	28.3	29	28.6	29.9	28.9	29.8	30.7	31.9	31.7	31.9	30.07	1.40083										31.9
25.6964	28.4	29	28.6	29.9	28.9	29.8	30.7	31.9	31.7	31.9	30.08	1.38708										31.9
25.7133	28.4	29	28.6	29.9	28.9	29.8	30.7	31.9	31.7	31.9	30.08	1.38708										31.9
25.7302	28.4	29	28.6	29.9	28.9	29.8	30.7	31.9	31.8	31.9	30.09	1.40036										31.9
25.7472	28.4	29	28.6	29.9	28.9	29.8	30.7	31.9	31.7	31.9	30.08	1.38708										31.9
25.7641	28.4	29	28.6	29.9	28.9	29.8	30.7	31.9	31.8	31.9	30.09	1.40036										31.9
25.781	28.4	29	28.6	29.9	28.9	29.8	30.7	31.9	31.8	31.9	30.09	1.40036										31.9
25.7979	28.4	29	28.6	29.9	28.9	29.8	30.7	31.9	31.8	31.9	30.09	1.40036										31.9
25.8148	28.4	29	28.6	29.9	28.9	29.8	30.7	31.9	31.8	31.9	30.09	1.40036										31.9
25.8317	28.4	29	28.6	29.9	28.9	29.8	30.7	31.9	31.8	31.9	30.09	1.40036										31.9
25.8487	28.4	29	28.6	29.9	28.9	29.8	30.7	31.9	31.8	31.9	30.09	1.40036										31.9
25.8656	28.4	29	28.6	29.9	28.9	29.8	30.7	31.9	31.8	31.9	30.09	1.40036										31.9
25.8825	28.4	29.1	28.6	29.9	28.9	29.8	30.7	31.9	31.8	31.9	30.1	1.39204										31.9
25.8994	28.4	29.1	28.6	29.9	28.9	29.8	30.7	31.9	31.8	31.9	30.1	1.39204										31.9
25.9163	28.4	29.1	28.6	29.9	29	29.9	30.7	31.9	31.8	31.9	30.12	1.38066										31.9
25.9332	28.4	29.1	28.6	29.9	29	29.9	30.7	31.9	31.8	31.9	30.12	1.38066										31.9
25.9502	28.4	29.1	28.6	29.9	29	29.9	30.7	31.9	31.8	31.9	30.12	1.38066										31.9
25.9671	28.4	29.1	28.6	30	29	29.9	30.7	31.9	31.8	31.9	30.13	1.37925										31.9
25.984	28.4	29.1	28.6	30	29	29.9	30.7	31.9	31.8	31.9	30.13	1.37925										31.9
26.0009	28.4	29.1	28.6	30	29	29.9	30.7	31.9	31.8	31.9	30.13	1.37925										31.9
26.0178	28.4	29.1	28.6	30	29	29.9	30.7	31.9	31.8	31.9	30.13	1.37925										31.9
26.0347	28.4	29.1	28.6	29.9	29	29.9	30.7	31.9	31.8	31.9	30.12	1.38066										31.9
26.0517	28.4	29	28.6	29.9	29	29.9	30.7	31.9	31.8	31.9	30.11	1.3892										31.9
26.0686	28.4	29.1	28.6	29.9	29	29.9	30.8	31.9	31.8	31.9	30.13	1.38568										31.9
26.0855	28.4	29.1	28.6	30	29	29.9	30.8	31.9	31.8	31.9	30.14	1.3842										31.9
26.1024	28.4	29.1	28.6	30	29	29.9	30.8	31.9	31.8	31.9	30.14	1.3842										31.9
26.1193	28.4	29.1	28.7	30	29	29.9	30.8	31.9	31.8	31.9	30.15	1.37214										31.9
26.1363	28.4	29.1	28.7	30	29	29.9	30.8	31.9	31.8	31.9	30.15	1.37214										31.9
26.1532	28.4	29.1	28.7	30	29	29.9	30.8	31.9	31.8	31.9	30.15	1.37214										31.9
26.1701	28.4	29.1	28.7	30	29	29.9	30.8	31.9	31.8	31.9	30.15	1.37214										31.9
26.187	28.4	29.1	28.7	30	29	29.9	30.8	31.9	31.8	31.9	30.15	1.37214										31.9
26.2039	28.4	29.1	28.7	30	29	29.9	30.8	31.9	31.8	31.9	30.15	1.37214										31.9
26.2208	28.4	29.1	28.7	30	29	29.9	30.8	31.9	31.8	31.9	30.15	1.37214										32
26.2377	28.4	29.1	28.7	30	29	29.9	30.8	31.9	31.8	31.9	30.15	1.37214										32
26.2547	28.4	29.1	28.7	30	29	29.9	30.8	31.9	31.8	31.9	30.15	1.37214										32
26.2716	28.4	29.1	28.7	30	29	29.9	30.8	31.9	31.9	31.9	30.16	1.3858										32
26.2885	28.4	29.1	28.7	30	29	29.9	30.8	31.9	31.8	31.9	30.15	1.37214										32
26.3054	28.4	29.1	28.7	30	29	29.9	30.8	31.9	31.9	32	30.17	1.40004										32
26.3223	28.4	29.1	28.7	30	29	29.9	30.8	32	31.9	32	30.18	1.41406										32
26.3392	28.4	29.1	28.7	30	29	29.9	30.8	32	31.8	32	30.17	1.40083										32
26.3562	28.4	29.1	28.7	30	29	29.9	30.8	32	31.9	32	30.18	1.41406										32
26.3731	28.4	29.1	28.7	30	29	29.9	30.8	32	31.8	32	30.17	1.40083										32
26.39	28.4	29.1	28.7	30	29	29.9	30.8	32	31.8	32	30.17	1.40083										32
26.4069	28.4	29.1	28.7	30	29	29.9	30.8	32	31.9	32	30.18	1.41406										32
26.4238	28.4	29.1	28.7	30	29	29.9	30.8	32	31.9	32	30.18	1.41406										32
26.4407	28.4	29.1	28.7	30	29	29.9	30.8	32	31.9	32	30.18	1.41406										32
26.4577	28.4	29.1	28.7	30	29	29.9	30.8	32	31.9	32	30.18	1.41406										32
26.4746	28.4	29.1	28.7	30	29	29.9	30.8	32	31.9	32	30.18	1.41406										32
26.4915	28.5	29.1	28.7	30	29	29.9	30.8	32	31.9	32	30.19	1.40036										32
26.5084	28.5	29.1	28.7	30	29	29.9	30.8	32	31.9	32	30.19	1.40036										32
26.5253	28.5	29.1	28.7	30	29	29.9	30.8	32	31.9	32	30.19	1.40036										32
26.5422	28.5	29.1	28.7	30	29	29.9	30.8	32	31.9	32	30.19	1.40036										32
26.5592	28.5	29.1	28.7	30	29	29.9	30.8	32	31.9	32	30.19	1.40036										32
26.5761	28.5	29.1	28.7	30	29	29.9	30.8	32	31.9	32	30.19	1.40036										32
26.593	28.5	29.1	28.7	30	29	29.9	30.8	32	31.9	32	30.19	1.40036										32
26.6099	28.5	29.1	28.7	30	29.1	29.9	30.8	32	31.9	32	30.2	1.39124										32
26.6268	28.4	29.1	28.7	30	29.1	29.9	30.8	32	31.9	32	30.19	1.40511										32
26.6437	28.5	29.1	28.7	30	29.1	29.9	30.8	32	31.9	32	30.2	1.39124										32
26.6607	28.4	29.1	28.7	30	29.1	29.9	30.8	32	31.9	32	30.19	1.40511										32
26.6776	28.5	29.1	28.7	30	29.1	29.9	30.8	32	31.9	32	30.2	1.39124										32
26.6945	28.5	29.1	28.7	30	29	29.9	30.8	32	31.9	32	30.19	1.40036										32
26.7114	28.5	29.1	28.7	30	29.1	29.9	30.8	32	31.9	32	30.2	1.39124										32
26.7283	28.5	29.1	28.7	30	29.1	29.9	30.8	32	31.9	32	30.2	1.39124										32
26.7452	28.5	29.1	28.7	30	29.1	29.9	30.8	32	31.9	32	30.2	1.39124										32
26.7622	28.5	29.1	28.7	30	29.1	29.9	30.8	32	31.9	32	30.2	1.39124										32
26.7791	28.5	29.1	28.7	30	29.1	29.9	30.8	32	31.9	32	30.2	1.39124										32
26.796	28.5	29.1	28.7	30	29.1	29.9	30.8	32	31.9	32	30.2	1.39124										32
26.8129	28.5	29.1	28.7	30	29.1	29.9	30.8	32	31.9	32	30.2	1.39124										32
26.8298	28.5	29.1	28.7	30	29.1	29.9	30.8	32	31.9	32	30.2	1.39124										32
26.8467	28.5	29.1	28.7	30	29.1	29.9	30.8	32	31.9	32	30.2	1.39124										32
26.8637	28.5	29.1	28.7	30	29.1	30	30.8	32	31.9	32	30.21	1.3892										32
26.8806	28.5	29.1	28.7	30	29.1	30	30.8	32	31.9	32	30.21	1.3892										32
26.8975	28.5	29.1	28.7	30	29.1	30	30.8	32	31.9	32	30.21	1.3892										32
26.9144	28.5	29.1	28.7	30.1	29.1	30	30.8	32	31.9	32	30.22	1.38788										32
26.9313	28.5	29.1	28.7	30.1	29.1	29.9	30.8	32	31.9	32	30.21	1.39										32
26.9482	28.5	29.1	28.8	30.1	29.1	30	30.8	32	31.9	32	30.23	1.37602										32
26.9652	28.5	29.1	28.7	30.1	29.1	30	30.8	32	31.9	32	30.22	1.38788										32
26.9821	28.5	29.1	28.7	30	29.1	30	30.8	32	31.9	32	30.21	1.3892										32
26.999	28.5	29.1	28.7	30	29.1	30	30.8	32	31.9	32	30.21	1.3892										32
27.0159	28.5	29.1	28.7	30	29.1	30	30.9	32	31.9	32	30.22	1.39427										32.1
27.0328	28.5	29.1	28.7	30	29.1	30	30.9	32	31.9	32	30.22	1.39427										32.1
27.0497	28.5	29.1	28.7	30	29.1	30	30.9	32	31.9	32	30.22	1.39427										32.1
27.0667	28.5	29.1	28.8	30	29.1	30	30.8	32	31.9	32	30.22	1.37744										32.1
27.0836	28.5	29.2	28.7	30	29.1	30	30.8	32	31.9	32	30.22	1.38066										32.1
27.1005	28.5	29.2	28.7	30.1	29.1	30	30.8	32	31.9	32.1	30.24	1.3938										32.1
27.1174	28.5	29.2	28.8	30	29.1	30	30.9	32.1	31.9	32.1	30.26	1.40254										32.1
27.1343	28.5	29.1	28.8	30	29.1	30	30.9	32.1	31.9	32.1	30.25	1.41126										32.1
27.1512	28.5	29.1	28.8	30	29.1	30	30.9	32.1	31.9	32.1	30.25	1.41126										32.1
27.1682	28.5	29.1	28.8	30	29.1	30	30.9	32.1	31.9	32.1	30.25	1.41126										32.1
27.1851	28.5	29.2	28.8	30.1	29.1	30	30.9	32.1	32	32.1	30.28	1.41406										32.1
27.202	28.5	29.2	28.8	30.1	29.1	30	30.9	32.1	32	32.1	30.28	1.41406										32.1
27.2189	28.5	29.2	28.8	30.1	29.1	30	30.9	32.1	32	32.1	30.28	1.41406										32.1
27.2358	28.5	29.2	28.8	30.1	29.1	30	30.9	32.1	32	32.1	30.28	1.41406										32.1
27.2527	28.5	29.2	28.8	30.1	29.1	30	30.9	32.1	32	32.1	30.28	1.41406										32.1
27.2697	28.5	29.2	28.8	30.1	29.1	30	30.9	32.1	32	32.1	30.28	1.41406										32.1
27.2866	28.5	29.2	28.8	30.1	29.1	30	30.9	32.1	32	32.1	30.28	1.41406										32.1
27.3035	28.5	29.2	28.8	30.1	29.1	30	30.9	32.1	32	32.1	30.28	1.41406										32.1
27.3204	28.5	29.2	28.8	30.1	29.1	30	30.9	32.1	32	32.1	30.28	1.41406										32.1
27.3373	28.5	29.2	28.8	30.1	29.1	30	30.9	32.1	32	32.1	30.28	1.41406										32.1
27.3542	28.4	29.2	28.8	30.1	29.1	30	30.9	32.1	32	32.1	30.27	1.42832										32.1
27.3712	28.5	29.2	28.8	30.1	29.1	30	30.9	32.1	32	32.1	30.28	1.41406										32.1
27.3881	28.5	29.2	28.8	30.1	29.1	30	30.9	32.1	32	32.1	30.28	1.41406										32.1
27.405	28.5	29.2	28.8	30.1	29.1	30	30.9	32.1	32	32.1	30.28	1.41406										32.1
27.4219	28.5	29.2	28.8	30.1	29.1	30	30.9	32.1	32	32.1	30.28	1.41406										32.1
27.4388	28.5	29.2	28.8	30.1	29.1	30	30.9	32.1	32	32.1	30.28	1.41406										32.1
27.4557	28.5	29.2	28.8	30.1	29.1	30	30.9	32.1	32	32.1	30.28	1.41406										32.1
27.4727	28.5	29.2	28.8	30.1	29.1	30	30.9	32.1	32	32.1	30.28	1.41406										32.1
27.4896	28.5	29.2	28.8	30.1	29.1	30	31	32.1	32	32.1	30.29	1.41927										32.1
27.5065	28.5	29.2	28.8	30.1	29.1	30	31	32.1	32	32.1	30.29	1.41927										32.1
27.5234	28.5	29.2	28.8	30.1	29.1	30	31.1	32.1	32	32.1	30.3	1.42517										32.1
27.5403	28.5	29.2	28.8	30.1	29.1	30	31.1	32.1	32	32.1	30.3	1.42517										32.1
27.5572	28.5	29.2	28.8	30.1	29.1	30	31	32.1	32	32.1	30.29	1.41927										32.1
27.5742	28.5	29.2	28.8	30.1	29.1	30	31	32.1	32	32.1	30.29	1.41927										32.1
27.5911	28.5	29.2	28.8	30.1	29.1	30	31	32.1	32	32.1	30.29	1.41927										32.1
27.608	28.5	29.2	28.8	30.1	29.1	30	31	32.1	32	32.1	30.29	1.41927										32.1
27.6249	28.5	29.2	28.8	30.1	29.1	30	31	32.1	32	32.1	30.29	1.41927										32.1
27.6418	28.5	29.2	28.8	30.1	29.1	30	31	32.1	32	32.1	30.29	1.41927										32.1
27.6587	28.5	29.2	28.8	30.1	29.1	30	31	32.1	32	32.1	30.29	1.41927										32.1
27.6757	28.5	29.2	28.8	30.1	29.1	30	31	32.1	32	32.1	30.29	1.41927										32.1
27.6926	28.5	29.2	28.8	30.1	29.1	30	31	32.1	32	32.1	30.29	1.41927										32.1
27.7095	28.5	29.2	28.8	30.1	29.1	30	31	32.1	32	32.1	30.29	1.41927										32.1
27.7264	28.5	29.2	28.8	30.1	29.2	30	31	32.1	32	32.1	30.3	1.41028										32.1
27.7433	28.5	29.2	28.8	30.1	29.2	30	31	32.1	32	32.1	30.3	1.41028										32.1
27.7602	28.5	29.2	28.8	30.1	29.2	30	31	32.1	32	32.1	30.3	1.41028										32.1
27.7772	28.5	29.2	28.8	30.1	29.1	30	31	32.1	32	32.1	30.29	1.41927										32.1
27.7941	28.5	29.2	28.8	30.1	29.1	30	31	32.1	32	32.1	30.29	1.41927										32.1
27.811	28.5	29.2	28.8	30.1	29.1	30	31	32.1	32	32.1	30.29	1.41927										32.1
27.8279	28.5	29.2	28.9	30.1	29.2	30	31	32.1	32	32.1	30.31	1.39877										32.1
27.8448	28.5	29.2	28.9	30.2	29.2	30	31	32.1	32	32.1	30.32	1.39746										32.1
27.8617	28.5	29.2	28.9	30.2	29.2	30	31	32.1	32	32.1	30.32	1.39746										32.2
27.8787	28.5	29.2	28.9	30.2	29.2	30	31	32.1	32	32.1	30.32	1.39746										32.2
27.8956	28.5	29.2	28.9	30.2	29.2	30	31	32.1	32	32.1	30.32	1.39746										32.2
27.9125	28.5	29.2	28.9	30.2	29.2	30	31	32.1	32	32.1	30.32	1.39746										32.2
27.9294	28.5	29.2	28.9	30.2	29.2	30	31	32.1	32	32.1	30.32	1.39746										32.2
27.9463	28.5	29.2	28.9	30.2	29.2	30	31	32.1	32	32.2	30.33	1.41189										32.2
27.9632	28.5	29.2	28.9	30.2	29.2	30	31	32.2	32	32.2	30.34	1.42611										32.2
27.9802	28.5	29.3	28.8	30.2	29.2	30	31	32.2	32.1	32.2	30.35	1.44241										32.2
27.9971	28.5	29.3	28.9	30.2	29.2	30	31	32.2	32.1	32.2	30.36	1.43077										32.2
28.014	28.5	29.3	28.9	30.2	29.2	30	31	32.2	32.1	32.2	30.36	1.43077										32.1
28.0309	28.6	29.3	28.9	30.2	29.2	30	31	32.2	32.1	32.2	30.37	1.41661										32.1
28.0478	28.6	29.3	28.9	30.2	29.2	30	31	32.2	32.1	32.2	30.37	1.41661										32.1
28.0647	28.6	29.3	28.9	30.2	29.2	30	31	32.2	32.1	32.2	30.37	1.41661										32.2
28.0817	28.6	29.3	28.9	30.2	29.2	30	31.1	32.2	32.1	32.2	30.38	1.42189										32.2
28.0986	28.6	29.3	28.9	30.2	29.2	30	31.1	32.2	32.1	32.1	30.37	1.40795										32.2
28.1155	28.6	29.3	28.9	30.2	29.2	30	31.1	32.1	32.1	32.1	30.36	1.3938										32.2
28.1324	28.6	29.3	28.9	30.2	29.2	30	31.1	32.1	32.1	32.1	30.36	1.3938										32.2
28.1493	28.6	29.3	28.9	30.2	29.2	30	31.1	32.1	32.1	32.2	30.37	1.40795										32.2
28.1662	28.6	29.3	28.9	30.2	29.2	30	31.2	32.2	32.1	32.2	30.39	1.42786										32.2
28.1832	28.6	29.3	28.9	30.2	29.2	30	31.2	32.2	32.1	32.2	30.39	1.42786										32.2
28.2001	28.6	29.3	28.9	30.2	29.2	30	31.3	32.2	32.1	32.2	30.4	1.4345										32.2
28.217	28.6	29.3	28.9	30.2	29.2	30.1	31.3	32.2	32.1	32.2	30.41	1.43174										32.2
28.2339	28.6	29.3	28.9	30.2	29.2	30	31.2	32.2	32.1	32.2	30.39	1.42786										32.2
28.2508	28.6	29.3	28.9	30.2	29.2	30	31.2	32.2	32.1	32.2	30.39	1.42786										32.2
28.2677	28.6	29.3	28.9	30.2	29.2	30	31.1	32.2	32.1	32.2	30.38	1.42189										32.2
28.2847	28.6	29.3	28.9	30.2	29.2	30	31.1	32.2	32.1	32.2	30.38	1.42189										32.2
28.3016	28.6	29.3	28.9	30.2	29.2	30	31.1	32.2	32.1	32.2	30.38	1.42189										32.2
28.3185	28.6	29.2	28.9	30.2	29.2	30	31.1	32.2	32.1	32.2	30.37	1.43066										32.2
28.3354	28.6	29.3	28.9	30.2	29.2	30	31.2	32.2	32.1	32.2	30.39	1.42786										32.2
28.3523	28.6	29.3	28.9	30.2	29.2	30	31.2	32.2	32.1	32.2	30.39	1.42786										32.2
28.3692	28.6	29.3	28.9	30.2	29.2	30	31.1	32.2	32.1	32.2	30.38	1.42189										32.2
28.3862	28.6	29.3	28.9	30.2	29.2	30	31.2	32.2	32.1	32.2	30.39	1.42786										32.2
28.4031	28.6	29.3	28.9	30.2	29.2	30.1	31.2	32.2	32.1	32.2	30.4	1.42517										32.2
28.42	28.6	29.3	28.9	30.2	29.2	30	31.2	32.2	32.1	32.2	30.39	1.42786										32.2
28.4369	28.6	29.3	28.9	30.2	29.2	30	31.2	32.2	32.1	32.2	30.39	1.42786										32.2
28.4538	28.6	29.3	28.9	30.2	29.2	30	31.1	32.2	32.1	32.2	30.38	1.42189										32.2
28.4707	28.6	29.3	28.9	30.2	29.2	30	31.1	32.2	32.1	32.2	30.38	1.42189										32.2
28.4877	28.6	29.3	28.9	30.2	29.2	30.1	31.1	32.2	32.1	32.2	30.39	1.41927										32.2
28.5046	28.6	29.3	28.9	30.2	29.2	30.1	31.1	32.2	32.1	32.2	30.39	1.41927										32.2
28.5215	28.7	29.3	28.9	30.2	29.2	30.1	31.2	32.2	32.1	32.2	30.41	1.41142										32.2
28.5384	28.7	29.3	28.9	30.2	29.2	30.1	31.2	32.2	32.1	32.2	30.41	1.41142										32.2
28.5553	28.7	29.3	28.9	30.2	29.2	30	31.2	32.2	32.1	32.2	30.4	1.41421										32.2
28.5722	28.7	29.3	28.9	30.2	29.2	30	31.2	32.2	32.1	32.2	30.4	1.41421										32.2
28.5892	28.7	29.3	28.9	30.2	29.2	30	31.2	32.2	32.1	32.2	30.4	1.41421										32.2
28.6061	28.7	29.3	28.9	30.2	29.2	30.1	31.2	32.2	32.1	32.2	30.41	1.41142										32.2
28.623	28.7	29.3	28.9	30.2	29.3	30.1	31.1	32.2	32.1	32.2	30.41	1.39638										32.2
28.6399	28.7	29.3	28.9	30.2	29.3	30.1	31.1	32.2	32.1	32.2	30.41	1.39638										32.2
28.6568	28.7	29.3	28.9	30.2	29.3	30.1	31.1	32.2	32.1	32.2	30.41	1.39638										32.2
28.6737	28.7	29.3	28.9	30.2	29.3	30.1	31.1	32.2	32.1	32.2	30.41	1.39638										32.2
28.6907	28.7	29.3	28.9	30.2	29.3	30.1	31.1	32.2	32.1	32.2	30.41	1.39638										32.2
28.7076	28.7	29.3	28.9	30.2	29.3	30.1	31.2	32.2	32.1	32.2	30.42	1.40222										32.2
28.7245	28.7	29.3	28.9	30.2	29.3	30.1	31.2	32.2	32.1	32.2	30.42	1.40222										32.2
28.7414	28.7	29.3	28.9	30.2	29.3	30.1	31.2	32.2	32.1	32.2	30.42	1.40222										32.2
28.7583	28.7	29.3	28.9	30.2	29.3	30.1	31.2	32.2	32.1	32.2	30.42	1.40222										32.2
28.7752	28.7	29.3	28.9	30.2	29.3	30.1	31.1	32.2	32.1	32.2	30.41	1.39638										32.2
28.7922	28.7	29.3	28.9	30.2	29.3	30.1	31.1	32.2	32.1	32.2	30.41	1.39638										32.2
28.8091	28.7	29.3	28.9	30.3	29.3	30.1	31.1	32.2	32.1	32.2	30.42	1.39507										32.2
28.826	28.7	29.3	28.9	30.3	29.3	30.1	31.1	32.2	32.2	32.2	30.43	1.40874										32.2
28.8429	28.7	29.3	28.9	30.3	29.3	30.1	31.1	32.2	32.2	32.2	30.43	1.40874										32.2
28.8598	28.8	29.3	28.9	30.3	29.3	30.1	31.1	32.2	32.2	32.2	30.44	1.39539										32.2
28.8767	28.7	29.3	28.9	30.2	29.3	30.1	31.1	32.2	32.2	32.2	30.42	1.41012										32.2
28.8937	28.7	29.3	28.9	30.3	29.3	30.1	31.1	32.2	32.2	32.2	30.43	1.40874										32.2
28.9106	28.8	29.3	28.9	30.2	29.3	30.1	31.1	32.2	32.2	32.2	30.43	1.39686										32.2
28.9275	28.8	29.3	28.9	30.3	29.3	30.1	31.2	32.2	32.2	32.2	30.45	1.40099										32.2
28.9444	28.8	29.3	28.9	30.3	29.3	30.1	31.2	32.2	32.2	32.2	30.45	1.40099										32.2
28.9613	28.8	29.3	28.9	30.3	29.2	30.1	31.2	32.2	32.2	32.2	30.44	1.41044										32.2
28.9782	28.8	29.3	28.9	30.2	29.3	30.1	31.1	32.2	32.1	32.2	30.42	1.38307										32.2
28.9952	28.8	29.3	28.9	30.2	29.3	30.1	31.1	32.2	32.1	32.2	30.42	1.38307										32.2
29.0121	28.8	29.3	28.9	30.3	29.3	30.1	31.1	32.2	32.1	32.2	30.43	1.38167										32.2
29.029	28.8	29.3	28.9	30.3	29.3	30.1	31.1	32.2	32.2	32.2	30.44	1.39539										32.2
29.0459	28.8	29.3	28.9	30.3	29.3	30.1	31.1	32.2	32.2	32.2	30.44	1.39539										32.2
29.0628	28.8	29.3	28.9	30.3	29.3	30.1	31.1	32.2	32.2	32.2	30.44	1.39539										32.2
29.0797	28.8	29.3	28.9	30.3	29.3	30.1	31.1	32.2	32.2	32.2	30.44	1.39539										32.2
29.0967	28.8	29.3	28.9	30.3	29.3	30.1	31.1	32.2	32.2	32.2	30.44	1.39539										32.2
29.1136	28.8	29.3	28.9	30.3	29.3	30.1	31.1	32.2	32.2	32.2	30.44	1.39539										32.2
29.1305	28.8	29.3	28.9	30.2	29.3	30.1	31.1	32.2	32.2	32.2	30.43	1.39686										32.2
29.1474	28.8	29.3	28.9	30.3	29.3	30.1	31.1	32.2	32.2	32.2	30.44	1.39539										32.2
29.1643	28.8	29.3	28.9	30.2	29.3	30.1	31.1	32.2	32.2	32.2	30.43	1.39686										32.2
29.1812	28.8	29.3	28.9	30.3	29.3	30.1	31.1	32.2	32.2	32.2	30.44	1.39539										32.2
29.1982	28.8	29.3	29	30.3	29.3	30.1	31.1	32.2	32.2	32.2	30.45	1.38343										32.2
29.2151	28.8	29.3	29	30.3	29.3	30.1	31.2	32.2	32.2	32.2	30.46	1.38901										32.2
29.232	28.8	29.3	29	30.2	29.3	30.1	31.2	32.2	32.2	32.2	30.45	1.39064										32.2
29.2489	28.8	29.3	29	30.2	29.3	30.1	31.2	32.2	32.2	32.2	30.45	1.39064										32.2
29.2658	28.8	29.3	29	30.3	29.3	30.1	31.3	32.2	32.2	32.2	30.47	1.39527										32.2
29.2828	28.8	29.3	29	30.3	29.3	30.1	31.3	32.2	32.2	32.2	30.47	1.39527										32.2
29.2997	28.8	29.3	29	30.3	29.3	30.1	31.3	32.2	32.2	32.2	30.47	1.39527										32.2
29.3166	28.8	29.3	29	30.3	29.3	30.1	31.2	32.2	32.2	32.2	30.46	1.38901										32.2
29.3335	28.8	29.3	29	30.3	29.3	30.1	31.1	32.2	32.2	32.2	30.45	1.38343										32.2
29.3504	28.8	29.3	29	30.3	29.3	30.1	31.1	32.2	32.2	32.2	30.45	1.38343										32.2
29.3673	28.8	29.3	29	30.3	29.3	30.2	31.2	32.2	32.2	32.3	30.48	1.40064										32.2
29.3842	28.8	29.3	29	30.2	29.3	30.2	31.3	32.3	32.2	32.3	30.49	1.4224										32.2
29.4012	28.8	29.3	29	30.2	29.3	30.2	31.3	32.3	32.2	32.3	30.49	1.4224										32.2
29.4181	28.8	29.3	29	30.3	29.3	30.2	31.3	32.3	32.2	32.3	30.5	1.42049										32.2
29.435	28.8	29.3	29	30.3	29.3	30.2	31.3	32.3	32.2	32.3	30.5	1.42049										32.2
29.4519	28.8	29.3	29	30.3	29.3	30.2	31.3	32.3	32.2	32.3	30.5	1.42049										32.2
29.4688	28.8	29.3	29	30.3	29.3	30.2	31.3	32.3	32.2	32.3	30.5	1.42049										32.2
29.4857	28.8	29.3	29	30.3	29.3	30.2	31.3	32.3	32.2	32.3	30.5	1.42049										32.2
29.5027	28.8	29.3	29	30.3	29.3	30.2	31.4	32.3	32.2	32.3	30.51	1.42708										32.2
29.5196	28.8	29.3	29	30.3	29.3	30.2	31.4	32.3	32.2	32.3	30.51	1.42708										32.2
29.5365	28.8	29.3	29	30.2	29.3	30.2	31.3	32.3	32.2	32.3	30.49	1.4224										32.2
29.5534	28.8	29.3	29	30.3	29.3	30.2	31.3	32.3	32.2	32.3	30.5	1.42049										32.3
29.5703	28.8	29.3	29	30.2	29.3	30.2	31.3	32.3	32.2	32.3	30.49	1.4224										32.3
29.5872	28.8	29.3	29	30.3	29.3	30.2	31.3	32.3	32.2	32.3	30.5	1.42049										32.3
29.6042	28.8	29.3	29	30.3	29.3	30.2	31.3	32.3	32.2	32.3	30.5	1.42049										32.3
29.6211	28.8	29.4	29	30.3	29.3	30.2	31.2	32.3	32.2	32.3	30.5	1.40554										32.3
29.638	28.8	29.4	29	30.2	29.3	30.2	31.2	32.3	32.2	32.3	30.49	1.40748										32.3
29.6549	28.8	29.4	29	30.2	29.3	30.2	31.2	32.3	32.2	32.3	30.49	1.40748										32.3
29.6718	28.8	29.4	29	30.3	29.3	30.2	31.2	32.3	32.2	32.3	30.5	1.40554										32.3
29.6887	28.8	29.4	29	30.3	29.3	30.2	31.3	32.3	32.2	32.3	30.51	1.41142										32.3
29.7057	28.8	29.4	29	30.3	29.3	30.2	31.3	32.3	32.2	32.3	30.51	1.41142										32.3
29.7226	28.8	29.4	29	30.3	29.3	30.2	31.3	32.3	32.2	32.3	30.51	1.41142										32.3
29.7395	28.8	29.4	29	30.3	29.3	30.2	31.3	32.3	32.2	32.3	30.51	1.41142										32.3
29.7564	28.9	29.4	29	30.3	29.3	30.2	31.3	32.3	32.2	32.3	30.52	1.39825										32.3
29.7733	28.9	29.4	29	30.3	29.3	30.2	31.3	32.3	32.2	32.3	30.52	1.39825										32.3
29.7902	28.9	29.4	29	30.3	29.3	30.2	31.3	32.3	32.2	32.4	30.53	1.41268										32.4
29.8072	28.9	29.4	29	30.3	29.3	30.2	31.4	32.4	32.2	32.4	30.55	1.43314										32.4
29.8241	28.9	29.4	29	30.3	29.3	30.2	31.3	32.4	32.2	32.4	30.54	1.42689										32.4
29.841	28.9	29.4	29	30.3	29.3	30.2	31.3	32.4	32.2	32.4	30.54	1.42689										32.4
29.8579	28.9	29.4	29	30.3	29.3	30.2	31.3	32.4	32.2	32.4	30.54	1.42689										32.4
29.8748	28.9	29.4	29	30.3	29.3	30.2	31.2	32.4	32.2	32.4	30.53	1.42131										32.4
29.8917	28.9	29.4	29	30.3	29.3	30.2	31.2	32.4	32.2	32.4	30.53	1.42131										32.4
29.9087	28.9	29.4	29	30.3	29.3	30.2	31.3	32.4	32.2	32.4	30.54	1.42689										32.4
29.9256	28.9	29.4	29	30.3	29.3	30.2	31.3	32.4	32.2	32.4	30.54	1.42689										32.4
29.9425	28.9	29.4	29	30.3	29.3	30.2	31.3	32.4	32.2	32.4997	30.55	1.4416										32.4
																						32.4
																						32.4

## Sheet: Lis+NaCl 27MHz
Listeria+NaCl (30 min) 27MHz
Min	Sample 1	Sample 2	Sample 3	Sample 4	Sample 5	Sample 6	Sample 7	Sample 8	Sample 9	Sample 10	Average	SD
0	20.9	20.8	20	20.1	20.2	20	20.2	20.1	20.6	20.2	20.31	0.331495	Average T + SD
0.0169167	20.9	20.8	20.1	20.1	20.3	20	20.2	20.1	20.6	20.2	20.33	0.319895		Temp	SD
0.0338333	21	20.8	20.1	20.2	20.3	20	20.2	20.2	20.6	20.3	20.37	0.32335	5 min	33.75	0.71686				HR + SD										Avg	SD
0.05075	21	20.8	20.2	20.3	20.4	20	20.2	20.2	20.7	20.3	20.41	0.317805	10 min	41.88	0.736055			0-5	2.46	2.44	2.6	2.86	2.88	2.9	2.6	2.58	2.72	2.84	2.688	0.17517
0.0676667	21.1	20.9	20.2	20.3	20.4	20.1	20.2	20.2	20.7	20.4	20.45	0.337474	15 min	46.95	0.999167			5-10	1.62	1.58	1.54	1.56	1.54	1.74	1.76	1.78	1.58	1.56	1.626	0.0957079
0.0845833	21.1	20.9	20.2	20.4	20.5	20.1	20.2	20.2	20.8	20.5	20.49	0.341402	20 min	50.08	1.0358			10-15	0.96	0.98	0.9	0.96	0.94	1.04	1.14	1	1.08	1.14	1.014	0.0832934
0.1015	21.1	21	20.3	20.4	20.5	20.2	20.2	20.3	20.8	20.5	20.53	0.326769	25 min	52.26	1.11175			15-20	0.58	0.66	0.64	0.58	0.6	0.66	0.62	0.62	0.7	0.6	0.626	0.03893
0.118417	21.2	21	20.3	20.5	20.6	20.3	20.3	20.3	20.9	20.6	20.6	0.329984	30 min	53.61	1.14353			20-25	0.4	0.460001	0.4	0.42	0.42	0.42	0.46	0.44	0.46	0.48	0.436	0.0279682
0.135333	21.2	21.1	20.3	20.5	20.7	20.3	20.3	20.3	20.9	20.6	20.62	0.345769						25-30	0.26	0.26	0.32	0.24	0.22	0.3	0.28	0.24	0.3	0.3	0.272	0.0329308
0.15225	21.3	21.1	20.4	20.6	20.7	20.3	20.3	20.4	21	20.7	20.68	0.352136
0.169167	21.3	21.1	20.4	20.7	20.7	20.3	20.3	20.4	21	20.7	20.69	0.35103
0.186083	21.4	21.1	20.5	20.7	20.8	20.4	20.4	20.4	21	20.8	20.75	0.340751
0.203	21.4	21.2	20.6	20.7	20.8	20.4	20.4	20.5	21.1	20.8	20.79	0.344642
0.219917	21.5	21.2	20.6	20.8	20.9	20.4	20.4	20.5	21.1	20.8	20.82	0.364539
0.236833	21.5	21.3	20.6	20.8	20.9	20.4	20.4	20.5	21.2	20.8	20.84	0.386437
0.25375	21.5	21.3	20.6	20.8	21	20.5	20.4	20.6	21.2	20.9	20.88	0.367575
0.270667	21.6	21.4	20.7	20.8	21	20.5	20.5	20.6	21.2	20.9	20.92	0.379473
0.287583	21.7	21.4	20.7	20.9	21	20.5	20.5	20.7	21.3	21	20.97	0.397352
0.3045	21.7	21.5	20.7	20.9	21.1	20.6	20.5	20.7	21.3	21	21	0.4
0.321417	21.8	21.5	20.8	21	21.1	20.6	20.5	20.7	21.3	21	21.03	0.411096
0.338333	21.8	21.6	20.8	21	21.2	20.7	20.5	20.8	21.4	21	21.08	0.415799
0.35525	21.8	21.6	20.9	21	21.2	20.7	20.5	20.8	21.4	21.1	21.1	0.408248
0.372167	21.9	21.7	20.9	21.1	21.2	20.8	20.5	20.8	21.4	21.1	21.14	0.429987
0.389083	21.9	21.7	21	21.1	21.3	20.8	20.5	20.9	21.5	21.1	21.18	0.426354
0.406	22	21.7	21	21.2	21.3	20.9	20.6	20.9	21.5	21.2	21.23	0.416467
0.422917	22	21.7	21.1	21.3	21.4	21	20.6	21	21.5	21.2	21.28	0.396653
0.439833	22.1	21.7	21.1	21.3	21.4	21.1	20.6	21	21.5	21.3	21.31	0.409471
0.45675	22.1	21.8	21.1	21.4	21.5	21.1	20.6	21	21.5	21.3	21.34	0.424787
0.473667	22.2	21.8	21.2	21.4	21.6	21.2	20.7	21.1	21.6	21.3	21.41	0.414863
0.490583	22.2	21.8	21.2	21.5	21.6	21.3	20.7	21.1	21.6	21.3	21.43	0.411096
0.5075	22.2	21.9	21.3	21.5	21.7	21.4	20.8	21.2	21.7	21.4	21.51	0.390015
0.524417	22.3	21.9	21.3	21.5	21.8	21.4	20.8	21.3	21.7	21.4	21.54	0.408792
0.541333	22.4	22	21.3	21.6	21.8	21.5	20.8	21.3	21.8	21.4	21.59	0.440833
0.55825	22.5	22	21.4	21.7	21.9	21.5	20.9	21.3	21.9	21.5	21.66	0.442719
0.575167	22.6	22	21.4	21.7	22	21.6	20.9	21.4	21.9	21.5	21.7	0.459468
0.592083	22.6	22.1	21.5	21.8	22	21.7	21	21.4	21.9	21.6	21.76	0.435125
0.609	22.6	22.1	21.5	21.9	22.1	21.7	21	21.5	22	21.6	21.8	0.439697
0.625917	22.6	22.1	21.5	22	22.2	21.8	21	21.5	22	21.6	21.83	0.449815
0.642833	22.5	22.1	21.6	22	22.3	21.8	21.1	21.5	22	21.7	21.86	0.408792
0.65975	22.5	22.2	21.7	22	22.4	21.9	21.1	21.6	22.1	21.7	21.92	0.415799
0.676667	22.6	22.2	21.7	22.1	22.6	21.9	21.2	21.6	22.2	21.8	21.99	0.440833
0.693583	22.7	22.4	21.8	22.2	22.7	22	21.3	21.8	22.3	21.8	22.1	0.444723
0.7105	22.7	22.4	21.8	22.2	22.7	22	21.3	21.8	22.4	21.8	22.11	0.450802
0.727417	22.8	22.5	21.9	22.3	22.7	22.1	21.3	21.9	22.5	21.9	22.19	0.458137
0.744333	22.9	22.6	21.9	22.4	22.7	22.2	21.4	21.9	22.6	21.9	22.25	0.469634
0.76125	22.9	22.5	22	22.5	22.8	22.3	21.4	21.9	22.7	21.9	22.29	0.479467
0.778167	23	22.6	22	22.6	22.9	22.3	21.5	22	22.7	22	22.36	0.478888
0.795083	23.1	22.6	22.1	22.7	23	22.3	21.5	22	22.8	22	22.41	0.513052
0.812	23.1	22.6	22.1	22.8	23.1	22.4	21.5	22	22.8	22.1	22.45	0.523344
0.828917	23.2	22.7	22.2	22.9	23.2	22.6	21.6	22.1	22.9	22.2	22.56	0.523238
0.845833	23.3	22.9	22.3	23	23.2	22.6	21.6	22.1	22.9	22.3	22.62	0.539135
0.86275	23.3	22.9	22.3	23	23.3	22.8	21.8	22.2	23	22.3	22.69	0.508702
0.879667	23.4	23	22.4	23	23.4	22.8	21.8	22.2	23.1	22.4	22.75	0.531769
0.896583	23.4	23.1	22.4	23.1	23.5	23	21.9	22.3	23.1	22.5	22.83	0.522919
0.9135	23.5	23.1	22.5	23.2	23.5	23	21.9	22.3	23.2	22.5	22.87	0.53965
0.930417	23.5	23.2	22.5	23.2	23.6	23.1	21.9	22.4	23.3	22.6	22.93	0.549849
0.947333	23.5	23.3	22.6	23.4	23.7	23.2	22	22.5	23.3	22.6	23.01	0.546606
0.96425	23.6	23.3	22.7	23.4	23.7	23.2	22	22.6	23.4	22.6	23.05	0.546199
0.981167	23.6	23.4	22.8	23.5	23.8	23.2	22.1	22.7	23.4	22.7	23.12	0.526624
0.998083	23.6	23.4	22.8	23.6	23.9	23.3	22.2	22.8	23.5	22.8	23.19	0.519508
1.015	23.7	23.4	23.9	23.6	23.9	23.4	22.3	22.9	23.5	22.9	23.35	0.508265
1.03192	23.7	23.5	22.9	23.7	23.9	23.4	22.3	22.9	23.6	22.9	23.28	0.505086
1.04883	23.8	23.5	23	23.8	24	23.5	22.3	23	23.6	23	23.35	0.516935
1.06575	23.8	23.6	23.1	23.9	24.1	23.5	22.4	23	23.7	23	23.41	0.521643
1.08267	23.9	23.6	23.2	23.9	24.2	23.6	22.6	23.1	23.7	23.1	23.49	0.481779
1.09958	23.9	23.7	23.2	23.9	24.3	23.7	22.6	23.1	23.8	23.2	23.54	0.501553
1.1165	24	23.7	23.4	24	24.3	23.7	22.8	23.2	23.8	23.2	23.61	0.455704
1.13342	24	23.8	23.4	24	24.4	23.8	22.8	23.2	23.9	23.3	23.66	0.474225
1.15033	24.1	23.8	23.5	24.1	24.4	23.8	23	23.3	23.9	23.4	23.73	0.427005
1.16725	24.2	23.8	23.6	24.2	24.5	23.9	23	23.3	24	23.4	23.79	0.465356
1.18417	24.2	23.9	23.6	24.3	24.6	23.9	23.1	23.4	24.1	23.5	23.86	0.459952
1.20108	24.2	23.9	23.7	24.3	24.6	24	23.2	23.4	24.2	23.5	23.9	0.444722
1.218	24.3	24	23.8	24.4	24.7	24	23.2	23.5	24.2	23.6	23.97	0.454728
1.23492	24.3	24	23.9	24.4	24.7	24.1	23.2	23.5	24.2	23.7	24	0.444722
1.25183	24.3	24.1	23.9	24.5	24.7	24.2	23.3	23.6	24.3	23.7	24.06	0.432564
1.26875	24.4	24.2	23.9	24.5	24.8	24.2	23.4	23.6	24.4	23.8	24.12	0.436654
1.28567	24.4	24.2	24	24.6	24.9	24.3	23.4	23.6	24.4	23.8	24.16	0.462361
1.30258	24.4	24.3	24	24.6	24.9	24.4	23.5	23.7	24.5	23.9	24.22	0.434102
1.3195	24.5	24.3	24.1	24.7	25	24.4	23.5	23.7	24.5	23.9	24.26	0.462361
1.33642	24.5	24.3	24.2	24.8	25.1	24.5	23.6	23.8	24.5	24	24.33	0.452278
1.35333	24.6	24.4	24.3	24.8	25.1	24.5	23.7	23.8	24.6	24	24.38	0.441714
1.37025	24.7	24.4	24.3	24.9	25.2	24.6	23.7	23.9	24.6	24.1	24.44	0.45753
1.38717	24.7	24.5	24.4	25	25.2	24.6	23.8	23.9	24.7	24.2	24.5	0.444722
1.40408	24.7	24.5	24.4	25	25.3	24.7	23.8	24	24.7	24.2	24.53	0.452278
1.421	24.7	24.6	24.5	25.1	25.3	24.8	23.9	24	24.8	24.3	24.6	0.444722
1.43792	24.8	24.6	24.5	25.1	25.4	24.8	23.9	24.1	24.8	24.3	24.63	0.452278
1.45483	24.8	24.6	24.5	25.2	25.4	24.8	24	24.1	24.8	24.4	24.66	0.440202
1.47175	24.9	24.7	24.6	25.3	25.5	24.9	24	24.2	24.9	24.4	24.74	0.464758
1.48867	24.9	24.7	24.6	25.3	25.6	24.9	24.1	24.2	24.9	24.5	24.77	0.459589
1.50558	25	24.8	24.6	25.4	25.7	25	24.1	24.3	25	24.5	24.84	0.48808
1.5225	25	24.8	24.7	25.4	25.7	25	24.1	24.3	25.1	24.6	24.87	0.480856
1.53942	25.1	24.9	24.7	25.5	25.8	25.1	24.2	24.4	25.1	24.7	24.95	0.481317
1.55633	25.1	24.9	24.7	25.5	25.8	25.2	24.2	24.4	25.2	24.7	24.97	0.490011
1.57325	25.2	24.9	24.8	25.6	25.8	25.2	24.3	24.5	25.2	24.8	25.03	0.464399
1.59017	25.2	25	24.8	25.6	25.9	25.2	24.3	24.5	25.3	24.8	25.06	0.485799
1.60708	25.2	25	24.9	25.7	25.9	25.3	24.4	24.5	25.4	24.8	25.11	0.48637
1.624	25.2	25	25	25.7	26	25.3	24.4	24.6	25.4	24.9	25.15	0.481318
1.64092	25.3	25.1	25.1	25.8	26	25.5	24.5	24.6	25.5	24.9	25.23	0.487738
1.65783	25.3	25.2	25.1	25.9	26.1	25.5	24.5	24.7	25.5	25	25.28	0.496208
1.67475	25.4	25.2	25.2	25.9	26.1	25.5	24.5	24.7	25.6	25.1	25.32	0.493963
1.69167	25.4	25.2	25.2	26	26.2	25.6	24.6	24.8	25.6	25.1	25.37	0.498999
1.70858	25.5	25.3	25.2	26	26.2	25.6	24.6	24.8	25.7	25.2	25.41	0.497661
1.7255	25.5	25.3	25.3	26.1	26.4	25.7	24.7	24.8	25.7	25.2	25.47	0.531351
1.74242	25.6	25.4	25.3	26.1	26.5	25.7	24.7	24.9	25.8	25.3	25.53	0.535516
1.75933	25.6	25.4	25.3	26.2	26.6	25.8	24.8	24.9	25.8	25.3	25.57	0.555878
1.77625	25.7	25.5	25.4	26.3	26.6	25.8	24.8	25	25.9	25.3	25.63	0.553875
1.79317	25.7	25.5	25.4	26.3	26.6	25.9	24.8	25	25.9	25.4	25.65	0.552268
1.81008	25.7	25.5	25.5	26.4	26.6	25.9	24.9	25.1	25.9	25.4	25.69	0.532186
1.827	25.7	25.6	25.5	26.6	26.7	26	24.9	25.1	25.9	25.5	25.75	0.577831
1.84392	25.8	25.6	25.6	26.6	26.9	26.1	25	25.2	26	25.6	25.84	0.585377
1.86083	25.8	25.7	25.6	26.7	27	26.1	25	25.2	26	25.6	25.87	0.616532
1.87775	25.9	25.7	25.6	26.8	27	26.2	25.1	25.3	26.1	25.6	25.93	0.611101
1.89467	25.9	25.8	25.7	26.8	27.1	26.3	25.1	25.3	26.2	25.7	25.99	0.624411
1.91158	26	25.8	25.7	26.9	27.1	26.3	25.2	25.3	26.2	25.7	26.02	0.623253
1.9285	26.1	25.9	25.8	26.9	27.2	26.4	25.2	25.4	26.3	25.9	26.11	0.619049
1.94542	26.1	25.9	25.8	27	27.3	26.4	25.3	25.4	26.4	25.9	26.15	0.641613
1.96233	26.1	25.9	25.8	27	27.3	26.4	25.3	25.4	26.5	25.9	26.16	0.646701
1.97925	26.2	26	25.9	27.1	27.3	26.5	25.3	25.5	26.5	26	26.23	0.637791
1.99617	26.2	26	26	27.1	27.4	26.5	25.4	25.5	26.6	26.1	26.28	0.637356
2.01308	26.3	26.1	26	27.2	27.4	26.6	25.4	25.6	26.6	26.1	26.33	0.637791
2.03	26.3	26.1	26.1	27.2	27.4	26.7	25.4	25.6	26.6	26.1	26.35	0.63814
2.04692	26.4	26.2	26.1	27.3	27.5	26.9	25.5	25.7	26.7	26.2	26.45	0.650213
2.06383	26.4	26.2	26.2	27.3	27.5	27	25.5	25.7	26.8	26.2	26.48	0.657943
2.08075	26.4	26.3	26.2	27.4	27.6	27	25.6	25.8	26.8	26.3	26.54	0.651835
2.09767	26.5	26.3	26.2	27.4	27.7	27.1	25.6	25.9	26.9	26.3	26.59	0.669079
2.11458	26.5	26.4	26.2	27.4	27.7	27.1	25.7	25.9	27	26.4	26.63	0.649872
2.1315	26.6	26.4	26.3	27.6	27.8	27.2	25.7	25.9	27.1	26.5	26.71	0.696738
2.14842	26.7	26.4	26.4	27.6	27.8	27.2	25.8	25.9	27.1	26.5	26.74	0.673631
2.16533	26.7	26.5	26.4	27.7	27.8	27.2	25.9	26	27.2	26.7	26.81	0.653962
2.18225	26.7	26.5	26.5	27.7	27.9	27.2	25.9	26	27.2	26.7	26.83	0.665082
2.19917	26.8	26.6	26.4	27.8	27.9	27.3	25.9	26.1	27.3	26.7	26.88	0.679542
2.21608	26.9	26.7	26.6	27.8	27.9	27.3	25.9	26.2	27.3	26.8	26.94	0.64498
2.233	27	26.8	26.7	27.9	28	27.4	26	26.2	27.3	26.8	27.01	0.655659
2.24992	27.1	26.9	26.7	27.9	28.1	27.5	26	26.3	27.4	26.9	27.08	0.664664
2.26683	27.1	26.9	26.8	28	28.1	27.5	26.1	26.3	27.4	26.9	27.11	0.655659
2.28375	27.1	26.9	26.8	28	28.2	27.6	26.2	26.3	27.5	27	27.16	0.665332
2.30067	27.2	27	26.9	28.1	28.2	27.6	26.2	26.3	27.5	27.1	27.21	0.667416
2.31758	27.2	27	26.9	28.1	28.3	27.7	26.3	26.4	27.6	27.2	27.27	0.663409
2.3345	27.3	27.1	27	28.1	28.3	27.7	26.3	26.4	27.6	27.3	27.31	0.652261
2.35142	27.3	27.1	27	28.2	28.4	27.8	26.3	26.5	27.7	27.3	27.36	0.680196
2.36833	27.4	27.2	27.1	28.2	28.4	27.8	26.3	26.6	27.7	27.3	27.4	0.656591
2.38525	27.4	27.2	27.2	28.3	28.5	27.9	26.4	26.7	27.8	27.4	27.48	0.661312
2.40217	27.4	27.2	27.3	28.4	28.6	27.9	26.4	26.8	27.8	27.4	27.52	0.676264
2.41908	27.5	27.3	27.3	28.4	28.6	28	26.5	26.9	27.9	27.5	27.59	0.648845
2.436	27.5	27.3	27.4	28.5	28.6	28	26.6	26.9	27.9	27.6	27.63	0.639531
2.45292	27.6	27.4	27.4	28.5	28.6	28.1	26.7	26.9	28	27.6	27.68	0.626809
2.46983	27.6	27.5	27.4	28.6	28.6	28.1	26.8	27	28	27.6	27.72	0.606997
2.48675	27.6	27.5	27.4	28.6	28.7	28.2	26.9	27	28	27.7	27.76	0.613189
2.50367	27.7	27.5	27.5	28.6	28.7	28.2	26.9	27.1	28.1	27.7	27.8	0.596285
2.52058	27.7	27.5	27.5	28.7	28.8	28.3	26.9	27.1	28.2	27.8	27.85	0.639878
2.5375	27.8	27.6	27.6	28.7	28.8	28.3	27	27.1	28.2	27.8	27.89	0.610009
2.55442	27.8	27.6	27.6	28.8	28.9	28.4	27	27.2	28.2	27.9	27.94	0.63456
2.57133	27.8	27.6	27.7	28.8	29	28.4	27.1	27.3	28.3	27.9	27.99	0.622629
2.58825	27.9	27.7	27.7	28.8	29	28.4	27.1	27.3	28.3	28	28.02	0.612463
2.60517	27.9	27.7	27.8	28.9	29.1	28.5	27.1	27.4	28.4	28	28.08	0.639097
2.62208	28	27.8	27.8	28.9	29.1	28.5	27.2	27.4	28.4	28.1	28.12	0.612463
2.639	28	27.8	27.8	29	29.2	28.6	27.3	27.4	28.5	28.1	28.17	0.641267
2.65592	28	27.8	27.8	29	29.2	28.6	27.3	27.5	28.5	28.1	28.18	0.628579
2.67283	28.1	27.9	27.9	29	29.2	28.7	27.4	27.5	28.6	28.1	28.24	0.611374
2.68975	28.1	27.9	27.9	29.1	29.3	28.7	27.4	27.6	28.6	28.2	28.28	0.628579
2.70667	28.1	27.9	28	29.1	29.3	28.8	27.4	27.6	28.7	28.3	28.32	0.63561
2.72358	28.1	28	28	29.2	29.3	28.8	27.5	27.7	28.7	28.4	28.37	0.614727
2.7405	28.2	28	28	29.2	29.4	28.8	27.5	27.7	28.7	28.5	28.4	0.628932
2.75742	28.2	28.1	28.1	29.3	29.4	28.9	27.6	27.8	28.7	28.5	28.46	0.609553
2.77433	28.3	28.1	28.2	29.3	29.5	29	27.6	27.8	28.8	28.6	28.52	0.630344
2.79125	28.4	28.2	28.2	29.3	29.6	29	27.7	27.8	28.8	28.6	28.56	0.622182
2.80817	28.4	28.2	28.2	29.4	29.6	29.1	27.7	27.9	28.9	28.6	28.6	0.635959
2.82508	28.5	28.3	28.2	29.4	29.6	29.1	27.8	27.9	28.9	28.6	28.63	0.611101
2.842	28.5	28.3	28.3	29.5	29.7	29.1	27.8	27.9	29	28.7	28.68	0.640833
2.85892	28.5	28.3	28.3	29.5	29.7	29.2	27.8	28	29	28.7	28.7	0.63596
2.87583	28.6	28.4	28.4	29.6	29.7	29.2	27.9	28	29.1	28.8	28.77	0.623699
2.89275	28.6	28.4	28.4	29.6	29.8	29.3	27.9	28.1	29.1	28.8	28.8	0.635959
2.90967	28.6	28.5	28.5	29.7	29.8	29.3	27.9	28.1	29.1	28.9	28.84	0.638053
2.92658	28.7	28.5	28.5	29.7	29.9	29.4	28	28.2	29.2	28.9	28.9	0.635959
2.9435	28.7	28.5	28.6	29.7	29.9	29.4	28	28.2	29.2	29	28.92	0.630344
2.96042	28.7	28.6	28.6	29.8	29.9	29.5	28.1	28.2	29.2	29	28.96	0.631048
2.97733	28.8	28.6	28.6	29.8	30	29.5	28.1	28.3	29.3	29	29	0.635959
2.99425	28.8	28.6	28.7	29.9	30.1	29.5	28.2	28.3	29.3	29.1	29.05	0.646787
3.01117	28.8	28.7	28.7	29.9	30.1	29.5	28.2	28.4	29.4	29.1	29.08	0.632104
3.02808	28.9	28.7	28.7	29.9	30.1	29.6	28.2	28.4	29.4	29.2	29.11	0.636745
3.045	29	28.7	28.8	30	30.2	29.6	28.3	28.5	29.5	29.2	29.18	0.63561
3.06192	29	28.8	28.8	30	30.2	29.7	28.3	28.5	29.5	29.3	29.21	0.636746
3.07883	29	28.8	28.8	30.1	30.3	29.8	28.4	28.5	29.6	29.3	29.26	0.667
3.09575	29.1	28.9	28.9	30.1	30.3	29.8	28.4	28.6	29.6	29.4	29.31	0.636745
3.11267	29.1	28.9	28.9	30.1	30.4	29.8	28.5	28.6	29.7	29.4	29.34	0.644981
3.12958	29.1	28.9	29	30.1	30.4	29.9	28.5	28.6	29.7	29.5	29.37	0.64816
3.1465	29.2	29	29	30.2	30.4	29.9	28.5	28.7	29.8	29.5	29.42	0.642564
3.16342	29.2	29	29.1	30.3	30.4	30	28.6	28.7	29.8	29.5	29.46	0.643255
3.18033	29.2	29.1	29.1	30.4	30.5	30	28.6	28.8	29.9	29.6	29.52	0.661312
3.19725	29.2	29.1	29.2	30.5	30.5	30	28.6	28.8	29.9	29.6	29.54	0.670323
[truncated: 1,583 more rows]

## Sheet: Sal+NaCl 3MHz
Sal+NaCl (30 min) 3MHz
[truncated: 1,776 more rows]

[truncated: 12 more sheets: Sal+NaCl 27MHz, Sc+NaCl 3MHz, SC+NaCl 27MHz, MQW-3MHz, MQW-27MHz, Lis+MQW 3MHZ, Lis+MQW 27MHZ, Sal+MQW 3MHz, Sal+MQW 27MHz, Sc+MQW 3MHz, Sc+MQW 27MHz, Temp-Profile-ANOVA]
