# Supplementary material for: Influence of microbial cell morphology and composition on radio frequency heating of simple media at different frequencies
Source: Sci Rep. 2023 Jul 5;13:10839. doi: 10.1038/s41598-023-35705-4 (PMC10322992; doi:10.1038/s41598-023-35705-4)
Supplement: Supplementary file 3 — Supplementary Information 3. [file 41598_2023_35705_MOESM3_ESM.xlsx]

## Sheet: 3MHz
3MHz
	MQW	MO+MQW	NaCl + MQW	NaCl +MQW + MO			MQW	MO+MQW	NaCl + MQW	NaCl +MQW + MO
S. cerevisiae	27	40	27.1	28.9		L. monocytogenes	27	32.8	27.1	30.6
SD	1.2	1.4	0.5	1		SD	1.2	0.7	0.5	1.7
(MQW - MO+MQW)	13	1.84391	SD *			(MQW - MO+MQW)	5.8	1.38924	SD *
(MQW - NaCl + MQW)	0.1	1.3				(MQW - NaCl + MQW)	0.1	1.3
Effect NaCl + MO (sum)	13.1	2.2561				Effect NaCl + MO (sum)	5.9	1.90263
Effect NaCl+MO	1.9	1.56205		Antagonistic		Effect NaCl+MO	3.6	2.08087		Antagonistic
	MQW	MO+MQW	NaCl + MQW	NaCl +MQW + MO
S. Typhimurium	27	30.7	27.1	28.9			* there were statistical difference within values
SD	1.2	1.1	0.5	1.4
(MQW - MO+MQW)	3.7	1.62788	SD *
(MQW - NaCl + MQW)	0.1	1.3
Effect NaCl + MO (sum)	3.8	2.08327
Effect NaCl+MO	1.9	1.84391		Antagonistic

## Sheet: 27MHz
27MHz
	MQW	MO+MQW	NaCl + MQW	NaCl +MQW + MO			MQW	MO+MQW	NaCl + MQW	NaCl +MQW + MO
S. cerevisiae	30.2	40.1	47.6	54.9		L. monocytogenes	30.2	35.4	47.5	53.6
SD	1	0.6	1	0.9		SD	1	1.1	1	1.2
(MQW - MO+MQW)	9.9	1.16619	SD *			(MQW - MO+MQW)	5.2	1.48661	SD *
(MQW - NaCl + MQW)	17.4	1.41421				(MQW - NaCl + MQW)	17.3	1.41421
Effect NaCl + MO (sum)	27.3	1.83303				Effect NaCl + MO (sum)	22.5	2.05183
Effect NaCl+MO	24.7	1.34536		Antagonistic		Effect NaCl+MO	23.4	1.56205		synergetic
	MQW	MO+MQW	NaCl + MQW	NaCl +MQW + MO
S. Typhimurium	30.2	33.4	47.5	51.5
SD	1	0.7	1	2
(MQW - MO+MQW)	3.2	1.22066	SD *
(MQW - NaCl + MQW)	17.3	1.41421
Effect NaCl + MO (sum)	20.5	1.86815
Effect NaCl+MO	21.3	2.23607		synergetic

## Sheet: Read-me
	MQW	MO+MQW	NaCl + MQW	NaCl +MQW + MO
Microorganisms	30.2	40.1	47.6	54.9	Temperature values of the temperature at the end of the treatment for each microorganism
SD	1	0.6	1	0.9	SD of each value
(MQW - MO+MQW)	9.9	1.16619	SD *		Subtract to discard the effect of MQW (only MO effect)
(MQW - NaCl + MQW)	17.4	1.41421			Subtract to discard the effect of MQW (only NaCl effect)
Effect NaCl + MO (sum)	27.3	1.83303			Summary to identify the effect of NaCl + MO (if there was a synergetic effect)
Effect NaCl+MO	24.7	1.34536		XXXX	Type of effect
		SD values for each subtraction or summary of values
Real effect of NaCl + MO on temperature
